# Supplementary material for: Reversal of Biological Age in Multiple Rat Organs by Young Porcine Plasma Fraction
Source: bioRxiv. 2023 Aug 7:2023.08.06.552148. Preprint. [Version 1] doi: 10.1101/2023.08.06.552148 (PMC10441355; doi:10.1101/2023.08.06.552148)
Supplement: Supplement 1 [file media-1.csv]

var	Coef.PrelimRatPanTissue	Coef.PrelimRatBloodTissue	Coef.PrelimRatBrainTissue	Coef.PrelimRatLiverTissue	Coef.PrelimHumanRatPanTissueLogLinearAge	Coef.PrelimHumanRatBloodTissueLogLinearAge	Coef.PrelimHumanRatRelativeAgePan	Coef.PrelimHumanRatRelativeAgeBlood	Coef.FinalRatPanTissue	Coef.FinalRatBloodTissue	Coef.FinalRatBrainTissue	Coef.FinalRatLiverTissue	Coef.FinalHumanRatPanTissueLogLinearAge	Coef.FinalHumanRatBloodTissueLogLinearAge	Coef.FinalHumanRatRelativeAgePan	Coef.FinalHumanRatRelativeAgeBlood	GenomeBuild	CGid	SYMBOL	GeneRegionID	seqnames	probeStart	probeEnd	width	strand	CGstart	CGend	seq	annotation	geneChr	geneStart	geneEnd	geneLength	geneStrand	transcriptId	distanceToTSS	flank_txIds	flank_geneIds	flank_gene_distances	genic	Intergenic	Promoter	fiveUTR	threeUTR	Exon	Intron	downstream	distal_intergenic	main_Categories
(Intercept)	5.22410277692553	-0.0194029501117848	-3.54896439128087	2.01398222325995	0.588480637575939	7.44668273643528	-0.888531798229983	1.67029534738873	5.53741834125475	-0.211477680443041	-1.23419804156305	-0.582035910662242	1.90947430370559	7.04406706091067	-1.50740754773157	1.38008666776109	Rat.Rattus_norvegicus.Rnor_6.0.101	NA	NA	NA	NA	NA	NA	NA	NA	NA	NA	NA	NA	NA	NA	NA	NA	NA	NA	NA	NA	NA	NA	NA	NA	NA	NA	NA	NA	NA	NA	NA	NA
cg12841266	NA	NA	NA	NA	1.14248514202956	0.808503741026437	0.13466540581534	0.213575537328205	NA	0.0600714357055332	NA	NA	1.03070581426033	0.84424662804497	0.130851551751923	0.232118184564976	Rat.Rattus_norvegicus.Rnor_6.0.101	cg12841266	Lhfpl4	Lhfpl4_Exon	4	145146000	145146049	50	-	145146048	145146049	GGATCAGCACCATGGAGAGCAGCACGAAGAAGGCGGCCGCCTTGAAGGCG	Exon (Lhfpl4-201/Lhfpl4, exon 2 of 4)	4	145117533	145147397	29865	2	Lhfpl4-201	1348	Lhfpl4-201	Lhfpl4	0	TRUE	FALSE	FALSE	FALSE	FALSE	TRUE	FALSE	FALSE	FALSE	Exon
cg14738500	1.00618315496566	NA	NA	NA	1.75033218443234	2.88607346779903	0.201121787917459	0.303476220182042	0.378114030980849	NA	NA	NA	1.35442166606478	2.73640799265317	0.258326063531504	0.320606065834032	Rat.Rattus_norvegicus.Rnor_6.0.101	cg14738500	Gfi1	Gfi1_Promoter	14	3058253	3058302	50	-	3058253	3058254	CGAAGGGAAATGAGCAAACCTCTCGGATTGGGTGTCAAGGTATTTTCAGC	Promoter (<=1kb)	14	3058993	3068371	9379	1	Gfi1-201	-740	Gfi1-201	Gfi1	-691	FALSE	TRUE	TRUE	FALSE	FALSE	FALSE	FALSE	FALSE	FALSE	Promoter
cg02238028	NA	NA	NA	NA	-0.244834880578943	-0.145979945980332	-0.0380525391384132	-0.00245093231032144	NA	NA	NA	NA	-0.236817066159619	-0.23935241008767	-0.0363336383655194	-0.00145281337660357	Rat.Rattus_norvegicus.Rnor_6.0.101	cg02238028	Fign	Fign_Intron	3	50117716	50117765	50	+	50117764	50117765	ATACGGTGAACAGTCAAACCATCCAATTTCTGCTCTCAGCACATTGTCCG	Intron (Fign-201/Fign, intron 2 of 2)	3	49992397	50120392	127996	2	Fign-201	2627	Fign-201	Fign	0	TRUE	FALSE	FALSE	FALSE	FALSE	FALSE	TRUE	FALSE	FALSE	Intron
cg10233638	NA	NA	NA	NA	-0.330273231606897	-0.172741934547697	-0.0258946982751573	-0.0381320549631506	NA	NA	NA	NA	-0.303463089585691	-0.20587910191422	-0.0223789386848066	-0.0446499574146631	Rat.Rattus_norvegicus.Rnor_6.0.101	cg10233638	Fign	Fign_Intron	3	50117820	50117869	50	+	50117868	50117869	CAATCTGCTCTGAATATATATTACAGCTTTAACATCACAGAGGGAAATCG	Intron (Fign-201/Fign, intron 2 of 2)	3	49992397	50120392	127996	2	Fign-201	2523	Fign-201	Fign	0	TRUE	FALSE	FALSE	FALSE	FALSE	FALSE	TRUE	FALSE	FALSE	Intron
cg05542681	NA	NA	NA	NA	0.396777878380426	0.524129492017349	0.0171789627348171	0.0359418716506244	NA	NA	NA	NA	0.379270378631208	0.571652392498746	0.0245731412873311	0.0414063111249936	Rat.Rattus_norvegicus.Rnor_6.0.101	cg05542681	Fbxl16	Fbxl16_Exon	10	15186924	15186973	50	+	15186924	15186925	CGAGCTCTTCAAGTATTTCTCGCAGCACCTGCCCCGCTGCCTCGTCATTG	Exon (Fbxl16-201/Fbxl16, exon 5 of 5)	10	15183803	15186978	3176	1	Fbxl16-201	3121	Fbxl16-201;Wdr24-201	Fbxl16;Wdr24	0;-4105	TRUE	FALSE	FALSE	FALSE	FALSE	TRUE	FALSE	FALSE	FALSE	Exon
cg08987848	NA	NA	NA	NA	-0.237861718862059	-2.333411219206	-0.00197351404907737	-0.174984615465224	NA	NA	NA	NA	-0.236410202115179	-2.34918820630866	-0.00573431335853599	-0.172341770936668	Rat.Rattus_norvegicus.Rnor_6.0.101	cg08987848	LOC108348154	LOC108348154_Intergenic_downstream	14	109962659	109962708	50	-	109962659	109962660	CGTCAGTCAGGGAGCGAAACTGGTGCTAATAAAGCCCACTATATTCTTCG	Distal Intergenic	14	109533792	109563447	29656	1	LOC108348154-201	428916	NA	NA	NA	FALSE	TRUE	FALSE	FALSE	FALSE	FALSE	FALSE	FALSE	TRUE	Intergenic_downstream
cg15182157	NA	NA	NA	NA	-0.397251630641156	-0.456145963186612	-0.0672999862301727	-0.151075023503957	NA	NA	NA	NA	-0.424269587530265	-0.455602415107626	-0.0897792682628982	-0.173373361944765	Rat.Rattus_norvegicus.Rnor_6.0.101	cg15182157	Cisd3	Cisd3_Promoter	10	85628101	85628150	50	+	85628101	85628102	CGAAGGGCAGTTCGTAAACAGCACTTGTTCTTTTAATAAAAGAATGTTTT	Promoter (<=1kb)	10	85628491	85631657	3167	1	Cisd3-202	-341	Cisd3-202;Cisd3-201;Mllt6-201;Pcgf2-201	Cisd3;Cisd3;Mllt6;Pcgf2	-341;-461;0;8752	FALSE	TRUE	TRUE	FALSE	FALSE	FALSE	FALSE	FALSE	FALSE	Promoter
cg22736354	NA	NA	NA	NA	2.13224474625441	0.987626045571087	0.218064450383059	0.0102706908565672	NA	NA	NA	NA	1.99164254491374	1.08853204808717	0.262755948358679	0.0210371246347205	Rat.Rattus_norvegicus.Rnor_6.0.101	cg22736354	Nhlrc1	Nhlrc1_Exon	17	18059442	18059491	50	+	18059490	18059491	CTCGAGTGCAAGGTGTGCTTTGAGAAGTTTGGCCACCGGCAGCAGCGGCG	Promoter (<=1kb)	17	18059382	18060572	1191	1	Nhlrc1-201	60	Nhlrc1-201	Nhlrc1	0	TRUE	FALSE	TRUE	FALSE	FALSE	TRUE	FALSE	FALSE	FALSE	Exon
cg18473521.1	NA	NA	NA	NA	0.420990635857613	0.162101260821072	0.0384499851756191	0.000400398712102825	NA	NA	NA	NA	0.403514535358328	0.187759148240315	0.0294800527479486	0.000734597529818185	Rat.Rattus_norvegicus.Rnor_6.0.101	cg18473521.1	Hoxc4	Hoxc4_Promoter	7	144648561	144648610	50	+	144648561	144648562	CGACTCTGGGTTAGCACAATTGAACTGGATTTACGAGCGAGAATGGGTAA	Promoter (<=1kb)	7	144647587	144650129	2543	1	Hoxc4-201	974	Hoxc4-201	Hoxc4	0	TRUE	FALSE	TRUE	FALSE	FALSE	FALSE	TRUE	FALSE	FALSE	Promoter
cg18473521.2	NA	NA	NA	NA	0.240197320710792	0.350708753702322	0.00716925931467649	0.0325688195093744	NA	NA	NA	NA	0.38005243898562	0.294873875213262	0.00421580292644101	0.02739571185462	Rat.Rattus_norvegicus.Rnor_6.0.101	cg18473521.2	Hoxc4	Hoxc4_Promoter	7	144648561	144648610	50	-	144648561	144648562	CGACTCTGGGTTAGCACAATTGAACTGGATTTACGAGCGAGAATGGGTAA	Promoter (<=1kb)	7	144647587	144650129	2543	1	Hoxc4-201	974	Hoxc4-201	Hoxc4	0	TRUE	FALSE	TRUE	FALSE	FALSE	FALSE	TRUE	FALSE	FALSE	Promoter
cg21801378	NA	NA	NA	NA	2.1546131259949	2.88471767813825	0.136364713387764	0.177726403680959	NA	NA	NA	NA	2.06634573965576	2.69213899126499	0.155948766160672	0.18637525729142	Rat.Rattus_norvegicus.Rnor_6.0.101	cg21801378	Celf6	Celf6_Exon	8	64364830	64364879	50	-	64364830	64364831	CGGGCTAAACCCCGGTCCCGCCGTACCCATGAAGGACCACGACGCCATCA	Promoter (<=1kb)	8	64364741	64428386	63646	1	Celf6-201	89	Celf6-201	Celf6	0	TRUE	FALSE	TRUE	FALSE	FALSE	TRUE	FALSE	FALSE	FALSE	Exon
cg21878650.1	NA	NA	NA	NA	-0.283083126766705	-0.602682250774883	-0.0300871598878518	-0.00911035856926661	NA	NA	NA	NA	-0.324743100628496	-0.610502678172353	-0.0416045101390488	-0.0152397061856562	Rat.Rattus_norvegicus.Rnor_6.0.101	cg21878650.1	Adamts6	Adamts6_Exon	2	34501286	34501335	50	+	34501334	34501335	TCATCCCTAAGACACTGTGACAGTCCAGCGTAAGTAGCTAAAGTAAGCCG	Exon (Adamts6-201/Adamts6, exon 12 of 24)	2	34374158	34586755	212598	1	Adamts6-201	127128	Adamts6-201	Adamts6	0	TRUE	FALSE	FALSE	FALSE	FALSE	TRUE	TRUE	FALSE	FALSE	Exon
cg24866418	NA	NA	NA	NA	0.226654142062972	0.24624465286537	0.0297228369326677	0.140077884419306	NA	NA	NA	NA	0.113600569359012	0.313172522102288	0.0312537186512826	0.143088686325129	Rat.Rattus_norvegicus.Rnor_6.0.101	cg24866418	Lhfpl4	Lhfpl4_Exon	4	145145989	145146038	50	-	145146037	145146038	GATGCAGCCGAGGATCAGCACCATGGAGAGCAGCACGAAGAAGGCGGCCG	Exon (Lhfpl4-201/Lhfpl4, exon 2 of 4)	4	145117533	145147397	29865	2	Lhfpl4-201	1359	Lhfpl4-201	Lhfpl4	0	TRUE	FALSE	FALSE	FALSE	FALSE	TRUE	FALSE	FALSE	FALSE	Exon
cg27201382	NA	NA	NA	NA	1.20640782908857	0.316397447903646	0.0912479540733566	0.0223547282880069	NA	NA	NA	NA	1.21911865543839	0.560108719573757	0.0770845098120343	0.0363522185226977	Rat.Rattus_norvegicus.Rnor_6.0.101	cg27201382	Bdnf	Bdnf_fiveUTR	3	100770199	100770248	50	+	100770199	100770200	CGCTGAAGTTGGCTTCCTAGCGGTGTAGGCTGGAATAGACTCTTGGCAAG	5' UTR	3	100768637	100819210	50574	1	Bdnf-206	1562	Bdnf-206;Bdnf-202;Bdnf-207	Bdnf;Bdnf;Bdnf	0;0;0	TRUE	FALSE	FALSE	TRUE	FALSE	TRUE	TRUE	FALSE	FALSE	fiveUTR
cg20665157.2	NA	NA	NA	NA	NA	0.214431789811606	8.89133414960867e-05	0.049607231675992	NA	NA	NA	NA	0.00276489589290286	0.227968243150232	0.00617757405759574	0.0524264076413038	Rat.Rattus_norvegicus.Rnor_6.0.101	cg20665157.2	Cadps2	Cadps2_Intron	4	50337006	50337055	50	-	50337054	50337055	TGTCAATAGAAATTGACAAACCTCATCTCCTAAATAGTGCAGCTGAGCCG	Intron (Cadps2-201/Cadps2, intron 28 of 29)	4	50326442	50860756	534315	2	Cadps2-201	523701	Cadps2-201	Cadps2	0	TRUE	FALSE	FALSE	FALSE	FALSE	FALSE	TRUE	FALSE	FALSE	Intron
cg19091932	NA	NA	NA	NA	-0.0280831193766276	-0.322224390477871	NA	-0.0320137808097045	NA	NA	NA	NA	-0.0706213445582492	-0.349633203786649	-0.000299530688099446	-0.0317931081498042	Rat.Rattus_norvegicus.Rnor_6.0.101	cg19091932	Lhx5	Lhx5_Intergenic_upstream	12	41811531	41811580	50	-	41811579	41811580	CAGCAAAGTTTATCTGCCCGACATAGCAGGAAGTGCTAATTTCATCCGCG	Distal Intergenic	12	41663000	41671437	8438	2	Lhx5-201	-140143	NA	NA	NA	FALSE	TRUE	FALSE	FALSE	FALSE	FALSE	FALSE	FALSE	TRUE	Intergenic_upstream
cg13848598	NA	NA	NA	NA	0.425964871907309	NA	0.00458365824441357	NA	NA	NA	NA	NA	0.419963218951971	NA	0.0007395867010425	0.00521292912620307	Rat.Rattus_norvegicus.Rnor_6.0.101	cg13848598	Adrb1	Adrb1_Exon	1	277538271	277538320	50	-	277538271	277538272	CGTAGTCTCCTTCTACGTGCCCCTGTGCATCATGGCCTTCGTGTACCTGC	Promoter (<=1kb)	1	277537585	277538985	1401	1	Adrb1-201	686	Adrb1-201	Adrb1	0	TRUE	FALSE	TRUE	FALSE	FALSE	TRUE	FALSE	FALSE	FALSE	Exon
cg19890585	NA	NA	NA	NA	0.106532270793252	NA	NA	0.0319945886267326	NA	0.0621656530621352	NA	NA	0.123664830377074	NA	0.00119098852139355	0.0729964161528374	Rat.Rattus_norvegicus.Rnor_6.0.101	cg19890585	Nckap1	Nckap1_Intergenic_upstream	3	67804529	67804578	50	+	67804577	67804578	ATGGTGAGCTTCTCCGCCAGCTTCTGCTGACTGGGCTGCAGCACTGAGCG	Distal Intergenic	3	67725947	67787990	62044	2	Nckap1-201	-16539	NA	NA	NA	FALSE	TRUE	FALSE	FALSE	FALSE	FALSE	FALSE	FALSE	TRUE	Intergenic_upstream
cg09227056	0.144750469565259	NA	NA	NA	0.543206412007259	NA	0.141360489265844	0.0488936095941624	0.145775655636129	NA	NA	NA	0.563788801046599	NA	0.158457153951467	0.0348502548805972	Rat.Rattus_norvegicus.Rnor_6.0.101	cg09227056	Evx2	Evx2_Intergenic_downstream	3	61560734	61560783	50	+	61560782	61560783	AGTCAGCTAAATGAAACATTATTCTAAACATATGCATCGTAATCAGTTCG	Distal Intergenic	3	61578229	61581598	3370	2	Evx2-201	20815	NA	NA	NA	FALSE	TRUE	FALSE	FALSE	FALSE	FALSE	FALSE	FALSE	TRUE	Intergenic_downstream
cg00116653	NA	NA	NA	NA	-0.0259496021298719	-0.09001252304548	-0.0217680601589685	-0.0264255155962243	NA	NA	NA	NA	-0.126871468882796	NA	-0.0134831114552293	-0.0218494952442457	Rat.Rattus_norvegicus.Rnor_6.0.101	cg00116653	NA	NA	NA	NA	NA	NA	NA	NA	NA	NA	NA	NA	NA	NA	NA	NA	NA	NA	NA	NA	NA	NA	NA	NA	NA	NA	NA	NA	NA	NA	NA
cg01343642	NA	NA	NA	NA	-0.0426922479371444	-0.0592166761301831	-0.00570556880910522	-0.00723752763403504	NA	NA	NA	NA	-0.0463265236775716	NA	-0.00113331213673837	-0.00869440649380119	Rat.Rattus_norvegicus.Rnor_6.0.101	cg01343642	Ppfia4	Ppfia4_Exon	13	51156266	51156315	50	+	51156266	51156267	CGTCCTGGGTGAGGAAGGAGGAGAAGTCTCACATTTTATGGTGGCTTTAT	Exon (Ppfia4-201/Ppfia4, exon 17 of 29)	13	51134525	51183269	48745	2	Ppfia4-201	26954	Ppfia4-201	Ppfia4	0	TRUE	FALSE	FALSE	FALSE	FALSE	TRUE	FALSE	FALSE	FALSE	Exon
cg03957108	NA	NA	NA	NA	0.638199869715244	0.679489524771692	0.051416135600045	0.143542476223304	NA	NA	NA	NA	0.673692181711134	NA	0.0547655169999904	0.136498132013544	Rat.Rattus_norvegicus.Rnor_6.0.101	cg03957108	Otx1	Otx1_Promoter	14	106868725	106868774	50	+	106868725	106868726	CGAATAAAATACGGTAACAGAATATGATGGAGGGCACACTGTTTCCTTAA	Promoter (3-4kb)	14	106861676	106864892	3217	2	Otx1-201	-3833	Otx1-201;Ehbp1-201	Otx1;Ehbp1	0;0	FALSE	TRUE	TRUE	FALSE	FALSE	FALSE	FALSE	FALSE	FALSE	Promoter
cg04949439	-0.0591470045734134	NA	NA	NA	-0.111996071832248	NA	-0.102313197735621	-0.00938077917709745	NA	NA	NA	NA	-0.18341478162969	NA	-0.0758123486498294	-0.0186372120970857	Rat.Rattus_norvegicus.Rnor_6.0.101	cg04949439	NA	NA	NA	NA	NA	NA	NA	NA	NA	NA	NA	NA	NA	NA	NA	NA	NA	NA	NA	NA	NA	NA	NA	NA	NA	NA	NA	NA	NA	NA	NA
cg05098623	NA	NA	NA	NA	1.16164383126047	NA	0.190032188027589	0.0632244964132879	NA	NA	NA	NA	1.34445464436772	NA	0.292672405380688	0.202889236064045	Rat.Rattus_norvegicus.Rnor_6.0.101	cg05098623	Pik3r3	Pik3r3_Exon	5	135075022	135075071	50	-	135075022	135075023	CGATGACGCAGACTGGAGGGAGGTGATGATGCCCTATTCGACAGAACTGA	Promoter (<=1kb)	5	135074297	135142488	68192	1	Pik3r3-201	725	Pik3r3-201	Pik3r3	0	TRUE	FALSE	TRUE	FALSE	FALSE	TRUE	FALSE	FALSE	FALSE	Exon
cg16435898	NA	NA	NA	NA	0.022600596842479	NA	0.0293152335936676	0.0188668188859348	NA	NA	NA	NA	0.0997940442383992	NA	0.0182013015752991	0.0252788520627563	Rat.Rattus_norvegicus.Rnor_6.0.101	cg16435898	Foxg1	Foxg1_Exon	6	69972370	69972419	50	-	69972370	69972371	CGCCACTACGACGACCCGGGCAAGGGCAACTACTGGATGCTGGACCCGTC	Exon (Foxg1-201/Foxg1, exon 1 of 1)	6	69971227	69974037	2811	1	Foxg1-201	1143	Foxg1-201	Foxg1	0	TRUE	FALSE	FALSE	FALSE	FALSE	TRUE	FALSE	FALSE	FALSE	Exon
cg18753125	NA	NA	NA	NA	-2.77003349103938	NA	-0.0881829093391222	-0.0845350995343341	NA	NA	NA	NA	-3.07734337546834	NA	-0.0599494307539736	-0.210020003026279	Rat.Rattus_norvegicus.Rnor_6.0.101	cg18753125	Ahdc1	Ahdc1_Intron	5	151212403	151212452	50	-	151212403	151212404	CGCGTGCCCGGTTACCTGGCGAACAAAGTCGGCTCACTTTTGCATAAATA	Intron (Ahdc1-201/Ahdc1, intron 1 of 5)	5	151211342	151277165	65824	1	Ahdc1-201	1061	Ahdc1-201	Ahdc1	0	TRUE	FALSE	FALSE	FALSE	FALSE	FALSE	TRUE	FALSE	FALSE	Intron
cg17092784	NA	NA	NA	NA	-0.0855313280862754	NA	-0.0138055065304861	-0.00282338662662117	NA	NA	NA	NA	-0.0810541493267624	NA	-0.00754959370103298	-3.77995007363662e-05	Rat.Rattus_norvegicus.Rnor_6.0.101	cg17092784	Cnot6l	Cnot6l_Exon	14	15120998	15121047	50	+	15121046	15121047	GTTCATCCAGAGCAGCTTCCTCCGAGGCCATGGATTACATTAAAAGAACG	Exon (Cnot6l-201/Cnot6l, exon 6 of 12)	14	15059387	15146586	87200	1	Cnot6l-201	61611	Cnot6l-201	Cnot6l	0	TRUE	FALSE	FALSE	FALSE	FALSE	TRUE	TRUE	FALSE	FALSE	Exon
cg24470719	NA	NA	NA	NA	-0.715001262964556	NA	-0.104827358546829	-0.124202103955427	NA	NA	NA	NA	-1.04491078470431	NA	-0.158566882010781	-0.0973498032749573	Rat.Rattus_norvegicus.Rnor_6.0.101	cg24470719	Ptbp2	Ptbp2_Intron	2	223267593	223267642	50	+	223267593	223267594	CGTAAGACAAGAAGAGAGAAGAGTCGAGGAAGAGCGGAGATGAACAGATC	Intron (Ptbp2-201/Ptbp2, intron 9 of 13)	2	223262852	223322585	59734	2	Ptbp2-201	54943	Ptbp2-201	Ptbp2	0	TRUE	FALSE	FALSE	FALSE	FALSE	FALSE	TRUE	FALSE	FALSE	Intron
cg19839218	NA	NA	NA	NA	NA	NA	-0.165556851673766	-0.0136504247792262	NA	NA	NA	NA	-0.0446195797148169	NA	-0.126116314688401	-0.0484709985402872	Rat.Rattus_norvegicus.Rnor_6.0.101	cg19839218	Rreb1	Rreb1_Intron	17	27663228	27663277	50	+	27663276	27663277	GTAGAATTTCGTAATGGAATGTGAACTGCTCGTCCGGATCTGGGCTCACG	Intron (Rreb1-201/Rreb1, intron 2 of 12)	17	27539148	27665266	126119	2	Rreb1-201	1989	Rreb1-201	Rreb1	0	TRUE	FALSE	FALSE	FALSE	FALSE	FALSE	TRUE	FALSE	FALSE	Intron
cg18937321	NA	NA	NA	NA	-1.54536537057981	NA	-0.25219843916288	NA	NA	NA	NA	NA	-1.75198192789403	NA	-0.267775780518884	-0.0934708586666185	Rat.Rattus_norvegicus.Rnor_6.0.101	cg18937321	Slc6a9	Slc6a9_fiveUTR	5	136669681	136669730	50	+	136669729	136669730	GAGCCTCGGGAGGCTGATGCAACTTTCCCTTTAAGAAAGCCACCTGGGCG	Promoter (<=1kb)	5	136669674	136703697	34024	1	Slc6a9-201	7	Slc6a9-201	Slc6a9	0	TRUE	FALSE	TRUE	TRUE	FALSE	TRUE	FALSE	FALSE	FALSE	fiveUTR
cg03257592	NA	NA	NA	NA	0.0609969121424424	NA	0.0238508926222472	NA	NA	NA	NA	NA	0.116150788652975	NA	0.0268730021201443	0.00400344902876471	Rat.Rattus_norvegicus.Rnor_6.0.101	cg03257592	Vash1	Vash1_Intergenic_upstream	6	110580074	110580123	50	+	110580074	110580075	CGCTGGTAAATCTTTATTAATTTTAATTGGCGGCACCCATTTATAAGAAC	Distal Intergenic	6	110624856	110637382	12527	1	Vash1-201	-44733	NA	NA	NA	FALSE	TRUE	FALSE	FALSE	FALSE	FALSE	FALSE	FALSE	TRUE	Intergenic_upstream
cg10427592	NA	NA	NA	NA	NA	NA	NA	0.20730935845887	NA	NA	NA	NA	NA	NA	-0.00637089533241087	0.0385327467871766	Rat.Rattus_norvegicus.Rnor_6.0.101	cg10427592	Fosb	Fosb_Exon	1	80219192	80219241	50	+	80219192	80219193	CGGGCATTTCCCCGAGACCGGCGCACTCCTACGGGGTGACACATACACAC	Exon (Fosb-202/Fosb, exon 2 of 3)	1	80214494	80221710	7217	2	Fosb-202	2469	Fosb-202;Fosb-201	Fosb;Fosb	0;0	TRUE	FALSE	FALSE	FALSE	FALSE	TRUE	TRUE	FALSE	FALSE	Exon
cg17349123	NA	NA	NA	NA	NA	NA	0.04671455124261	NA	NA	NA	NA	NA	NA	NA	0.033328103907022	0.00800371912766599	Rat.Rattus_norvegicus.Rnor_6.0.101	cg17349123	Grik5	Grik5_Exon	1	81942490	81942539	50	-	81942490	81942491	CGTGGTCTCGTACTGGCTGTCCCGCTGCAGCTCAAAGATGTCTACTTCCA	Exon (Grik5-201/Grik5, exon 3 of 20)	1	81885521	81946714	61194	2	Grik5-201	4175	Grik5-201	Grik5	0	TRUE	FALSE	FALSE	FALSE	FALSE	TRUE	FALSE	FALSE	FALSE	Exon
cg18465972	NA	NA	NA	NA	-0.85902573537338	-2.63464622035519	-0.000255561145670019	-0.247221832806251	NA	NA	NA	NA	-1.07031480036727	-3.04370579262805	NA	-0.360502178753704	Rat.Rattus_norvegicus.Rnor_6.0.101	cg18465972	Arid1a	Arid1a_Intron	5	151954941	151954990	50	-	151954989	151954990	TGGCTGCCTGGGAGGACTTGGACTGGCGCCTGATAACCCAGAAAGAGCCG	Intron (Arid1a-201/Arid1a, intron 1 of 19)	5	151904684	151977636	72953	2	Arid1a-201	22646	Arid1a-201	Arid1a	0	TRUE	FALSE	FALSE	FALSE	FALSE	FALSE	TRUE	FALSE	FALSE	Intron
cg16111239	NA	NA	NA	NA	NA	-0.978964819049884	NA	-0.303639027998712	NA	NA	NA	NA	NA	-0.767233272563271	NA	-0.395138010588077	Rat.Rattus_norvegicus.Rnor_6.0.101	cg16111239	Mex3b	Mex3b_Promoter	1	144831287	144831336	50	-	144831287	144831288	CGCCAATCGCCTCCCCCAGCGATAGTGTCAGTAGCATTGTGGTGTCAGCT	Promoter (<=1kb)	1	144831523	144835747	4225	1	Mex3b-201	-236	Mex3b-201	Mex3b	-187	FALSE	TRUE	TRUE	FALSE	FALSE	FALSE	FALSE	FALSE	FALSE	Promoter
cg18913902	NA	NA	NA	NA	NA	NA	NA	0.0549922009547704	NA	NA	NA	NA	NA	NA	NA	0.0520496307184613	Rat.Rattus_norvegicus.Rnor_6.0.101	cg18913902	Cadps2	Cadps2_Intron	4	50336796	50336845	50	+	50336844	50336845	GCCAGGAGTTGCCACTGACTATGGAAATTGCCACACCAGGGCTATAAACG	Intron (Cadps2-201/Cadps2, intron 28 of 29)	4	50326442	50860756	534315	2	Cadps2-201	523911	Cadps2-201	Cadps2	0	TRUE	FALSE	FALSE	FALSE	FALSE	FALSE	TRUE	FALSE	FALSE	Intron
cg18313632	NA	NA	NA	NA	0.0264511300575649	0.153529178700938	NA	0.0557914698520931	NA	NA	NA	NA	NA	0.00948133046564571	NA	0.0307469299056256	Rat.Rattus_norvegicus.Rnor_6.0.101	cg18313632	Nt5dc2	Nt5dc2_Promoter	16	7210180	7210229	50	-	7210228	7210229	ACAGAAGGTCTCCTGGCCCACGCGCACTTTAATCATGATCCACTCCATCG	Promoter (2-3kb)	16	7212488	7220540	8053	1	Nt5dc2-201	-2308	Nt5dc2-201	Nt5dc2	-2259	FALSE	TRUE	TRUE	FALSE	FALSE	FALSE	FALSE	FALSE	FALSE	Promoter
cg19102839	NA	NA	NA	NA	NA	0.30817583798539	NA	0.12187437231031	NA	NA	NA	NA	NA	0.279508126436105	NA	0.105075108928574	Rat.Rattus_norvegicus.Rnor_6.0.101	cg19102839	Ino80d	Ino80d_Exon	9	69868080	69868129	50	-	69868080	69868081	CGTTGAGTCGCCTCTGCTTGCACAGTTTGGGGCTATATGAGCACAAGGGC	Exon (Ino80d-201/Ino80d, exon 3 of 11)	9	69830424	69878706	48283	2	Ino80d-201	10577	Ino80d-201	Ino80d	0	TRUE	FALSE	FALSE	FALSE	FALSE	TRUE	FALSE	FALSE	FALSE	Exon
cg11793825	NA	NA	NA	NA	NA	5.66741509011426	NA	0.49552511010016	NA	NA	NA	NA	NA	5.44648044792693	NA	0.52178971251142	Rat.Rattus_norvegicus.Rnor_6.0.101	cg11793825	Otud7a	Otud7a_Intergenic_downstream	1	124653926	124653975	50	+	124653926	124653927	CGTTCCTAATGGTGCCTGAACCTACACTGACGCCACTCAGGTAGTAGACG	Distal Intergenic	1	124625985	124653820	27836	1	Otud7a-201	27941	Otud7a-201	Otud7a	0	FALSE	TRUE	FALSE	FALSE	FALSE	FALSE	FALSE	FALSE	TRUE	Intergenic_downstream
cg01585174	NA	NA	NA	NA	NA	-0.232199417548523	NA	-0.0126767046475144	NA	NA	NA	NA	NA	-0.31379644292015	NA	-0.0259753601499296	Rat.Rattus_norvegicus.Rnor_6.0.101	cg01585174	Zeb2	Zeb2_Intron	3	30248099	30248148	50	+	30248099	30248100	CGTGCTTTTATAAGTATTTGAAAAGAAAATATTTTAAAGATTTGAAATAG	Intron (AABR07051957.2-201/AABR07051957.2-201, intron 1 of 1)	3	29866812	29996865	130054	2	Zeb2-202	-251234	NA	NA	NA	TRUE	FALSE	FALSE	FALSE	FALSE	FALSE	TRUE	FALSE	FALSE	Intron
cg07502389	NA	NA	NA	NA	NA	0.315029124280252	NA	0.0694639849526735	NA	NA	NA	NA	NA	0.199031419601391	NA	0.0662587884848185	Rat.Rattus_norvegicus.Rnor_6.0.101	cg07502389	Nefm	Nefm_fiveUTR	15	44860568	44860617	50	+	44860616	44860617	ATCTTGGAGGCCTTGGGGCGTGTGGCTGTCACAGCGTTCTGCCGGCCTCG	Promoter (<=1kb)	15	44855310	44860604	5295	2	Nefm-201	0	Nefm-201	Nefm	0	TRUE	FALSE	TRUE	TRUE	FALSE	TRUE	FALSE	FALSE	FALSE	fiveUTR
cg19537997	NA	NA	NA	NA	NA	-0.278762471568961	NA	-0.0182408251727582	NA	NA	NA	NA	NA	-0.284898080221405	NA	-0.0225806961101859	Rat.Rattus_norvegicus.Rnor_6.0.101	cg19537997	Prox1	Prox1_Intron	13	108397418	108397467	50	+	108397466	108397467	TATTTATTTGTGCTCATTTTCTTTCCTGGCCTTGAATGGAGCTTAGCTCG	Intron (Prox1-201/Prox1, intron 3 of 5)	13	108382399	108443294	60896	1	Prox1-201	15019	Prox1-201	Prox1	0	TRUE	FALSE	FALSE	FALSE	FALSE	FALSE	TRUE	FALSE	FALSE	Intron
cg09811006	NA	NA	NA	NA	NA	-0.37158379878639	NA	-0.186518282713244	NA	NA	NA	NA	NA	-0.989707334838429	NA	-0.180062250762858	Rat.Rattus_norvegicus.Rnor_6.0.101	cg09811006	Actn1	Actn1_Intron	6	103469006	103469055	50	-	103469054	103469055	TGTTACCATTTTTGGACATGAGCGTTCTCCCTCAAGCCCAGCCCTAACCG	Intron (Actn1-203/Actn1, intron 1 of 21)	6	103375799	103470427	94629	2	Actn1-203	1372	Actn1-203;Actn1-201;Actn1-202	Actn1;Actn1;Actn1	0;0;0	TRUE	FALSE	FALSE	FALSE	FALSE	FALSE	TRUE	FALSE	FALSE	Intron
cg02894112	NA	NA	NA	NA	NA	1.49540561783013	NA	0.353938103417657	NA	NA	NA	NA	NA	0.456701401607267	NA	0.224563721627839	Rat.Rattus_norvegicus.Rnor_6.0.101	cg02894112	Mapkap1	Mapkap1_Intron	3	13603645	13603694	50	-	13603645	13603646	CGTTTCGGCTTTTGCCAGCTGACTGCGCCGTTTGATAACCAGCTCTCTGG	Intron (Mapkap1-201/Mapkap1, intron 7 of 11)	3	13484838	13701757	216920	1	Mapkap1-201	118807	Mapkap1-201	Mapkap1	0	TRUE	FALSE	FALSE	FALSE	FALSE	FALSE	TRUE	FALSE	FALSE	Intron
cg18116132	NA	NA	NA	NA	NA	-1.33259785906792	NA	-0.052791159139779	NA	NA	NA	NA	NA	-1.70912721508513	NA	-0.102612815632432	Rat.Rattus_norvegicus.Rnor_6.0.101	cg18116132	Celf4	Celf4_Intergenic_downstream	18	17692846	17692895	50	-	17692894	17692895	CATGACGCCATCATGTCACACTGTGAACTTTGAGTTGATTTGAACTTACG	Distal Intergenic	18	17698038	17716880	18843	2	Celf4-201	24034	NA	NA	NA	FALSE	TRUE	FALSE	FALSE	FALSE	FALSE	FALSE	FALSE	TRUE	Intergenic_downstream
cg19534149	NA	NA	NA	NA	NA	-0.105600459974581	NA	-7.22760849706416e-05	NA	NA	NA	NA	NA	-0.0804228263844796	NA	-0.0209681785252796	Rat.Rattus_norvegicus.Rnor_6.0.101	cg19534149	Nova1	Nova1_threeUTR	6	66964449	66964498	50	+	66964497	66964498	ACTGTCTGGTTGGTGACATAAAAATGCTCCACAAAACATGCAAATTACCG	3' UTR	6	66963510	67085390	121881	2	Nova1-202	120892	Nova1-202;Nova1-201	Nova1;Nova1	0;0	TRUE	FALSE	FALSE	FALSE	TRUE	TRUE	FALSE	FALSE	FALSE	threeUTR
cg20665157.1	NA	NA	NA	NA	NA	0.214545805646472	NA	0.0714666156387369	NA	NA	NA	NA	NA	0.204989142661641	NA	0.0709906579979562	Rat.Rattus_norvegicus.Rnor_6.0.101	cg20665157.1	Cadps2	Cadps2_Intron	4	50337006	50337055	50	-	50337054	50337055	TGTCAATAGAAATTGACAAACCTCATCTCCTAAATAGTGCAGCTGAGCCG	Intron (Cadps2-201/Cadps2, intron 28 of 29)	4	50326442	50860756	534315	2	Cadps2-201	523701	Cadps2-201	Cadps2	0	TRUE	FALSE	FALSE	FALSE	FALSE	FALSE	TRUE	FALSE	FALSE	Intron
cg07875786	NA	NA	NA	NA	NA	0.215317116346413	NA	0.0327458914773276	NA	NA	NA	NA	NA	0.293997388275593	NA	0.0356979689355498	Rat.Rattus_norvegicus.Rnor_6.0.101	cg07875786	Nr2f1	Nr2f1_Promoter	2	5581299	5581348	50	+	5581299	5581300	CGAAAGGGGGATCTGCGCGAATGTCTGTATATAGTGAACTTTGACACTAC	Promoter (1-2kb)	2	5569935	5579894	9960	2	Nr2f1-201	-1405	Nr2f1-201;Nr2f1-202	Nr2f1;Nr2f1	0;0	FALSE	TRUE	TRUE	FALSE	FALSE	FALSE	FALSE	FALSE	FALSE	Promoter
cg22274327	NA	NA	NA	NA	NA	-0.712264861180401	NA	-0.128783431343469	NA	NA	NA	NA	NA	-0.288601859497472	NA	-0.123505794280694	Rat.Rattus_norvegicus.Rnor_6.0.101	cg22274327	Adamts2	Adamts2_Promoter	10	36090005	36090054	50	+	36090053	36090054	GTCATTCGATTTCCTCTATCTCATTTTCAGAAATGCAATTAGGGAGGCCG	Promoter (7-8kb)	10	36098051	36301775	203725	1	Adamts2-202	-7997	NA	NA	NA	FALSE	TRUE	TRUE	FALSE	FALSE	FALSE	FALSE	FALSE	FALSE	Promoter
cg00925802	NA	NA	NA	NA	NA	-0.716365215440643	NA	-0.0795497766921531	NA	NA	NA	NA	NA	-0.475990811764902	NA	-0.0910249641221157	Rat.Rattus_norvegicus.Rnor_6.0.101	cg00925802	Casz1	Casz1_Intron	5	165744523	165744572	50	+	165744571	165744572	GAAAACAATTTAATAAAGGACAGACACACTTTGAAAACAGATTGGGCCCG	Intron (Casz1-201/Casz1, intron 2 of 18)	5	165724027	165774616	50590	1	Casz1-201	20496	Casz1-201	Casz1	0	TRUE	FALSE	FALSE	FALSE	FALSE	FALSE	TRUE	FALSE	FALSE	Intron
cg10055584	NA	NA	NA	NA	NA	-0.639832736424066	NA	-0.081410561633464	NA	NA	NA	NA	NA	-0.715211004183181	NA	-0.0908653728819021	Rat.Rattus_norvegicus.Rnor_6.0.101	cg10055584	Atp6v1c1	Atp6v1c1_Intergenic_upstream	7	77563605	77563654	50	-	77563653	77563654	GAATATGTAGCACTCAGTCCTTTTAGAATGGCTTTTTCCTGCTCCTTTCG	Distal Intergenic	7	77678968	77716408	37441	1	Atp6v1c1-201	-115363	NA	NA	NA	FALSE	TRUE	FALSE	FALSE	FALSE	FALSE	FALSE	FALSE	TRUE	Intergenic_upstream
cg08456212	NA	NA	NA	NA	NA	1.98408115138766	NA	0.463254805947564	NA	NA	NA	NA	NA	0.948932409249633	NA	0.365581730832189	Rat.Rattus_norvegicus.Rnor_6.0.101	cg08456212	Otud7a	Otud7a_Intergenic_downstream	1	124653912	124653961	50	+	124653912	124653913	CGTGTTTGGTCAAACGTTCCTAATGGTGCCTGAACCTACACTGACGCCAC	Distal Intergenic	1	124625985	124653820	27836	1	Otud7a-201	27927	Otud7a-201	Otud7a	0	FALSE	TRUE	FALSE	FALSE	FALSE	FALSE	FALSE	FALSE	TRUE	Intergenic_downstream
cg13651176	NA	NA	NA	NA	NA	-0.313602825537573	NA	-0.02866227175546	NA	NA	NA	NA	NA	-0.465627656168025	NA	-0.0405493064528273	Rat.Rattus_norvegicus.Rnor_6.0.101	cg13651176	Eri3	Eri3_Intergenic_upstream	5	136345271	136345320	50	-	136345319	136345320	GACCATTTTCATTCAGGAAAATCAATAGACAACTTACTGTGATGTACGCG	Distal Intergenic	5	136406130	136533071	126942	1	Eri3-204	-60859	NA	NA	NA	FALSE	TRUE	FALSE	FALSE	FALSE	FALSE	FALSE	FALSE	TRUE	Intergenic_upstream
cg02697649	NA	NA	NA	NA	NA	0.0879334629863029	NA	0.00428580688971333	NA	NA	NA	NA	NA	0.00229471640840674	NA	0.00397440172009694	Rat.Rattus_norvegicus.Rnor_6.0.101	cg02697649	Fzd7	Fzd7_Exon	9	66307761	66307810	50	+	66307761	66307762	CGCTTCTACCACAGACTTAGCCACAGCAGCAAGGGGGAGACTGCGGTATG	Exon (Fzd7-201/Fzd7, exon 1 of 1)	9	66305731	66308550	2820	1	Fzd7-201	2030	Fzd7-201	Fzd7	0	TRUE	FALSE	FALSE	FALSE	FALSE	TRUE	FALSE	FALSE	FALSE	Exon
cg04449857	NA	NA	NA	NA	NA	-0.0636720492418768	NA	NA	NA	NA	NA	NA	NA	-0.120539574302384	NA	-0.0306229372095146	Rat.Rattus_norvegicus.Rnor_6.0.101	cg04449857	Nr2f2	Nr2f2_Intergenic_downstream	1	130836560	130836609	50	-	130836560	130836561	CGATTAGACATATTTACGGGAAAAGTCAATGGATAAGACATTAGAGGCCA	Distal Intergenic	1	131448737	131454689	5953	2	Nr2f2-201	618129	NA	NA	NA	FALSE	TRUE	FALSE	FALSE	FALSE	FALSE	FALSE	FALSE	TRUE	Intergenic_downstream
cg21532847	NA	NA	NA	NA	NA	NA	NA	-0.020391275062669	NA	NA	NA	NA	NA	-0.0501847580167295	NA	-0.0279836698342791	Rat.Rattus_norvegicus.Rnor_6.0.101	cg21532847	Esrrg	Esrrg_Intron	13	106581239	106581288	50	+	106581287	106581288	AAATGGAGTTAGTCCATTGTACATGTTTAATTTCCTATTAGTCTCTGGCG	Intron (Esrrg-201/Esrrg, intron 3 of 6)	13	106463368	106683436	220069	1	Esrrg-201	117871	Esrrg-201	Esrrg	0	TRUE	FALSE	FALSE	FALSE	FALSE	FALSE	TRUE	FALSE	FALSE	Intron
cg09432451	NA	NA	NA	NA	NA	NA	NA	-0.0402523209390034	NA	NA	NA	NA	NA	-0.0858839337493365	NA	-0.0478587766582931	Rat.Rattus_norvegicus.Rnor_6.0.101	cg09432451	AABR07028558.1	AABR07028558.1_Intergenic_downstream	17	73572196	73572245	50	-	73572244	73572245	TGTATTAGCATAAGAGGAGTCAGCCTGGAGTTGAATACACACATCACCCG	Distal Intergenic	17	74679214	74679696	483	2	AABR07028558.1-201	1107500	NA	NA	NA	FALSE	TRUE	FALSE	FALSE	FALSE	FALSE	FALSE	FALSE	TRUE	Intergenic_downstream
cg14511200	NA	NA	NA	NA	NA	-0.400339844101756	NA	NA	NA	NA	NA	NA	NA	-0.402505856584548	NA	-0.000595690185803266	Rat.Rattus_norvegicus.Rnor_6.0.101	cg14511200	Ntng1	Ntng1_Exon	2	212751693	212751742	50	-	212751693	212751694	CGAAGCATTCACAATCTTGCAAGGAAGAACAGAAATGTATACAGAGTGTA	Exon (Ntng1-201/Ntng1, exon 5 of 7)	2	212696624	212852870	156247	2	Ntng1-201	101128	Ntng1-201	Ntng1	0	TRUE	FALSE	FALSE	FALSE	FALSE	TRUE	TRUE	FALSE	FALSE	Exon
cg23070857	NA	NA	NA	NA	NA	0.0935148116694465	NA	NA	NA	NA	NA	NA	NA	0.030012560943519	NA	0.0135903900176562	Rat.Rattus_norvegicus.Rnor_6.0.101	cg23070857	Nhsl1	Nhsl1_Exon	1	13687077	13687126	50	+	13687077	13687078	CGCCAGGCCAGCCTTCGGCGGTCTCTAATTTACACAGACACTCTGGTAAG	Exon (Nhsl1-201/Nhsl1, exon 5 of 8)	1	13595295	13705396	110102	1	Nhsl1-201	91782	Nhsl1-201	Nhsl1	0	TRUE	FALSE	FALSE	FALSE	FALSE	TRUE	FALSE	FALSE	FALSE	Exon
cg10187298	NA	NA	NA	NA	NA	NA	NA	0.0743019132613321	NA	0.0777967442447723	NA	NA	0.118724427586587	NA	NA	0.0681176698127928	Rat.Rattus_norvegicus.Rnor_6.0.101	cg10187298	Dnajc22	Dnajc22_Promoter	7	140776236	140776285	50	+	140776236	140776237	CGCGGCCTTTATTAGGGATTCCGCGGCTGTCGGTCCCGCCATCCATCCTG	Promoter (5-6kb)	7	140781799	140786906	5108	1	Dnajc22-201	-5514	NA	NA	NA	FALSE	TRUE	TRUE	FALSE	FALSE	FALSE	FALSE	FALSE	FALSE	Promoter
cg19538069	NA	NA	NA	NA	NA	NA	NA	-0.00819104187645767	NA	NA	NA	NA	NA	NA	NA	-0.0218209213088852	Rat.Rattus_norvegicus.Rnor_6.0.101	cg19538069	Zfhx4	Zfhx4_Exon	2	98586041	98586090	50	-	98586041	98586042	CGGAAACTGTGCAACACAGGACCAACTCCTGCTAATGCTGAGGTATTTGG	Exon (Zfhx4-201/Zfhx4, exon 2 of 11)	2	98423569	98610368	186800	2	Zfhx4-201	24278	Zfhx4-201	Zfhx4	0	TRUE	FALSE	FALSE	FALSE	FALSE	TRUE	FALSE	FALSE	FALSE	Exon
cg10668528	NA	NA	NA	NA	-0.103385575344019	-0.117813542153584	-0.00550364989764545	-0.0210806565323178	NA	NA	NA	NA	-0.12866416413462	NA	NA	-0.0109498437532808	Rat.Rattus_norvegicus.Rnor_6.0.101	cg10668528	Inhba	Inhba_Exon	17	51909601	51909650	50	-	51909601	51909602	CGGATCCTGGGGTGGGGGAACTCCTCACTATAATCCAGCAACTTGCCAAC	Exon (Inhba-201/Inhba, exon 2 of 3)	17	51898217	51912496	14280	2	Inhba-201	2846	Inhba-201	Inhba	0	TRUE	FALSE	FALSE	FALSE	FALSE	TRUE	FALSE	FALSE	FALSE	Exon
cg08911427	NA	NA	NA	NA	NA	NA	NA	0.056968918248795	NA	NA	NA	NA	NA	NA	NA	0.0266351717112993	Rat.Rattus_norvegicus.Rnor_6.0.101	cg08911427	Srf	Srf_Exon	9	16740442	16740491	50	-	16740490	16740491	TGATCACCAGTGAGACCGGCAAGGCACTGATTCAGACCTGCCTCAACTCG	Exon (Srf-201/Srf, exon 2 of 7)	9	16737642	16747225	9584	1	Srf-201	2800	Srf-201	Srf	0	TRUE	FALSE	FALSE	FALSE	FALSE	TRUE	FALSE	FALSE	FALSE	Exon
cg07056567	NA	NA	NA	NA	-0.249024377773495	NA	NA	-0.00799128558595516	NA	NA	NA	NA	-0.21087581369453	NA	NA	-0.00341834902741542	Rat.Rattus_norvegicus.Rnor_6.0.101	cg07056567	Gnb2	Gnb2_Exon	12	22231589	22231638	50	+	22231637	22231638	GAGCTGGAGCAACTGAGACAGGAGGCCGAGCAGCTCCGGAACCAGATCCG	Exon (Gnb2-201/Gnb2, exon 2 of 9)	12	22229079	22234096	5018	1	Gnb2-201	2510	Gigyf1-201;Gnb2-201	Gigyf1;Gnb2	0;0	TRUE	FALSE	FALSE	FALSE	FALSE	TRUE	FALSE	FALSE	FALSE	Exon
cg19269615	NA	NA	NA	NA	-0.00469366296744968	NA	NA	-0.01324979367793	NA	NA	NA	NA	-0.000868667090987084	NA	NA	-0.0105969724266227	Rat.Rattus_norvegicus.Rnor_6.0.101	cg19269615	Eif4e3	Eif4e3_Intergenic_downstream	4	132024037	132024086	50	-	132024085	132024086	ACTGCCAAAATAATTGTTTCATTTACAGAACTGAAATTCTCCAGGGAGCG	Distal Intergenic	4	132068598	132111079	42482	2	Eif4e3-201	87042	NA	NA	NA	FALSE	TRUE	FALSE	FALSE	FALSE	FALSE	FALSE	FALSE	TRUE	Intergenic_downstream
cg12056279	NA	0.762041111029968	NA	NA	NA	NA	NA	0.0250945892140229	NA	0.659066864213479	NA	NA	NA	NA	NA	0.0153497581916038	Rat.Rattus_norvegicus.Rnor_6.0.101	cg12056279	NA	NA	NA	NA	NA	NA	NA	NA	NA	NA	NA	NA	NA	NA	NA	NA	NA	NA	NA	NA	NA	NA	NA	NA	NA	NA	NA	NA	NA	NA	NA
cg17594003.1	NA	NA	NA	NA	NA	NA	NA	-0.035796062013756	NA	NA	NA	NA	NA	NA	NA	-0.0241092968229899	Rat.Rattus_norvegicus.Rnor_6.0.101	cg17594003.1	Zeb2	Zeb2_Promoter	3	29997703	29997752	50	+	29997751	29997752	ATGGTTAATTAAATAATCACTCAAAAGCTTCCAACGTGACGCTTCTGTCG	Promoter (<=1kb)	3	29866812	29996865	130054	2	Zeb2-202	-838	Zeb2-203;Zeb2-202	Zeb2;Zeb2	0;0	FALSE	TRUE	TRUE	FALSE	FALSE	FALSE	FALSE	FALSE	FALSE	Promoter
cg21993706.1	NA	NA	NA	NA	0.0574957733485737	0.0223583461817758	NA	NA	NA	NA	NA	NA	0.058073979507195	NA	NA	0.000147214973741973	Rat.Rattus_norvegicus.Rnor_6.0.101	cg21993706.1	Cul1	Cul1_Exon	4	76052367	76052416	50	-	76052415	76052416	TCTCTGACAGATGTGTGCCCAATCACTGTGAGCATGGTGGAAAGTGCTCG	Exon (AABR07060487.1-201/AABR07060487.1-201, exon 10 of 23)	4	77211692	77280169	68478	1	Cul1-201	-1159325	NA	NA	NA	TRUE	FALSE	FALSE	FALSE	FALSE	TRUE	TRUE	FALSE	FALSE	Exon
cg08347183	NA	NA	NA	NA	NA	NA	NA	0.157827939064763	NA	NA	NA	NA	NA	NA	NA	0.158220181316682	Rat.Rattus_norvegicus.Rnor_6.0.101	cg08347183	Gata3	Gata3_fiveUTR	17	72429760	72429809	50	+	72429760	72429761	CGCGCCACAGCTGTCTGCGAACACTGAGCTGCCTGGCGCCGTCTTGATAC	Promoter (<=1kb)	17	72429618	72450681	21064	1	Gata3-201	142	Gata3-201	Gata3	0	TRUE	FALSE	TRUE	TRUE	FALSE	TRUE	FALSE	FALSE	FALSE	fiveUTR
cg06504507	NA	0.0464738737621997	NA	NA	NA	NA	NA	0.0248408398656779	NA	NA	NA	NA	NA	NA	NA	0.0497242285386524	Rat.Rattus_norvegicus.Rnor_6.0.101	cg06504507	Egr2	Egr2_Exon	20	22458354	22458403	50	+	22458402	22458403	GGTGCACAAAACCACTGAGAGTTACTGGGATTTTGTCTACGGCCTTGGCG	Promoter (<=1kb)	20	22454463	22459025	4563	2	Egr2-201	622	Egr2-201	Egr2	0	TRUE	FALSE	TRUE	FALSE	FALSE	TRUE	FALSE	FALSE	FALSE	Exon
cg11992861	NA	NA	NA	NA	NA	-0.101281096162615	NA	-0.0206699022898453	NA	NA	NA	NA	NA	NA	NA	-0.00664672049476164	Rat.Rattus_norvegicus.Rnor_6.0.101	cg11992861	Nog	Nog_Intergenic_upstream	10	76829206	76829255	50	-	76829206	76829207	CGAGGACAATATTTCAGTGTGGAGCCAAGCCACAGGGATCCACTCTATAA	Distal Intergenic	10	76811759	76813386	1628	2	Nog-201	-15869	NA	NA	NA	FALSE	TRUE	FALSE	FALSE	FALSE	FALSE	FALSE	FALSE	TRUE	Intergenic_upstream
cg00770316	NA	NA	NA	NA	NA	-0.226423814410933	NA	-0.0879384732368593	NA	NA	NA	NA	NA	NA	NA	-0.0885960780266655	Rat.Rattus_norvegicus.Rnor_6.0.101	cg00770316	Kif5c	Kif5c_Intergenic_upstream	3	34688572	34688621	50	-	34688620	34688621	CTTCATAACTGCTGAAAATTGGAGTCCACATAATTTATTTTCTTTGGTCG	Distal Intergenic	3	35014538	35239888	225351	1	Kif5c-201	-325966	NA	NA	NA	FALSE	TRUE	FALSE	FALSE	FALSE	FALSE	FALSE	FALSE	TRUE	Intergenic_upstream
cg01242319	NA	NA	NA	NA	NA	-0.270196143214243	NA	-0.0835048882846737	NA	NA	NA	NA	NA	NA	NA	-0.207622429430739	Rat.Rattus_norvegicus.Rnor_6.0.101	cg01242319	Rabac1	Rabac1_Intergenic_downstream	1	81826232	81826281	50	-	81826232	81826233	CGCAAACTTTAATTAACACTTTGAGTTAATTAGTTCGAGATCATTTAGGA	Distal Intergenic	1	81843649	81846804	3156	2	Rabac1-201	20572	NA	NA	NA	FALSE	TRUE	FALSE	FALSE	FALSE	FALSE	FALSE	FALSE	TRUE	Intergenic_downstream
cg22188876	NA	NA	NA	NA	NA	NA	NA	0.149197507571967	NA	NA	NA	NA	NA	NA	NA	0.0248329903488882	Rat.Rattus_norvegicus.Rnor_6.0.101	cg22188876	Scube3	Scube3_Exon	20	7740824	7740873	50	-	7740824	7740825	CGCAGGGAACGTATTACCACGGCCAGACGGAGCAGTGTGTGCCATGCCCA	Exon (Scube3-201/Scube3, exon 16 of 22)	20	7718282	7746331	28050	1	Scube3-201	22542	Scube3-201	Scube3	0	TRUE	FALSE	FALSE	FALSE	FALSE	TRUE	FALSE	FALSE	FALSE	Exon
cg07665308	1.66770207502593	NA	NA	NA	NA	NA	NA	0.295728691202324	2.21572213971915	NA	0.201061351470125	NA	NA	NA	NA	0.341743210962843	Rat.Rattus_norvegicus.Rnor_6.0.101	cg07665308	Gata3	Gata3_fiveUTR	17	72429757	72429806	50	+	72429757	72429758	CGTCGCGCCACAGCTGTCTGCGAACACTGAGCTGCCTGGCGCCGTCTTGA	Promoter (<=1kb)	17	72429618	72450681	21064	1	Gata3-201	139	Gata3-201	Gata3	0	TRUE	FALSE	TRUE	TRUE	FALSE	TRUE	FALSE	FALSE	FALSE	fiveUTR
cg18501647	NA	NA	NA	NA	NA	NA	NA	0.049813633692491	NA	NA	NA	NA	NA	NA	NA	0.0387799964676819	Rat.Rattus_norvegicus.Rnor_6.0.101	cg18501647	LOC103689965	LOC103689965_Exon	20	4394980	4395029	50	+	4394980	4394981	CGCGGTGCTGACCACCATCTGTTGCTTCTGGCCTACTGGCATCATTGCCA	Exon (Prrt1-201/Prrt1, exon 3 of 4)	20	4302347	4508197	205851	2	LOC103689965-202	113168	LOC103689965-202;Ppt2-201;Ppt2-208;Ppt2-202;Ppt2-207;Ppt2-204;Ppt2-203;Prrt1-201;Prrt1-202	LOC103689965;Ppt2;Ppt2;Ppt2;Ppt2;Ppt2;Ppt2;Prrt1;Prrt1	0;-4544;0;-4401;-3578;-3507;-2637;0;0	TRUE	FALSE	FALSE	FALSE	FALSE	TRUE	TRUE	FALSE	FALSE	Exon
cg00969724	NA	NA	NA	NA	NA	NA	NA	0.0266433090747084	NA	NA	NA	NA	NA	NA	NA	0.0582491325723227	Rat.Rattus_norvegicus.Rnor_6.0.101	cg00969724	Gpd2	Gpd2_Intron	3	43263076	43263125	50	-	43263076	43263077	CGTTGACAGCTGGTGAGCTGCTAGGCTGTTGCTAACTGAGCAACATTGAC	Intron (Gpd2-201/Gpd2, intron 1 of 18)	3	43255567	43355732	100166	1	Gpd2-201	7509	Gpd2-201	Gpd2	0	TRUE	FALSE	FALSE	FALSE	FALSE	FALSE	TRUE	FALSE	FALSE	Intron
cg13294690	NA	NA	NA	NA	NA	NA	NA	0.0257078006692518	NA	NA	NA	NA	NA	NA	NA	0.022478595878337	Rat.Rattus_norvegicus.Rnor_6.0.101	cg13294690	Slitrk1	Slitrk1_fiveUTR	15	93306708	93306757	50	-	93306756	93306757	AGCAATTCATCCCCGATCTCATCACAAAGTAACAGCGACCATCCTGCTCG	Promoter (<=1kb)	15	93303382	93307420	4039	2	Slitrk1-201	663	Slitrk1-201	Slitrk1	0	TRUE	FALSE	TRUE	TRUE	FALSE	TRUE	FALSE	FALSE	FALSE	fiveUTR
cg14368732	NA	NA	NA	NA	NA	NA	NA	-0.0287880616661481	NA	NA	NA	NA	NA	NA	NA	-0.0065099315138837	Rat.Rattus_norvegicus.Rnor_6.0.101	cg14368732	Trit1	Trit1_Intron	5	140751850	140751899	50	-	140751850	140751851	CGAGAACTTGTTGAAAGGTGCTTAGACAGGGCACAGAAGCCCAACAAAGG	Intron (Trit1-201/Trit1, intron 8 of 10)	5	140712583	140756085	43503	1	Trit1-201	39267	Trit1-201	Trit1	0	TRUE	FALSE	FALSE	FALSE	FALSE	FALSE	TRUE	FALSE	FALSE	Intron
cg07012968	NA	NA	NA	NA	NA	NA	NA	-0.0532964639778121	NA	NA	NA	NA	NA	NA	NA	-0.0483243754480549	Rat.Rattus_norvegicus.Rnor_6.0.101	cg07012968	AABR07004244.1	AABR07004244.1_Intergenic_upstream	1	132372024	132372073	50	+	132372072	132372073	CGCCCGGTCTCTTTTCTGACATTGTTAGTTGCCTCTTCATTTACTTAACG	Distal Intergenic	1	132891572	132892120	549	1	AABR07004244.1-201	-519499	NA	NA	NA	FALSE	TRUE	FALSE	FALSE	FALSE	FALSE	FALSE	FALSE	TRUE	Intergenic_upstream
cg07517669	NA	NA	NA	NA	NA	NA	NA	0.0758468442248708	NA	NA	NA	NA	NA	NA	NA	0.0674006835394195	Rat.Rattus_norvegicus.Rnor_6.0.101	cg07517669	Hoxd10	Hoxd10_Exon	3	61616512	61616561	50	-	61616512	61616513	CGACAGGCAGGTCAAGATTTGGTTTCAAAACCGCCGAATGAAACTCAAGA	Exon (Hoxd10-201/Hoxd10, exon 2 of 2)	3	61613774	61617367	3594	1	Hoxd10-201	2738	Hoxd10-201;Hoxd9-201	Hoxd10;Hoxd9	0;0	TRUE	FALSE	FALSE	FALSE	FALSE	TRUE	FALSE	FALSE	FALSE	Exon
cg01700670	NA	NA	-0.0483338476915986	NA	NA	NA	NA	NA	NA	NA	-0.70001013956297	NA	NA	NA	NA	0.00370423470776186	Rat.Rattus_norvegicus.Rnor_6.0.101	cg01700670	Amer2	Amer2_Exon	15	40666064	40666113	50	-	40666064	40666065	CGTGACTTCACTGAAAAGCTTTGACTCTCTTACAGGCTGTGGAGATATTA	Exon (Amer2-201/Amer2, exon 2 of 2)	15	40665041	40667173	2133	1	Amer2-201	1023	Amer2-201	Amer2	0	TRUE	FALSE	FALSE	FALSE	FALSE	TRUE	TRUE	FALSE	FALSE	Exon
cg00149071	NA	2.72379574521824	NA	NA	NA	NA	NA	0.117603743314755	NA	1.81619588723744	NA	NA	NA	NA	NA	0.0731932135437664	Rat.Rattus_norvegicus.Rnor_6.0.101	cg00149071	Lbx1	Lbx1_Intergenic_downstream	1	264971370	264971419	50	-	264971370	264971371	CGCCCAGGCCCATTCGTCCCGGCCTTCATGGTCCGCGCTCCGAATTACAG	Distal Intergenic	1	264973315	264975132	1818	2	Lbx1-201	3762	Lbx1-201	Lbx1	3713	FALSE	TRUE	FALSE	FALSE	FALSE	FALSE	FALSE	FALSE	TRUE	Intergenic_downstream
cg07511706	NA	0.0377979090554058	NA	NA	NA	NA	NA	0.120736852608577	NA	0.171200008489291	NA	NA	NA	NA	NA	0.0619581274061994	Rat.Rattus_norvegicus.Rnor_6.0.101	cg07511706	Tlx1	Tlx1_Exon	1	264895992	264896041	50	+	264895992	264895993	CGCCGTATAGGTCACCCCTATCAGAACCGGACGCCCCCCAAGAAGAAGAA	Exon (Tlx1-201/Tlx1, exon 2 of 3)	1	264893162	264899423	6262	1	Tlx1-201	2830	Tlx1-201	Tlx1	0	TRUE	FALSE	FALSE	FALSE	FALSE	TRUE	TRUE	FALSE	FALSE	Exon
cg07189644	NA	0.086375068858259	NA	NA	NA	NA	NA	0.00272142949028152	NA	0.0225359316662161	NA	NA	NA	NA	NA	0.0054180449742497	Rat.Rattus_norvegicus.Rnor_6.0.101	cg07189644	Uncx	Uncx_Promoter	12	17192915	17192964	50	+	17192915	17192916	CGTAAACGAGAAAAGATGTTTTAATTAAGGGAAATCAGGTTAACTTAGCT	Promoter (6-7kb)	12	17182163	17186679	4517	2	Uncx-201	-6236	NA	NA	NA	FALSE	TRUE	TRUE	FALSE	FALSE	FALSE	FALSE	FALSE	FALSE	Promoter
cg05064151	NA	NA	NA	NA	NA	NA	NA	-0.474114259905542	NA	NA	NA	NA	NA	NA	NA	-0.32268354874101	Rat.Rattus_norvegicus.Rnor_6.0.101	cg05064151	Pou2f2	Pou2f2_Intergenic_upstream	1	82032934	82032983	50	-	82032982	82032983	CCCAGTCAAAACAATTAGCCGCGCTGAGTGTTGAACACGGTGGCGACACG	Distal Intergenic	1	81964104	82004538	40435	2	Pou2f2-202	-28445	NA	NA	NA	FALSE	TRUE	FALSE	FALSE	FALSE	FALSE	FALSE	FALSE	TRUE	Intergenic_upstream
cg13740303	NA	NA	NA	NA	NA	NA	NA	-0.0211029897787186	NA	NA	NA	NA	NA	NA	NA	-0.000980645646992552	Rat.Rattus_norvegicus.Rnor_6.0.101	cg13740303	Hephl1	Hephl1_Exon	8	13635932	13635981	50	+	13635932	13635933	CGTCCACGTGCTGCTTTTCGAACTCCCAGTTTTTGTTAGGGGCATAATCC	Exon (Hephl1-201/Hephl1, exon 13 of 21)	8	13614800	13680870	66071	2	Hephl1-201	44889	Hephl1-201	Hephl1	0	TRUE	FALSE	FALSE	FALSE	FALSE	TRUE	FALSE	FALSE	FALSE	Exon
cg25709794	NA	NA	NA	NA	NA	NA	NA	-0.0229208138567086	NA	NA	NA	NA	NA	NA	NA	-0.055032563800395	Rat.Rattus_norvegicus.Rnor_6.0.101	cg25709794	AABR07043776.1	AABR07043776.1_Intergenic_upstream	19	40059742	40059791	50	+	40059742	40059743	CGGGGGTTAAATTGGAATCCAGACATCAAAGAATTCTTCCACCAGACCCA	Distal Intergenic	19	39670571	39670909	339	2	AABR07043776.1-201	-388833	NA	NA	NA	FALSE	TRUE	FALSE	FALSE	FALSE	FALSE	FALSE	FALSE	TRUE	Intergenic_upstream
cg26355496	NA	NA	NA	NA	NA	NA	NA	0.0203372487868758	NA	NA	NA	NA	NA	NA	NA	0.0963760381265471	Rat.Rattus_norvegicus.Rnor_6.0.101	cg26355496	AABR07059925.1	AABR07059925.1_Intergenic_downstream	4	43947465	43947514	50	+	43947465	43947466	CGCCTAATTAATCTTATGGAAATCTCCTGAAGCCAGATTCCAGCAAGGTT	Distal Intergenic	4	43915333	43916028	696	1	AABR07059925.1-201	32132	NA	NA	NA	FALSE	TRUE	FALSE	FALSE	FALSE	FALSE	FALSE	FALSE	TRUE	Intergenic_downstream
cg12124064	NA	NA	NA	NA	NA	NA	NA	0.00731876046899466	NA	NA	NA	NA	NA	NA	NA	0.00223853218523571	Rat.Rattus_norvegicus.Rnor_6.0.101	cg12124064	AABR07031533.1	AABR07031533.1_Intron	18	18019003	18019052	50	+	18019051	18019052	CATTTCCATCCAGGCGGCTCTCCAAGACGAAATTTTTCTACTGGGAACCG	Intron (AABR07031533.1-201/AABR07031533.1, intron 1 of 1)	18	18003537	18079560	76024	2	AABR07031533.1-201	60508	AABR07031533.1-201	AABR07031533.1	0	TRUE	FALSE	FALSE	FALSE	FALSE	FALSE	TRUE	FALSE	FALSE	Intron
cg24979496	NA	NA	NA	NA	NA	NA	NA	-0.0267699927333945	NA	NA	NA	NA	NA	NA	NA	-0.000419741035038161	Rat.Rattus_norvegicus.Rnor_6.0.101	cg24979496	Trpm3	Trpm3_Intron	1	240669358	240669407	50	-	240669358	240669359	CGAGAGTATCCAGGTTTCGGTTGGATCTATTTTAAGGTGAATTAATTAAC	Intron (Trpm3-201/Trpm3, intron 11 of 23)	1	240355149	240757583	402435	1	Trpm3-201	314209	Trpm3-201	Trpm3	0	TRUE	FALSE	FALSE	FALSE	FALSE	FALSE	TRUE	FALSE	FALSE	Intron
cg00623391	NA	NA	NA	NA	NA	NA	NA	-0.00564837090700584	NA	NA	NA	NA	NA	NA	NA	-0.0144118176277165	Rat.Rattus_norvegicus.Rnor_6.0.101	cg00623391	AABR07007362.1	AABR07007362.1_Intergenic_downstream	2	6572851	6572900	50	-	6572851	6572852	CGTTTGCTACAGCAGAGTGGGCACAAATCATCCATTCTTAATTAAAAGAT	Distal Intergenic	2	7230289	7231267	979	2	AABR07007362.1-201	658416	NA	NA	NA	FALSE	TRUE	FALSE	FALSE	FALSE	FALSE	FALSE	FALSE	TRUE	Intergenic_downstream
cg24357465	NA	NA	NA	NA	NA	0.369145995987824	NA	0.172804101123441	NA	NA	NA	NA	NA	NA	NA	0.020687852282751	Rat.Rattus_norvegicus.Rnor_6.0.101	cg24357465	Sgsm2	Sgsm2_Exon	10	61718466	61718515	50	+	61718466	61718467	CGGCTGGCCGCTAGGTGGTGGTAGTTAATAGTGACTGCTCAAAGAGAACA	Exon (Sgsm2-203/Sgsm2, exon 12 of 24)	10	61703839	61745097	41259	2	Sgsm2-201	26582	Sgsm2-201;Sgsm2-203;Sgsm2-202	Sgsm2;Sgsm2;Sgsm2	0;0;0	TRUE	FALSE	FALSE	FALSE	FALSE	TRUE	TRUE	FALSE	FALSE	Exon
cg01658453	NA	NA	NA	NA	NA	NA	NA	0.0340108609124112	NA	NA	NA	NA	NA	NA	NA	0.0156951050606959	Rat.Rattus_norvegicus.Rnor_6.0.101	cg01658453	Pax2	Pax2_Intergenic_upstream	1	264421867	264421916	50	-	264421915	264421916	AGCAAGGTGCAAATTCCTGGCATCTTTACTAGTTGCAGCCAATTTCGGCG	Distal Intergenic	1	264504591	264583329	78739	1	Pax2-201	-82724	NA	NA	NA	FALSE	TRUE	FALSE	FALSE	FALSE	FALSE	FALSE	FALSE	TRUE	Intergenic_upstream
cg17651973	NA	0.17767303583971	NA	NA	NA	NA	NA	0.266460971497937	NA	0.139083458796888	NA	NA	NA	NA	NA	0.155152879942751	Rat.Rattus_norvegicus.Rnor_6.0.101	cg17651973	Psmd14	Psmd14_Intergenic_upstream	3	47518009	47518058	50	-	47518057	47518058	AGCATTTGAGGCAGCAGCGTTCGCCTGCTGAACGGTGACAGATTGGCGCG	Downstream (2-3kb)	3	47578384	47673338	94955	1	Psmd14-201	-60375	Tank-201;Tank-202	Tank;Tank	0;0	FALSE	TRUE	FALSE	FALSE	FALSE	FALSE	FALSE	FALSE	FALSE	Intergenic_upstream
cg18203498	NA	NA	NA	NA	NA	0.867118690781209	NA	0.225999182417741	NA	NA	NA	NA	NA	NA	NA	0.109779050772813	Rat.Rattus_norvegicus.Rnor_6.0.101	cg18203498	Kiz	Kiz_Exon	3	141157876	141157925	50	+	141157876	141157877	CGGAAGCTAGTTTTTCATCTAGTGAAGGAAGTCCTTTGTCAAGGTAAAGT	Exon (Kiz-201/Kiz, exon 12 of 14)	3	141068023	141173858	105836	1	Kiz-201	89853	Kiz-201	Kiz	0	TRUE	FALSE	FALSE	FALSE	FALSE	TRUE	TRUE	FALSE	FALSE	Exon
cg25958141	NA	NA	NA	NA	NA	0.0314064470738971	NA	0.00923693712493038	NA	NA	NA	NA	NA	NA	NA	0.00528128898534089	Rat.Rattus_norvegicus.Rnor_6.0.101	cg25958141	Skor1	Skor1_Intergenic_upstream	8	68051189	68051238	50	-	68051189	68051190	CGTTCATTGTGCTGTTATCTGCCAGAGAGGTGGTGACACCACAGCAATTA	Distal Intergenic	8	68030621	68038533	7913	2	Skor1-201	-12705	Map2k5-203;Map2k5-201;Map2k5-202	Map2k5;Map2k5;Map2k5	0;0;0	FALSE	TRUE	FALSE	FALSE	FALSE	FALSE	FALSE	FALSE	TRUE	Intergenic_upstream
cg16400495	NA	NA	NA	NA	NA	-0.0686214528467234	NA	-0.0077937752984702	NA	NA	NA	NA	NA	NA	NA	-0.00758000786109812	Rat.Rattus_norvegicus.Rnor_6.0.101	cg16400495	Hoxc10	Hoxc10_Exon	7	144584290	144584339	50	+	144584338	144584339	TGAACTCGGCAACAAGAAACTGCCTGAGTTACATCAGTCGGTTTTCGTCG	Exon (Mir196a-201/Mir196a-201, exon 1 of 1)	7	144577465	144582622	5158	1	Hoxc10-201	6825	Hoxc10-201	Hoxc10	0	TRUE	FALSE	FALSE	FALSE	FALSE	TRUE	FALSE	FALSE	FALSE	Exon
cg14940373	NA	NA	NA	NA	NA	0.0176571863298702	NA	NA	NA	NA	NA	NA	NA	NA	NA	0.00689661867336915	Rat.Rattus_norvegicus.Rnor_6.0.101	cg14940373	Hoxc11	Hoxc11_Promoter	7	144566221	144566270	50	-	144566269	144566270	TTTTATTATAACCTACAAAGCCCTCTCTCCCAACGACTCGACTTTTTACG	Promoter (<=1kb)	7	144565392	144567580	2189	1	Hoxc11-201	829	Hoxc11-201	Hoxc11	0	TRUE	FALSE	TRUE	FALSE	FALSE	FALSE	TRUE	FALSE	FALSE	Promoter
cg06637343	NA	NA	NA	NA	NA	-1.2917726214872	NA	-0.129647337445054	NA	NA	NA	NA	NA	NA	NA	-0.00971486145695229	Rat.Rattus_norvegicus.Rnor_6.0.101	cg06637343	Prpf38b	Prpf38b_Intron	2	211709302	211709351	50	-	211709350	211709351	GGAAACGCATAATCCATGATGACCATTGTCTCTGAAAAGGGTCATTACCG	Intron (Prpf38b-201/Prpf38b, intron 4 of 5)	2	211706228	211715311	9084	2	Prpf38b-201	5960	Prpf38b-201	Prpf38b	0	TRUE	FALSE	FALSE	FALSE	FALSE	FALSE	TRUE	FALSE	FALSE	Intron
cg25282581	NA	NA	NA	NA	NA	NA	NA	-0.0539174664587496	NA	NA	NA	NA	NA	NA	NA	-0.0733747416930288	Rat.Rattus_norvegicus.Rnor_6.0.101	cg25282581	AABR07009538.1	AABR07009538.1_Intergenic_downstream	2	101801912	101801961	50	+	101801960	101801961	TATATTTACTGTACTATAATTTCAAATTTAATTAAGTCACACTGCTGACG	Distal Intergenic	2	102301406	102301790	385	2	AABR07009538.1-201	499829	NA	NA	NA	FALSE	TRUE	FALSE	FALSE	FALSE	FALSE	FALSE	FALSE	TRUE	Intergenic_downstream
cg08577956	NA	NA	NA	NA	NA	NA	NA	-0.0349523420828962	NA	NA	NA	NA	NA	NA	NA	-0.0232861175307396	Rat.Rattus_norvegicus.Rnor_6.0.101	cg08577956	LOC100911489	LOC100911489_Promoter	9	14948792	14948841	50	+	14948840	14948841	CATAAAATATTATTTGTGTTTAAAAATTCCAGTAATTGGCTATGCAGCCG	Promoter (2-3kb)	9	14951047	14952575	1529	1	LOC100911489-201	-2206	LOC100911489-201	LOC100911489	-2206	FALSE	TRUE	TRUE	FALSE	FALSE	FALSE	FALSE	FALSE	FALSE	Promoter
cg10861899	NA	NA	NA	NA	NA	NA	NA	0.0279860715414291	NA	NA	NA	NA	NA	NA	NA	0.0288501004150915	Rat.Rattus_norvegicus.Rnor_6.0.101	cg10861899	Hoxd10	Hoxd10_Exon	3	61616495	61616544	50	-	61616543	61616544	AAGAGCGTTAACCTCACCGACAGGCAGGTCAAGATTTGGTTTCAAAACCG	Exon (Hoxd10-201/Hoxd10, exon 2 of 2)	3	61613774	61617367	3594	1	Hoxd10-201	2721	Hoxd10-201;Hoxd9-201	Hoxd10;Hoxd9	0;0	TRUE	FALSE	FALSE	FALSE	FALSE	TRUE	FALSE	FALSE	FALSE	Exon
cg25976696	NA	NA	NA	NA	NA	NA	NA	0.0369680693544191	NA	NA	NA	NA	NA	NA	NA	0.101470197101429	Rat.Rattus_norvegicus.Rnor_6.0.101	cg25976696	Smarca4	Smarca4_Exon	8	22715585	22715634	50	-	22715633	22715634	ACTGAAGTCCTCTATTTATCCACAGAGCAGACACTGCAGCACGGGCAGCG	Exon (Gm27373-201/Gm27373-201, exon 1 of 1)	8	22648323	22739468	91146	1	Smarca4-201	67262	Smarca4-201	Smarca4	0	TRUE	FALSE	FALSE	FALSE	FALSE	TRUE	TRUE	FALSE	FALSE	Exon
cg01378367	NA	NA	NA	NA	NA	NA	NA	-0.239127626472084	NA	NA	NA	NA	NA	NA	NA	-0.249088127530036	Rat.Rattus_norvegicus.Rnor_6.0.101	cg01378367	AABR07007000.1	AABR07007000.1_Intergenic_downstream	1	275988633	275988682	50	+	275988681	275988682	ATCGGATCATAACAGGTAATTCAAACAACAATTAGTTTGATGACGGCCCG	Distal Intergenic	1	276011416	276012351	936	2	AABR07007000.1-201	23669	NA	NA	NA	FALSE	TRUE	FALSE	FALSE	FALSE	FALSE	FALSE	FALSE	TRUE	Intergenic_downstream
cg22677944	NA	-0.115696680727477	NA	NA	NA	NA	NA	-0.0512707643604255	NA	-0.119703052251227	NA	NA	NA	NA	NA	-0.0489740853350677	Rat.Rattus_norvegicus.Rnor_6.0.101	cg22677944	AABR07058413.1	AABR07058413.1_Intergenic_downstream	7	115109496	115109545	50	+	115109544	115109545	AATTGGTACATTTTGTAAGCAATCATCCCCTGGCACCCTCTGCCGCAGCG	Distal Intergenic	7	115148400	115148867	468	2	AABR07058413.1-201	39322	NA	NA	NA	FALSE	TRUE	FALSE	FALSE	FALSE	FALSE	FALSE	FALSE	TRUE	Intergenic_downstream
cg06710083	NA	NA	NA	NA	NA	NA	NA	NA	NA	NA	NA	NA	-0.152894365302372	NA	NA	-0.0151330873864917	Rat.Rattus_norvegicus.Rnor_6.0.101	cg06710083	Trpc4	Trpc4_Exon	2	143555093	143555142	50	+	143555093	143555094	CGACAGGTCAGACTTGAACAGGCAAGGTCCACCACCAACCATCGTCGAGT	Exon (Trpc4-201/Trpc4, exon 3 of 11)	2	143475323	143604972	129650	1	Trpc4-201	79770	Trpc4-201;Trpc4-202	Trpc4;Trpc4	0;0	TRUE	FALSE	FALSE	FALSE	FALSE	TRUE	FALSE	FALSE	FALSE	Exon
cg00273046	NA	NA	NA	NA	NA	NA	NA	-0.0442727174728721	NA	NA	NA	NA	NA	NA	NA	-0.0377825396692636	Rat.Rattus_norvegicus.Rnor_6.0.101	cg00273046	Akap6	Akap6_Intergenic_downstream	6	74178261	74178310	50	+	74178261	74178262	CGTGAAATGTGACTTCCTAAGCTTGTCATGCATCAAACTGTTATGGCTGG	Distal Intergenic	6	73553210	73990534	437325	1	Akap6-201	625051	NA	NA	NA	FALSE	TRUE	FALSE	FALSE	FALSE	FALSE	FALSE	FALSE	TRUE	Intergenic_downstream
cg06670018	NA	NA	NA	NA	NA	NA	NA	0.0160214754801893	NA	NA	NA	NA	NA	NA	NA	0.0197779976938029	Rat.Rattus_norvegicus.Rnor_6.0.101	cg06670018	AABR07052500.1	AABR07052500.1_Promoter	3	58173691	58173740	50	-	58173691	58173692	CGAACGGATATAATTATCGAGGAGTCAAGATGTTATGCTAAAAACTATGC	Promoter (<=1kb)	3	58173214	58173466	253	2	AABR07052500.1-201	-274	Dlx1-201;AABR07052500.1-201	Dlx1;AABR07052500.1	0;-225	FALSE	TRUE	TRUE	FALSE	FALSE	FALSE	FALSE	FALSE	FALSE	Promoter
cg21993706.2	NA	NA	NA	NA	NA	NA	NA	0.222842777775386	NA	NA	NA	NA	NA	NA	NA	0.208712499205367	Rat.Rattus_norvegicus.Rnor_6.0.101	cg21993706.2	Cul1	Cul1_Exon	4	76052367	76052416	50	+	76052415	76052416	TCTCTGACAGATGTGTGCCCAATCACTGTGAGCATGGTGGAAAGTGCTCG	Exon (AABR07060487.1-201/AABR07060487.1-201, exon 10 of 23)	4	77211692	77280169	68478	1	Cul1-201	-1159276	NA	NA	NA	TRUE	FALSE	FALSE	FALSE	FALSE	TRUE	TRUE	FALSE	FALSE	Exon
cg25573807	NA	NA	NA	NA	NA	NA	NA	0.0410000033753131	NA	NA	NA	NA	NA	NA	NA	0.0795459976233171	Rat.Rattus_norvegicus.Rnor_6.0.101	cg25573807	Sp4	Sp4_Exon	6	146193384	146193433	50	+	146193432	146193433	GATTTGCCCTGAAGGTGTTAAAGTTGGAGCCCTGATAAGCACCTGAGTCG	Exon (Sp4-201/Sp4, exon 3 of 6)	6	146135877	146195819	59943	2	Sp4-201	2386	Sp4-201	Sp4	0	TRUE	FALSE	FALSE	FALSE	FALSE	TRUE	FALSE	FALSE	FALSE	Exon
cg26035702	NA	NA	NA	NA	NA	NA	NA	-0.109683790485244	NA	NA	NA	NA	NA	NA	NA	-0.0902925759142047	Rat.Rattus_norvegicus.Rnor_6.0.101	cg26035702	Hoxc8	Hoxc8_Intergenic_downstream	7	144612403	144612452	50	+	144612451	144612452	GTCATGTGGATTCCATCCATGAACGTGAACTTTTTATTGTGGTTTGTCCG	Distal Intergenic	7	144605058	144608538	3481	1	Hoxc8-201	7345	Hoxc8-201	Hoxc8	0	FALSE	TRUE	FALSE	FALSE	FALSE	FALSE	FALSE	FALSE	TRUE	Intergenic_downstream
cg03761238	NA	NA	NA	NA	NA	0.0658895109994519	NA	NA	NA	NA	NA	NA	NA	NA	NA	0.00137740749102212	Rat.Rattus_norvegicus.Rnor_6.0.101	cg03761238	Ccdc33	Ccdc33_Intron	8	62850869	62850918	50	+	62850917	62850918	GCCCAGATCAAAACACTCAGCAGCTAAATGAATTCGGCAGCATTTTCCCG	Intron (Ccdc33-201/Ccdc33, intron 10 of 19)	8	62811173	62893087	81915	2	Ccdc33-201	42169	Ccdc33-201	Ccdc33	0	TRUE	FALSE	FALSE	FALSE	FALSE	FALSE	TRUE	FALSE	FALSE	Intron
cg14355611	NA	NA	NA	NA	NA	NA	NA	0.021288959187401	NA	NA	NA	NA	NA	NA	NA	0.0555274031513207	Rat.Rattus_norvegicus.Rnor_6.0.101	cg14355611	Dlx6	Dlx6_Exon	4	32379315	32379364	50	-	32379363	32379364	TTGTTGAGCAACTTCCACGCTCAGTCAGTCTTCAGAATGGTTTAAAACCG	Exon (AABR07059679.1-201/AABR07059679.1-201, exon 2 of 3)	4	32373641	32377253	3613	1	Dlx6-201	5723	Dlx6-201	Dlx6	0	TRUE	FALSE	FALSE	FALSE	FALSE	TRUE	FALSE	FALSE	FALSE	Exon
cg26472714	NA	NA	NA	NA	NA	NA	NA	0.000329087793130586	NA	NA	NA	NA	NA	NA	NA	0.0192082099965929	Rat.Rattus_norvegicus.Rnor_6.0.101	cg26472714	Hoxc5	Hoxc5_Intergenic_downstream	7	144633041	144633090	50	-	144633041	144633042	CGTGATATCATTAAACCAAGTTTTATGGTGTAGGGAGAGCTGACAAACCC	Downstream (1-2kb)	7	144628120	144631542	3423	1	Hoxc5-201	4970	Hoxc5-201	Hoxc5	0	FALSE	TRUE	FALSE	FALSE	FALSE	FALSE	FALSE	FALSE	FALSE	Intergenic_downstream
cg21072342	NA	NA	NA	NA	NA	NA	NA	0.00403207222032682	NA	NA	NA	NA	NA	NA	NA	0.000395819453247893	Rat.Rattus_norvegicus.Rnor_6.0.101	cg21072342	Hoxc4	Hoxc4_Exon	7	144648186	144648235	50	+	144648186	144648187	CGCGCCCTAGCTACCCTGAGCGCCAGTATAGCTGCACCAGTCTCCAGGGG	Promoter (<=1kb)	7	144647587	144650129	2543	1	Hoxc4-201	599	Hoxc4-201	Hoxc4	0	TRUE	FALSE	TRUE	FALSE	FALSE	TRUE	FALSE	FALSE	FALSE	Exon
cg06792381	NA	NA	NA	NA	NA	NA	NA	-0.148724238929904	NA	NA	NA	NA	NA	NA	NA	-0.152271548553362	Rat.Rattus_norvegicus.Rnor_6.0.101	cg06792381	Phlpp2	Phlpp2_Intergenic_upstream	19	41859969	41860018	50	+	41860017	41860018	ATTGCAGCACATTCTTTCTGGATCATTTCTCGTTCTTCAGCTTGGGTTCG	Distal Intergenic	19	41731646	41798383	66738	2	Phlpp2-201	-61586	NA	NA	NA	FALSE	TRUE	FALSE	FALSE	FALSE	FALSE	FALSE	FALSE	TRUE	Intergenic_upstream
cg10217408	NA	NA	NA	NA	NA	NA	NA	-0.0340806450684977	NA	NA	NA	NA	NA	NA	NA	-0.157445640754487	Rat.Rattus_norvegicus.Rnor_6.0.101	cg10217408	Rbbp5	Rbbp5_Exon	13	49269802	49269851	50	-	49269802	49269803	CGGCCTAAAGGATCAAAAGGTAAAGAGAAAGATTCTCCATTTAAACCGAA	Exon (Rbbp5-201/Rbbp5, exon 13 of 14)	13	49250301	49277152	26852	1	Rbbp5-201	19501	Rbbp5-201	Rbbp5	0	TRUE	FALSE	FALSE	FALSE	FALSE	TRUE	FALSE	FALSE	FALSE	Exon
cg17289116	NA	NA	NA	NA	NA	NA	NA	-0.0250325809449865	NA	NA	NA	NA	NA	NA	NA	-0.0669846563123382	Rat.Rattus_norvegicus.Rnor_6.0.101	cg17289116	Cacna1d	Cacna1d_Exon	16	6121074	6121123	50	-	6121074	6121075	CGGTTTCTCAGTATCACTTGCAGGTGGAATTGAAGGCCTTTGGACATGCA	Exon (Cacna1d-203/Cacna1d, exon 45 of 51)	16	6112150	6404957	292808	2	Cacna1d-203	283834	Cacna1d-203;Cacna1d-201	Cacna1d;Cacna1d	0;0	TRUE	FALSE	FALSE	FALSE	FALSE	TRUE	FALSE	FALSE	FALSE	Exon
cg09005051	NA	NA	NA	NA	NA	NA	NA	-0.0988980061938989	NA	NA	NA	NA	NA	NA	NA	-0.0337316041280785	Rat.Rattus_norvegicus.Rnor_6.0.101	cg09005051	LOC100359916	LOC100359916_Intergenic_downstream	5	59869305	59869354	50	+	59869305	59869306	CGCTCGCTCTAAATTAGGGCCTAGTTGCTAAATAACTAATTTAGTCCTGC	Distal Intergenic	5	59911431	59913348	1918	2	LOC100359916-201	43994	NA	NA	NA	FALSE	TRUE	FALSE	FALSE	FALSE	FALSE	FALSE	FALSE	TRUE	Intergenic_downstream
cg01537733	NA	NA	NA	NA	NA	NA	NA	0.00199454868204652	NA	NA	NA	NA	NA	NA	NA	0.00442870910258733	Rat.Rattus_norvegicus.Rnor_6.0.101	cg01537733	Kif5c	Kif5c_Intron	3	35093027	35093076	50	-	35093027	35093028	CGTGGTAGGATTATCATTCTCATAGACCTCTTACCGAGCTTTTAGCTAAA	Intron (Kif5c-201/Kif5c, intron 1 of 24)	3	35014538	35239888	225351	1	Kif5c-201	78489	Kif5c-201	Kif5c	0	TRUE	FALSE	FALSE	FALSE	FALSE	FALSE	TRUE	FALSE	FALSE	Intron
cg17279431	NA	NA	NA	NA	NA	NA	NA	NA	NA	NA	NA	NA	NA	0.0875500468770596	NA	0.0353468430532564	Rat.Rattus_norvegicus.Rnor_6.0.101	cg17279431	NA	NA	NA	NA	NA	NA	NA	NA	NA	NA	NA	NA	NA	NA	NA	NA	NA	NA	NA	NA	NA	NA	NA	NA	NA	NA	NA	NA	NA	NA	NA
cg23975882	NA	NA	NA	NA	NA	NA	NA	-0.0176478632218932	NA	NA	NA	NA	NA	NA	NA	-0.0241489815838289	Rat.Rattus_norvegicus.Rnor_6.0.101	cg23975882	Zfp521	Zfp521_Intron	18	5129346	5129395	50	-	5129394	5129395	GAAGTCTTCAGTAATTCAATCCCTGTGGAAGCTTCTTCACACTGTTTGCG	Intron (Zfp521-201/Zfp521, intron 4 of 6)	18	5032029	5314511	282483	2	Zfp521-201	185116	Zfp521-201;Zfp521-202	Zfp521;Zfp521	0;0	TRUE	FALSE	FALSE	FALSE	FALSE	FALSE	TRUE	FALSE	FALSE	Intron
cg05686715	NA	NA	NA	NA	0.0526823522885458	NA	NA	NA	NA	NA	NA	NA	0.100572574578356	NA	0.000590556852424508	NA	Rat.Rattus_norvegicus.Rnor_6.0.101	cg05686715	NA	NA	NA	NA	NA	NA	NA	NA	NA	NA	NA	NA	NA	NA	NA	NA	NA	NA	NA	NA	NA	NA	NA	NA	NA	NA	NA	NA	NA	NA	NA
cg26843878	NA	NA	NA	NA	NA	NA	0.0212913990154234	NA	NA	NA	NA	NA	0.0298967189050618	NA	0.0219700797882247	NA	Rat.Rattus_norvegicus.Rnor_6.0.101	cg26843878	Kcnj9	Kcnj9_Exon	13	90707207	90707256	50	-	90707255	90707256	TGAAGGCGTTCACCATGGAGCCCAGGATGGCCTGCAGCAGCAGCAGCACG	Exon (Kcnj9-202/Kcnj9, exon 3 of 5)	13	90703036	90710287	7252	2	Kcnj9-202	3031	Kcnj9-202;Kcnj9-201	Kcnj9;Kcnj9	0;0	TRUE	FALSE	FALSE	FALSE	FALSE	TRUE	FALSE	FALSE	FALSE	Exon
cg12936001	NA	NA	NA	NA	NA	NA	0.0234732675596307	NA	NA	NA	NA	NA	0.0367413046387456	NA	0.0228002086357457	NA	Rat.Rattus_norvegicus.Rnor_6.0.101	cg12936001	Csf1	Csf1_Intron	2	210527044	210527093	50	+	210527044	210527045	CGTCACATTTTCAGAGGGACATTGACAAACGAGTGTGTCCAGGATGGTGA	Intron (Csf1-201/Csf1, intron 8 of 8)	2	210522375	210550546	28172	2	Csf1-201	23453	Csf1-201;Csf1-202	Csf1;Csf1	0;23397	TRUE	FALSE	FALSE	FALSE	FALSE	FALSE	TRUE	FALSE	FALSE	Intron
cg19719034	NA	NA	NA	NA	NA	NA	-0.00546612356168438	NA	NA	NA	NA	NA	-0.0179640901799766	NA	-0.00224871910594936	NA	Rat.Rattus_norvegicus.Rnor_6.0.101	cg19719034	Clybl	Clybl_Intron	15	108809166	108809215	50	-	108809214	108809215	TAGTGTGGGTTCTTGTTTGACTGGCACGGCTTATTGGACTATAACAAGCG	Intron (Clybl-201/Clybl, intron 3 of 7)	15	108608204	108838235	230032	1	Clybl-201	200962	Clybl-201	Clybl	0	TRUE	FALSE	FALSE	FALSE	FALSE	FALSE	TRUE	FALSE	FALSE	Intron
cg27070699	NA	NA	NA	NA	NA	NA	0.534107045689746	NA	NA	NA	NA	NA	0.232169903316374	NA	0.632250794244215	NA	Rat.Rattus_norvegicus.Rnor_6.0.101	cg27070699	Jade1	Jade1_Promoter	2	128461484	128461533	50	-	128461484	128461485	CGCTGCCTAGTGGAAATAATATAATACGTCATTAATATGGCGCCAAAAGA	Promoter (<=1kb)	2	128461224	128514291	53068	1	Jade1-201	260	Jade1-201	Jade1	0	TRUE	FALSE	TRUE	FALSE	FALSE	FALSE	TRUE	FALSE	FALSE	Promoter
cg26768458	NA	NA	NA	NA	NA	NA	0.032756520011792	NA	NA	NA	NA	NA	0.0418906619816464	NA	0.0365746285702556	NA	Rat.Rattus_norvegicus.Rnor_6.0.101	cg26768458	Prdm13	Prdm13_Promoter	5	35833893	35833942	50	-	35833893	35833894	CGACTGTGAGGAAAGTTATTTATTAATATAGCCAATTGTGGCTGGTTCCC	Promoter (2-3kb)	5	35823983	35831712	7730	2	Prdm13-201	-2230	Prdm13-201	Prdm13	0	FALSE	TRUE	TRUE	FALSE	FALSE	FALSE	FALSE	FALSE	FALSE	Promoter
cg04580151	NA	NA	NA	NA	NA	NA	0.0658936775022739	NA	NA	NA	NA	NA	0.0178204969957504	NA	0.055833455995707	NA	Rat.Rattus_norvegicus.Rnor_6.0.101	cg04580151	NA	NA	NA	NA	NA	NA	NA	NA	NA	NA	NA	NA	NA	NA	NA	NA	NA	NA	NA	NA	NA	NA	NA	NA	NA	NA	NA	NA	NA	NA	NA
cg00716372	NA	NA	NA	NA	NA	NA	0.0598636269270936	NA	NA	NA	NA	NA	0.00978199423442897	NA	0.0332592758801425	NA	Rat.Rattus_norvegicus.Rnor_6.0.101	cg00716372	Stk35	Stk35_Exon	3	122318664	122318713	50	+	122318664	122318665	CGCAGGACTTCCATGTCTGAGGGGATCAAGCAGCTCTTGAAAGATATGTT	Exon (Stk35-201/Stk35, exon 3 of 4)	3	122308025	122336468	28444	1	Stk35-201	10639	Stk35-201	Stk35	0	TRUE	FALSE	FALSE	FALSE	FALSE	TRUE	FALSE	FALSE	FALSE	Exon
cg09661809	NA	NA	NA	NA	NA	NA	0.0769247060499545	NA	NA	NA	NA	NA	0.00896751095255129	NA	0.0886833599938096	NA	Rat.Rattus_norvegicus.Rnor_6.0.101	cg09661809	Arrb1	Arrb1_Exon	1	164589568	164589617	50	-	164589568	164589569	CGGTTTAGGTAGAGCACCATGAGGAAGATGAGGCCGATGAGTGCCAGCAC	Exon (Tpbgl-201/Tpbgl, exon 1 of 1)	1	164502389	164593139	90751	1	Arrb1-201	87179	Arrb1-201;Tpbgl-201	Arrb1;Tpbgl	0;0	TRUE	FALSE	FALSE	FALSE	FALSE	TRUE	TRUE	FALSE	FALSE	Exon
cg24143986	NA	NA	NA	NA	NA	NA	0.0964804056572336	NA	NA	NA	NA	NA	0.0907402736823244	NA	0.0342592820486752	NA	Rat.Rattus_norvegicus.Rnor_6.0.101	cg24143986	Esrrg	Esrrg_Exon	13	106507148	106507197	50	+	106507196	106507197	TTCTCTGCAGAATGTCAAACAAAGATCGACACATTGATTCCAGCTGTTCG	Exon (Esrrg-201/Esrrg, exon 2 of 7)	13	106463368	106683436	220069	1	Esrrg-201	43780	Esrrg-201	Esrrg	0	TRUE	FALSE	FALSE	FALSE	FALSE	TRUE	FALSE	FALSE	FALSE	Exon
cg05543909	NA	NA	NA	NA	NA	NA	-0.0331554075586493	NA	NA	NA	NA	NA	-0.00932969355472458	NA	-0.0386082252167992	NA	Rat.Rattus_norvegicus.Rnor_6.0.101	cg05543909	Zfhx3	Zfhx3_Intron	19	42758152	42758201	50	+	42758200	42758201	AAGAATGTAAAATCACCGGCATAGATAGGTATATGGGAAAACAACCCACG	Intron (Zfhx3-201/Zfhx3, intron 9 of 9)	19	42758127	42920344	162218	2	Zfhx3-201	162143	Zfhx3-201;Zfhx3-202	Zfhx3;Zfhx3	0;0	TRUE	FALSE	FALSE	FALSE	FALSE	FALSE	TRUE	FALSE	FALSE	Intron
cg10487127	NA	NA	NA	NA	NA	NA	0.125459196721497	NA	NA	NA	NA	NA	0.191769943658464	NA	0.0484015358688823	NA	Rat.Rattus_norvegicus.Rnor_6.0.101	cg10487127	NA	NA	NA	NA	NA	NA	NA	NA	NA	NA	NA	NA	NA	NA	NA	NA	NA	NA	NA	NA	NA	NA	NA	NA	NA	NA	NA	NA	NA	NA	NA
cg14644523	NA	NA	NA	NA	NA	NA	0.0229335845390664	NA	NA	NA	NA	NA	0.00736723600577081	NA	0.0289209941568605	NA	Rat.Rattus_norvegicus.Rnor_6.0.101	cg14644523	Hoxc5	Hoxc5_Promoter	7	144627960	144628009	50	+	144627960	144627961	CGGCTTCCATCACTAACCTCCCGGAGGTCATCAAGCCAAATTTATGAGTG	Promoter (<=1kb)	7	144628120	144631542	3423	1	Hoxc5-201	-111	Hoxc5-201;Hoxc6-201	Hoxc5;Hoxc6	0;0	FALSE	TRUE	TRUE	FALSE	FALSE	FALSE	FALSE	FALSE	FALSE	Promoter
cg11356333	NA	NA	NA	NA	NA	NA	0.00872430996371752	NA	NA	NA	NA	NA	0.000322425917365127	NA	0.000165180920018477	NA	Rat.Rattus_norvegicus.Rnor_6.0.101	cg11356333	Slf2	Slf2_Intergenic_upstream	1	264608369	264608418	50	-	264608417	264608418	AAAGTGAAGCTTGTGCATCATCATTAATGGGCTAAACAGCAGGGTCAGCG	Distal Intergenic	1	264670841	264733306	62466	1	Slf2-201	-62472	NA	NA	NA	FALSE	TRUE	FALSE	FALSE	FALSE	FALSE	FALSE	FALSE	TRUE	Intergenic_upstream
cg15471499	NA	NA	NA	NA	NA	NA	-0.0158542500439566	NA	NA	NA	NA	NA	-0.0223676159193666	NA	-0.00428802263025407	NA	Rat.Rattus_norvegicus.Rnor_6.0.101	cg15471499	Lmx1b	Lmx1b_Intron	3	12662587	12662636	50	+	12662587	12662588	CGCTATTGTGTGAGGAATATCAATGGAGTAATTACAGTTACATCGGGCGC	Intron (Lmx1b-201/Lmx1b, intron 2 of 7)	3	12609574	12686869	77296	2	Lmx1b-201	24233	Lmx1b-201	Lmx1b	0	TRUE	FALSE	FALSE	FALSE	FALSE	FALSE	TRUE	FALSE	FALSE	Intron
cg12813088	NA	NA	NA	NA	NA	NA	-0.00868370149058008	NA	NA	NA	NA	NA	-0.00294384677445014	NA	-0.000191601733125547	NA	Rat.Rattus_norvegicus.Rnor_6.0.101	cg12813088	Kmt2b	Kmt2b_Exon	1	89036864	89036913	50	-	89036912	89036913	AGGACCAGGGGAGGCCTCAGGAGATTCATCGGAATCCCAGGGCAACAGCG	Exon (Kmt2b-201/Kmt2b, exon 9 of 38)	1	89023200	89042176	18977	2	Kmt2b-201	5263	Kmt2b-201	Kmt2b	0	TRUE	FALSE	FALSE	FALSE	FALSE	TRUE	FALSE	FALSE	FALSE	Exon
cg05090186	NA	NA	NA	NA	-0.325629389398334	NA	NA	NA	NA	NA	NA	NA	-0.22952059743837	NA	-0.00402760678207983	NA	Rat.Rattus_norvegicus.Rnor_6.0.101	cg05090186	Zbtb18	Zbtb18_Promoter	13	95588045	95588094	50	-	95588093	95588094	TTAGAACTTGTAGATTTGAGCTGCCTGAATTGGCCAGACAGCTGTAATCG	Promoter (1-2kb)	13	95589668	95591236	1569	1	Zbtb18-201	-1623	Zbtb18-201	Zbtb18	0	FALSE	TRUE	TRUE	FALSE	FALSE	FALSE	FALSE	FALSE	FALSE	Promoter
cg21878650.2	NA	NA	NA	NA	-0.379293379298231	-0.0569746700869011	-0.0113578285868501	NA	NA	NA	NA	NA	-0.266359482458306	-0.143283797384467	-0.00819927942978159	NA	Rat.Rattus_norvegicus.Rnor_6.0.101	cg21878650.2	Adamts6	Adamts6_Exon	2	34501286	34501335	50	+	34501334	34501335	TCATCCCTAAGACACTGTGACAGTCCAGCGTAAGTAGCTAAAGTAAGCCG	Exon (Adamts6-201/Adamts6, exon 12 of 24)	2	34374158	34586755	212598	1	Adamts6-201	127128	Adamts6-201	Adamts6	0	TRUE	FALSE	FALSE	FALSE	FALSE	TRUE	TRUE	FALSE	FALSE	Exon
cg22358580	NA	NA	NA	NA	1.21346171290734	0.708499207147499	0.094171860466449	NA	NA	NA	NA	NA	1.25831248009151	0.848659192516504	0.086843152154575	NA	Rat.Rattus_norvegicus.Rnor_6.0.101	cg22358580	Hoxc5	Hoxc5_Promoter	7	144627964	144628013	50	-	144628012	144628013	TTCCATCACTAACCTCCCGGAGGTCATCAAGCCAAATTTATGAGTGGCCG	Promoter (<=1kb)	7	144628120	144631542	3423	1	Hoxc5-201	-156	Hoxc5-201;Hoxc6-201	Hoxc5;Hoxc6	0;0	FALSE	TRUE	TRUE	FALSE	FALSE	FALSE	FALSE	FALSE	FALSE	Promoter
cg25947399	NA	NA	NA	NA	NA	-0.139023319107163	-0.003147476781772	-0.000279428035863399	NA	NA	NA	NA	NA	-0.106915809509564	-0.00228718001127416	NA	Rat.Rattus_norvegicus.Rnor_6.0.101	cg25947399	Zfpm2	Zfpm2_Intergenic_upstream	7	79474625	79474674	50	+	79474625	79474626	CGGAGAAGATATACCATCAGAAACCCGATTATTACCATTAAAATTCCAGC	Distal Intergenic	7	79638046	79964405	326360	1	Zfpm2-201	-163372	NA	NA	NA	FALSE	TRUE	FALSE	FALSE	FALSE	FALSE	FALSE	FALSE	TRUE	Intergenic_upstream
cg12559929	NA	NA	NA	NA	-0.412289763741777	NA	-0.0212234480319593	NA	NA	NA	NA	NA	-0.612551379630858	NA	-0.0554591599300203	NA	Rat.Rattus_norvegicus.Rnor_6.0.101	cg12559929	Per1	Per1_Exon	10	55691288	55691337	50	+	55691288	55691289	CGTCACCAGTCAGTGTAGCTTCAGCTCCACCATCGTCCATGTGGGAGACA	Exon (Per1-201/Per1, exon 16 of 22)	10	55687050	55695994	8945	1	Per1-201	4238	Per1-201	Per1	0	TRUE	FALSE	FALSE	FALSE	FALSE	TRUE	FALSE	FALSE	FALSE	Exon
cg16589235	0.197454313997435	NA	0.00888645805427226	0.0205274360993477	0.0160593880125223	NA	0.0643120787745565	NA	0.159460796788425	NA	NA	0.027231453685902	0.0793610714195636	NA	0.0578016496940731	NA	Rat.Rattus_norvegicus.Rnor_6.0.101	cg16589235	Vti1a	Vti1a_Intron	1	276382868	276382917	50	+	276382916	276382917	ATTTCAAGGAAAGCTTTGATGTGGCTTTAGCTGCCTCCAACGTCTGGCCG	Intron (Vti1a-202/Vti1a, intron 5 of 8)	1	276309927	276490602	180676	1	Vti1a-202	72941	Vti1a-202;Vti1a-201	Vti1a;Vti1a	0;0	TRUE	FALSE	FALSE	FALSE	FALSE	FALSE	TRUE	FALSE	FALSE	Intron
cg01739251	0.25336860527354	NA	1.53853717396895	NA	0.380025715538116	NA	0.270786830193021	NA	0.280811894724436	NA	1.67869353850263	NA	0.366687979803216	NA	0.235582858891879	NA	Rat.Rattus_norvegicus.Rnor_6.0.101	cg01739251	Tal1	Tal1_Promoter	5	133864342	133864391	50	-	133864390	133864391	TGCCAAATTAAAATGAATCATTTGGCCCATAATGGCCGAGGCGCTTATCG	Promoter (<=1kb)	5	133864798	133878830	14033	1	Tal1-202	-456	Tal1-202;Tal1-201	Tal1;Tal1	0;-940	FALSE	TRUE	TRUE	FALSE	FALSE	FALSE	FALSE	FALSE	FALSE	Promoter
cg16694303	0.051735320394966	NA	0.0823243057380807	NA	0.0514586960036003	NA	0.0270006241939615	NA	0.0420160077740369	NA	0.0681100927448177	NA	0.0177213009402072	NA	0.0236659333179996	NA	Rat.Rattus_norvegicus.Rnor_6.0.101	cg16694303	NA	NA	NA	NA	NA	NA	NA	NA	NA	NA	NA	NA	NA	NA	NA	NA	NA	NA	NA	NA	NA	NA	NA	NA	NA	NA	NA	NA	NA	NA	NA
cg17326640	1.81794899032914	NA	1.01760481776446	NA	1.01922750210968	NA	0.221546243469997	NA	1.36531620300229	NA	1.74796014361768	NA	1.05710562655505	NA	0.201708403752829	NA	Rat.Rattus_norvegicus.Rnor_6.0.101	cg17326640	Ccnd2	Ccnd2_Promoter	4	159699013	159699062	50	+	159699061	159699062	GCATAGCCAATAGCTCTGGGGCTCCTGCTACTGCGCGCTGATTGTTACCG	Promoter (1-2kb)	4	159674885	159697207	22323	2	Ccnd2-201	-1806	Ccnd2-201	Ccnd2	-1806	FALSE	TRUE	TRUE	FALSE	FALSE	FALSE	FALSE	FALSE	FALSE	Promoter
cg19854621	-0.501896809615311	NA	-0.810053915807374	NA	-0.180198178800147	NA	-0.105633198940884	NA	-0.536216637985024	NA	-0.783412966192951	NA	-0.213697024276266	NA	-0.101582218025261	NA	Rat.Rattus_norvegicus.Rnor_6.0.101	cg19854621	NA	NA	NA	NA	NA	NA	NA	NA	NA	NA	NA	NA	NA	NA	NA	NA	NA	NA	NA	NA	NA	NA	NA	NA	NA	NA	NA	NA	NA	NA	NA
cg23985931	0.776838821770949	NA	0.316076224798901	NA	0.672123432006258	NA	0.0641030052467313	NA	0.904178941310576	NA	0.417907393941736	NA	0.671451360021105	NA	0.0560622672580322	NA	Rat.Rattus_norvegicus.Rnor_6.0.101	cg23985931	Pou4f1	Pou4f1_Intergenic_downstream	15	88614063	88614112	50	+	88614111	88614112	AAAGCTCAATAGCTGCCTGAAAATATTGCATTTTATATCACCAAAGGGCG	Distal Intergenic	15	88620470	88622413	1944	2	Pou4f1-201	8301	NA	NA	NA	FALSE	TRUE	FALSE	FALSE	FALSE	FALSE	FALSE	FALSE	TRUE	Intergenic_downstream
cg27295000	0.197242222749127	NA	0.0684669446883842	NA	0.0299370352001746	NA	0.0686733918257598	NA	0.240788693936271	NA	0.121796412524125	NA	0.0307441134359736	NA	0.0683547302076271	NA	Rat.Rattus_norvegicus.Rnor_6.0.101	cg27295000	Maf	Maf_Intergenic_downstream	19	47591184	47591233	50	-	47591184	47591185	CGGGCCCAAATCTTACAGGCTTGTGTTGGCTTTGACCAATGAAGTAGAAC	Distal Intergenic	19	48194804	48196748	1945	2	Maf-201	605564	NA	NA	NA	FALSE	TRUE	FALSE	FALSE	FALSE	FALSE	FALSE	FALSE	TRUE	Intergenic_downstream
cg10251050	-0.261346976841511	NA	NA	NA	-0.0428219184923512	NA	-0.0664987338572022	NA	-0.124791868402066	NA	-0.00511021874579695	NA	-0.0598126658721568	NA	-0.0538688485500128	NA	Rat.Rattus_norvegicus.Rnor_6.0.101	cg10251050	NA	NA	NA	NA	NA	NA	NA	NA	NA	NA	NA	NA	NA	NA	NA	NA	NA	NA	NA	NA	NA	NA	NA	NA	NA	NA	NA	NA	NA	NA	NA
cg21940324	0.154603771528799	NA	0.420137374192771	NA	NA	NA	0.0631248282039804	NA	0.164791085826252	NA	0.460874518724891	NA	0.0123781243201487	NA	0.0630697551067161	NA	Rat.Rattus_norvegicus.Rnor_6.0.101	cg21940324	LOC100912538	LOC100912538_Intergenic_downstream	2	9855797	9855846	50	+	9855797	9855798	CGCTGGAGCACGCTGGACCTCATCTGCTTAAAAAGATGCACGGATATAGT	Distal Intergenic	2	9683570	9696050	12481	1	LOC100912538-201	172227	NA	NA	NA	FALSE	TRUE	FALSE	FALSE	FALSE	FALSE	FALSE	FALSE	TRUE	Intergenic_downstream
cg19279986	NA	NA	NA	NA	-0.178497240868445	NA	-0.0171701455150438	NA	NA	NA	NA	NA	-0.143413753931525	NA	-0.019232735871119	NA	Rat.Rattus_norvegicus.Rnor_6.0.101	cg19279986	Zbtb40	Zbtb40_Intergenic_upstream	5	155410910	155410959	50	-	155410910	155410911	CGATTCAAACTGCCGTTCTTTATTGACAGCGCCATAGAGGACACGAACAC	Distal Intergenic	5	155346965	155381732	34768	2	Zbtb40-201	-29227	NA	NA	NA	FALSE	TRUE	FALSE	FALSE	FALSE	FALSE	FALSE	FALSE	TRUE	Intergenic_upstream
cg25217825	NA	NA	NA	NA	-0.0774550774251204	NA	-0.0271754011467043	NA	NA	NA	NA	NA	-0.127574797960434	NA	-0.00444666445711879	NA	Rat.Rattus_norvegicus.Rnor_6.0.101	cg25217825	Khdrbs3	Khdrbs3_Intergenic_downstream	7	110551957	110552006	50	-	110551957	110551958	CGATCAATGGCTATCAGCAGTTCTTGTGAGAGGGCAGAATAATTTGATGG	Distal Intergenic	7	110031696	110179468	147773	1	Khdrbs3-201	520310	NA	NA	NA	FALSE	TRUE	FALSE	FALSE	FALSE	FALSE	FALSE	FALSE	TRUE	Intergenic_downstream
cg24039358	NA	NA	NA	NA	0.299757196131722	NA	0.0430138338322732	NA	NA	NA	NA	NA	0.414026123665569	NA	0.040406920664363	NA	Rat.Rattus_norvegicus.Rnor_6.0.101	cg24039358	Fez1	Fez1_Exon	8	39315335	39315384	50	-	39315335	39315336	CGAAATAATCAGCTTCAAGTCCATGGAGGACCTCGTAAATGAATTTGATG	Exon (Fez1-201/Fez1, exon 2 of 10)	8	39305128	39350270	45143	1	Fez1-201	10207	Fez1-201	Fez1	0	TRUE	FALSE	FALSE	FALSE	FALSE	TRUE	FALSE	FALSE	FALSE	Exon
cg25947654	NA	NA	NA	NA	-0.0374834948680195	NA	-0.0130853738689353	NA	NA	NA	NA	NA	-0.0345347404605973	NA	-0.000657629457880748	NA	Rat.Rattus_norvegicus.Rnor_6.0.101	cg25947654	Ap3b1	Ap3b1_Intron	2	24173246	24173295	50	+	24173246	24173247	CGCTCAGTTCAGCTTTAATTATGACTCTGCAGACCTGAAGAAATATTGCA	Intron (Ap3b1-202/Ap3b1, intron 22 of 26)	2	24024791	24226224	201434	1	Ap3b1-202	148455	Ap3b1-202;Ap3b1-201	Ap3b1;Ap3b1	0;0	TRUE	FALSE	FALSE	FALSE	FALSE	FALSE	TRUE	FALSE	FALSE	Intron
cg06829904	NA	NA	NA	NA	NA	NA	-0.00654264731231234	NA	NA	NA	NA	NA	-0.0664473529368688	NA	-0.00280021280753961	NA	Rat.Rattus_norvegicus.Rnor_6.0.101	cg06829904	Pja1	Pja1_Intergenic_upstream	X	69326015	69326064	50	-	69326015	69326016	CGTTAGTGCTTAAAGTGCAGTTACACTCTGAAAATTGACCATAAAATGAC	Distal Intergenic	21	69215438	69218556	3119	2	Pja1-203	-107508	NA	NA	NA	FALSE	TRUE	FALSE	FALSE	FALSE	FALSE	FALSE	FALSE	TRUE	Intergenic_upstream
cg07639660	NA	NA	NA	NA	NA	NA	-0.00592001734642124	NA	NA	NA	NA	NA	-0.100353698259007	NA	-0.00020633226863726	NA	Rat.Rattus_norvegicus.Rnor_6.0.101	cg07639660	NA	NA	NA	NA	NA	NA	NA	NA	NA	NA	NA	NA	NA	NA	NA	NA	NA	NA	NA	NA	NA	NA	NA	NA	NA	NA	NA	NA	NA	NA	NA
cg24712893	NA	NA	NA	NA	-0.135639742012895	NA	-0.013533511768333	NA	NA	NA	NA	NA	-0.100987568078904	NA	-0.0140213337839216	NA	Rat.Rattus_norvegicus.Rnor_6.0.101	cg24712893	AABR07064304.1	AABR07064304.1_Intergenic_upstream	6	74796311	74796360	50	+	74796311	74796312	CGTACCTCTGACTAACTTAAAGAATTGAGCTGGGATAATTCACACAATTC	Distal Intergenic	6	74913209	74913456	248	1	AABR07064304.1-201	-116849	NA	NA	NA	FALSE	TRUE	FALSE	FALSE	FALSE	FALSE	FALSE	FALSE	TRUE	Intergenic_upstream
cg01066008	NA	NA	NA	NA	-0.0700006977005089	NA	-0.00524518617721844	NA	NA	NA	NA	NA	-0.0780322316257463	NA	-0.00544340689228447	NA	Rat.Rattus_norvegicus.Rnor_6.0.101	cg01066008	C1d	C1d_Intergenic_downstream	14	101009491	101009540	50	-	101009491	101009492	CGTACAGTAAATCAGGGGGACTTCAATGGAAAAACGAAACCTCCCGGAGG	Distal Intergenic	14	100420484	100422597	2114	1	C1d-202	589056	NA	NA	NA	FALSE	TRUE	FALSE	FALSE	FALSE	FALSE	FALSE	FALSE	TRUE	Intergenic_downstream
cg14701026	NA	NA	NA	NA	-0.00623492798479843	NA	-0.0128981395631162	NA	NA	NA	NA	NA	-0.106456441409725	NA	-5.64133990768619e-05	NA	Rat.Rattus_norvegicus.Rnor_6.0.101	cg14701026	Eri3	Eri3_Intergenic_upstream	5	136345269	136345318	50	-	136345317	136345318	CAGACCATTTTCATTCAGGAAAATCAATAGACAACTTACTGTGATGTACG	Distal Intergenic	5	136406130	136533071	126942	1	Eri3-204	-60861	NA	NA	NA	FALSE	TRUE	FALSE	FALSE	FALSE	FALSE	FALSE	FALSE	TRUE	Intergenic_upstream
cg12114804	NA	NA	NA	NA	NA	NA	-0.000735247815562636	NA	NA	NA	NA	NA	-0.0223584080951309	NA	-0.0360213931981989	NA	Rat.Rattus_norvegicus.Rnor_6.0.101	cg12114804	Srsf5	Srsf5_Intron	6	104613554	104613603	50	-	104613602	104613603	TAACGTGATCTGATCCCTAAGTTGAGACCTGTCTTCCTGTAACGCTTCCG	Intron (Srsf5-201/Srsf5, intron 5 of 7)	6	104611026	104615302	4277	1	Srsf5-201	2528	Srsf5-201;Slc10a1-201	Srsf5;Slc10a1	0;17752	TRUE	FALSE	FALSE	FALSE	FALSE	FALSE	TRUE	FALSE	FALSE	Intron
cg01193554	NA	NA	NA	NA	-0.414683400963651	NA	-0.0330154333201935	NA	NA	NA	NA	NA	-0.469858143280807	NA	-0.037489959045529	NA	Rat.Rattus_norvegicus.Rnor_6.0.101	cg01193554	Foxo6	Foxo6_Intron	5	139210092	139210141	50	+	139210092	139210093	CGTGTCTTTAAAATGCAACTGCAGGTAGAGAAGACTGTTAACCCTTTGCT	Intron (Foxo6-201/Foxo6, intron 1 of 3)	5	139208046	139227196	19151	2	Foxo6-201	17055	Foxo6-201	Foxo6	0	TRUE	FALSE	FALSE	FALSE	FALSE	FALSE	TRUE	FALSE	FALSE	Intron
cg01245471	NA	NA	NA	NA	-0.966076955648885	NA	-0.0642619824809639	NA	NA	NA	NA	NA	-0.923146111492543	NA	-0.0752818688320134	NA	Rat.Rattus_norvegicus.Rnor_6.0.101	cg01245471	NA	NA	NA	NA	NA	NA	NA	NA	NA	NA	NA	NA	NA	NA	NA	NA	NA	NA	NA	NA	NA	NA	NA	NA	NA	NA	NA	NA	NA	NA	NA
cg01267365	NA	NA	NA	NA	1.96699874344179	NA	0.362798843129864	NA	NA	NA	NA	NA	1.80700270616712	NA	0.286821369637348	NA	Rat.Rattus_norvegicus.Rnor_6.0.101	cg01267365	Ebf1	Ebf1_Exon	10	23661366	23661415	50	-	23661414	23661415	CGGCATGAACGCGGTGCGGACGTGGATGCAGGGCGCCGGGGTGCTGGACG	Promoter (<=1kb)	10	23661013	24049460	388448	1	Ebf1-203	353	Ebf1-203;Ebf1-204;Ebf1-201	Ebf1;Ebf1;Ebf1	0;0;0	TRUE	FALSE	TRUE	FALSE	FALSE	TRUE	FALSE	FALSE	FALSE	Exon
cg01340046	NA	NA	NA	NA	0.000775363747973454	NA	0.00129702457520186	NA	NA	NA	NA	NA	0.0510856527347193	NA	0.0012667327457816	NA	Rat.Rattus_norvegicus.Rnor_6.0.101	cg01340046	AABR07059778.1	AABR07059778.1_Promoter	4	34962905	34962954	50	-	34962953	34962954	AAACCGTTTTCCACTCATTACAACAACAGTGCTGGATTTATTCTAATGCG	Promoter (<=1kb)	4	34962339	34962650	312	1	AABR07059778.1-201	615	AABR07059778.1-201	AABR07059778.1	566	FALSE	TRUE	TRUE	FALSE	FALSE	FALSE	FALSE	TRUE	FALSE	Promoter
cg01360767	NA	NA	NA	NA	-0.122665314425682	NA	-0.0126971926275967	NA	NA	NA	NA	NA	-0.0991799915990221	NA	-0.00989664281909253	NA	Rat.Rattus_norvegicus.Rnor_6.0.101	cg01360767	AABR07042892.1	AABR07042892.1_Intergenic_upstream	19	14059607	14059656	50	+	14059607	14059608	CGTGAAACCATGGAAACTGAATGGCAAATTGAAAAGGCAGCAAACAAATT	Distal Intergenic	19	14093225	14093683	459	1	AABR07042892.1-201	-33569	NA	NA	NA	FALSE	TRUE	FALSE	FALSE	FALSE	FALSE	FALSE	FALSE	TRUE	Intergenic_upstream
cg01469140	NA	NA	NA	NA	-0.545100444285748	NA	-0.0539375830699875	NA	NA	NA	NA	NA	-0.142474741690744	NA	-0.0575580188815706	NA	Rat.Rattus_norvegicus.Rnor_6.0.101	cg01469140	Nrg2	Nrg2_Intron	18	29014073	29014122	50	+	29014073	29014074	CGACCATTCCCTAGGAGAACTTGTAAGCGGAGGCCTTCACAGCCTGGGAG	Intron (Nrg2-202/Nrg2, intron 1 of 11)	18	28835417	29015552	180136	2	Nrg2-202	1430	Nrg2-202	Nrg2	0	TRUE	FALSE	FALSE	FALSE	FALSE	FALSE	TRUE	FALSE	FALSE	Intron
cg01526505	0.155182574071923	NA	NA	NA	0.0480912039753959	NA	0.0885900957333049	NA	0.0474393877951939	NA	NA	NA	0.171613089840363	NA	0.0901464376424217	NA	Rat.Rattus_norvegicus.Rnor_6.0.101	cg01526505	AABR07064304.1	AABR07064304.1_Intergenic_upstream	6	74487508	74487557	50	+	74487556	74487557	AGTGACATACTGTACTGTCTGAAGGGTGTCATATGGTCATCTGTCAGCCG	Distal Intergenic	6	74913209	74913456	248	1	AABR07064304.1-201	-425652	NA	NA	NA	FALSE	TRUE	FALSE	FALSE	FALSE	FALSE	FALSE	FALSE	TRUE	Intergenic_upstream
cg08759703	-0.356199795245871	NA	NA	NA	-0.180383395929028	NA	-0.0952352134983954	NA	-0.212524337554093	NA	NA	NA	-0.173867148795416	NA	-0.106238802056811	NA	Rat.Rattus_norvegicus.Rnor_6.0.101	cg08759703	Trim8	Trim8_Exon	1	266269677	266269726	50	+	266269677	266269678	CGTCTGTTCTGTGGACAACTGTTACTGTTCTTCCGTGGCCAACCATGGCG	Exon (Trim8-201/Trim8, exon 6 of 6)	1	266255797	266270694	14898	1	Trim8-201	13880	Trim8-201	Trim8	0	TRUE	FALSE	FALSE	FALSE	FALSE	TRUE	FALSE	FALSE	FALSE	Exon
cg01885247	NA	NA	NA	NA	0.231942717444098	NA	0.131867479118178	NA	NA	NA	NA	NA	0.33935982121072	NA	0.0340585865768214	NA	Rat.Rattus_norvegicus.Rnor_6.0.101	cg01885247	Zbtb40	Zbtb40_Intergenic_upstream	5	155410891	155410940	50	+	155410939	155410940	ATGGTTACCTGTTCAGCACCGATTCAAACTGCCGTTCTTTATTGACAGCG	Distal Intergenic	5	155346965	155381732	34768	2	Zbtb40-201	-29159	NA	NA	NA	FALSE	TRUE	FALSE	FALSE	FALSE	FALSE	FALSE	FALSE	TRUE	Intergenic_upstream
cg05798330	0.578514595050139	NA	NA	NA	0.000783643403672209	NA	0.10483983168404	NA	0.390802992764018	NA	NA	NA	0.0266259597721676	NA	0.0787857610311864	NA	Rat.Rattus_norvegicus.Rnor_6.0.101	cg05798330	Il20rb	Il20rb_Intergenic_downstream	8	108535561	108535610	50	-	108535609	108535610	TTTCCATGATGAATTGCCCGAAGCCCCTGAATCACAAACCATTTTTTCCG	Distal Intergenic	8	108747204	108777717	30514	2	Il20rb-201	242156	NA	NA	NA	FALSE	TRUE	FALSE	FALSE	FALSE	FALSE	FALSE	FALSE	TRUE	Intergenic_downstream
cg19843353	-0.120040001543154	NA	NA	NA	-0.0408115403766255	NA	-0.0235008833654168	NA	-0.218275338473019	NA	NA	NA	-0.0673493487029511	NA	-0.019257607028423	NA	Rat.Rattus_norvegicus.Rnor_6.0.101	cg19843353	Trim41	Trim41_Exon	10	34165260	34165309	50	-	34165308	34165309	TGCATCTGCCGAATCACCTGGACCATATTGGCCAGCTGCAGGTTGGGGCG	Exon (Trim41-201/Trim41, exon 1 of 6)	10	34155515	34166599	11085	2	Trim41-201	1290	Trim41-201	Trim41	0	TRUE	FALSE	FALSE	FALSE	FALSE	TRUE	FALSE	FALSE	FALSE	Exon
cg20850964	-1.81270262251216	NA	NA	NA	-2.10303218250179	NA	-0.280339250439289	NA	-1.23742949399309	NA	NA	NA	-1.77633256858633	NA	-0.272685246114058	NA	Rat.Rattus_norvegicus.Rnor_6.0.101	cg20850964	Nup54	Nup54_Intron	14	17124379	17124428	50	-	17124379	17124380	CGGCGACTCCGTTCAATTTTGGTAACAGTCTGGCAAGTGCAGGTAGATAC	Intron (Nup54-201/Nup54, intron 1 of 11)	14	17123360	17141767	18408	1	Nup54-201	1019	Nup54-201	Nup54	0	TRUE	FALSE	FALSE	FALSE	FALSE	FALSE	TRUE	FALSE	FALSE	Intron
cg23705797	0.431211133199724	NA	NA	NA	0.197648518002887	NA	0.0343180532906531	NA	0.516073719949357	NA	NA	NA	0.166534200109051	NA	0.0369976043658375	NA	Rat.Rattus_norvegicus.Rnor_6.0.101	cg23705797	Lhx2	Lhx2_Intergenic_upstream	3	22625181	22625230	50	+	22625181	22625182	CGACTACTTTAATTTTGTTGAAATTAAGATGAATAAGTGACGGCTTATGG	Distal Intergenic	3	22640545	22658446	17902	1	Lhx2-202	-15315	NA	NA	NA	FALSE	TRUE	FALSE	FALSE	FALSE	FALSE	FALSE	FALSE	TRUE	Intergenic_upstream
cg19302474	0.13176549367495	NA	NA	NA	0.00382361128574107	NA	0.0216369013257075	NA	0.105910683955991	NA	NA	NA	0.0856754772354711	NA	0.0226863249824282	NA	Rat.Rattus_norvegicus.Rnor_6.0.101	cg19302474	AABR07047694.1	AABR07047694.1_Intergenic_upstream	5	42689487	42689536	50	+	42689487	42689488	CGTTGTGTAAAGAAATTGAAATGGAATCCTACTTGACCCAGCAGGATGGG	Distal Intergenic	5	43469345	43469898	554	1	AABR07047694.1-201	-779809	NA	NA	NA	FALSE	TRUE	FALSE	FALSE	FALSE	FALSE	FALSE	FALSE	TRUE	Intergenic_upstream
cg27430422	0.0508007952244881	NA	NA	NA	0.55546080492093	NA	0.231565230180623	NA	0.271930184235862	NA	NA	NA	0.444287499539147	NA	0.245891421519141	NA	Rat.Rattus_norvegicus.Rnor_6.0.101	cg27430422	NA	NA	NA	NA	NA	NA	NA	NA	NA	NA	NA	NA	NA	NA	NA	NA	NA	NA	NA	NA	NA	NA	NA	NA	NA	NA	NA	NA	NA	NA	NA
cg25028274	-0.191030561116429	NA	NA	NA	-0.325289426782942	NA	-0.101058095428313	NA	-0.186300865673434	NA	NA	NA	-0.38170683867857	NA	-0.106226508281626	NA	Rat.Rattus_norvegicus.Rnor_6.0.101	cg25028274	Ogt	Ogt_Intron	X	71553245	71553294	50	-	71553293	71553294	GAAACCAGAATGCTTCTGAAACTCCCACCTGTTGCTCTGAGCCCCACGCG	Intron (Ogt-201/Ogt, intron 5 of 22)	21	71540895	71585908	45014	1	Ogt-201	12350	Ogt-202;Ogt-201;Ogt-203	Ogt;Ogt;Ogt	0;0;0	TRUE	FALSE	FALSE	FALSE	FALSE	FALSE	TRUE	FALSE	FALSE	Intron
cg26039561	-0.66248771745935	NA	NA	NA	-0.648573758038649	NA	-0.272516392108843	NA	-0.428539645299725	NA	NA	NA	-0.657474776460715	NA	-0.272878478166475	NA	Rat.Rattus_norvegicus.Rnor_6.0.101	cg26039561	Dnah2	Dnah2_Promoter	10	56155064	56155113	50	+	56155112	56155113	GCCCTCCCTGTTTCCATCAATAGTGCCTAATTAAGACAAAGCCAGCAGCG	Promoter (<=1kb)	10	56029029	56154548	125520	2	Dnah2-201	-516	Dnah2-201	Dnah2	0	FALSE	TRUE	TRUE	FALSE	FALSE	FALSE	FALSE	FALSE	FALSE	Promoter
cg02658132	NA	NA	NA	NA	0.306500784082787	NA	0.266901735137512	NA	NA	NA	NA	NA	0.0243035647105436	NA	0.240232904803354	NA	Rat.Rattus_norvegicus.Rnor_6.0.101	cg02658132	Ptprd	Ptprd_threeUTR	5	92862268	92862317	50	+	92862316	92862317	AAATGGAACTTGTGTCAGCAAAGAACTGATTTTCATACAGACTTCTTTCG	3' UTR	5	92862267	93244202	381936	2	Ptprd-201	381885	Ptprd-201	Ptprd	0	TRUE	FALSE	FALSE	FALSE	TRUE	TRUE	FALSE	FALSE	FALSE	threeUTR
cg02810085	NA	NA	NA	NA	-0.0772166359318237	NA	-0.0292451435159479	NA	NA	NA	NA	NA	-0.108075933387045	NA	-0.024724371872431	NA	Rat.Rattus_norvegicus.Rnor_6.0.101	cg02810085	AABR07072853.4	AABR07072853.4_Intergenic_downstream	3	10299136	10299185	50	+	10299184	10299185	TTTTTATCCAAATGGCTCAATTACCGCAAAGCCCCACAGAGAAAATTACG	Distal Intergenic	3	10294433	10294933	501	1	AABR07072853.4-201	4703	AABR07072853.4-201	AABR07072853.4	4703	FALSE	TRUE	FALSE	FALSE	FALSE	FALSE	FALSE	FALSE	TRUE	Intergenic_downstream
cg02979795	NA	NA	NA	NA	-0.11203245622042	NA	-0.0194550562453523	NA	NA	NA	NA	NA	-0.188691063935103	NA	-0.0164968729051823	NA	Rat.Rattus_norvegicus.Rnor_6.0.101	cg02979795	Slf2	Slf2_Intergenic_upstream	1	264624016	264624065	50	+	264624016	264624017	CGCCCGGGCTGCCTGTTCCAATATTAGATATAAACAAGTAAACTGTGTAA	Distal Intergenic	1	264670841	264733306	62466	1	Slf2-201	-46776	NA	NA	NA	FALSE	TRUE	FALSE	FALSE	FALSE	FALSE	FALSE	FALSE	TRUE	Intergenic_upstream
cg00959147	0.257404538344152	NA	NA	NA	NA	NA	0.0899622433229687	NA	0.336960505561312	NA	NA	NA	0.0943364360270121	NA	0.144533455860695	NA	Rat.Rattus_norvegicus.Rnor_6.0.101	cg00959147	NA	NA	NA	NA	NA	NA	NA	NA	NA	NA	NA	NA	NA	NA	NA	NA	NA	NA	NA	NA	NA	NA	NA	NA	NA	NA	NA	NA	NA	NA	NA
cg03057744	NA	NA	NA	NA	-0.0986564164151983	NA	-0.0238981096934256	NA	NA	NA	NA	NA	-0.201536718268009	NA	-0.0223695099806826	NA	Rat.Rattus_norvegicus.Rnor_6.0.101	cg03057744	LOC498555	LOC498555_Intergenic_upstream	15	74972064	74972113	50	-	74972064	74972065	CGCAGTAAAAACTAACCCTTGGGTTGAATCTTTACTTACAGAGGTATTTT	Distal Intergenic	15	75067297	75067723	427	1	LOC498555-201	-95233	NA	NA	NA	FALSE	TRUE	FALSE	FALSE	FALSE	FALSE	FALSE	FALSE	TRUE	Intergenic_upstream
cg03120509	NA	NA	NA	NA	0.0525782658814033	NA	0.0119533383137603	NA	NA	NA	NA	NA	0.0649196697556577	NA	0.0116933601077592	NA	Rat.Rattus_norvegicus.Rnor_6.0.101	cg03120509	Dera	Dera_Intron	4	171822082	171822131	50	-	171822082	171822083	CGGTCCAGAAAAACTTATTACTTTTAATAATATGAGGTGAAGAGAAAATT	Intron (Dera-201/Dera, intron 7 of 8)	4	171748273	171826409	78137	1	Dera-201	73809	Dera-201	Dera	0	TRUE	FALSE	FALSE	FALSE	FALSE	FALSE	TRUE	FALSE	FALSE	Intron
cg03180785	NA	NA	NA	NA	0.0855240041122452	NA	0.0175157482555286	NA	NA	NA	NA	NA	0.159520664369725	NA	0.00904334293204419	NA	Rat.Rattus_norvegicus.Rnor_6.0.101	cg03180785	Dgkh	Dgkh_Exon	15	60808845	60808894	50	+	60808845	60808846	CGCCTTTCCAGATGCAAAAGTTCAGCCCCTCTGATGTCATGACGGATGAA	Exon (Dgkh-201/Dgkh, exon 29 of 30)	15	60803098	60959769	156672	2	Dgkh-201	150875	Dgkh-201	Dgkh	0	TRUE	FALSE	FALSE	FALSE	FALSE	TRUE	FALSE	FALSE	FALSE	Exon
cg03220194	NA	NA	NA	NA	0.0869523802854935	NA	0.0335141614804538	NA	NA	NA	NA	NA	0.198446568735371	NA	0.0369912513169696	NA	Rat.Rattus_norvegicus.Rnor_6.0.101	cg03220194	Nsrp1	Nsrp1_Exon	10	63098401	63098450	50	-	63098449	63098450	TATTTTCCAAAAGCTCGGTCTGAGGCCCCTCAGTCTTGCTTCCTAACCCG	Promoter (<=1kb)	10	63098116	63133185	35070	1	Nsrp1-201	285	Nsrp1-201	Nsrp1	0	TRUE	FALSE	TRUE	FALSE	FALSE	TRUE	TRUE	FALSE	FALSE	Exon
cg03255984	NA	NA	NA	NA	3.21591825900698	NA	1.91319744603127	NA	NA	NA	NA	NA	2.62345898470728	NA	2.41380900416518	NA	Rat.Rattus_norvegicus.Rnor_6.0.101	cg03255984	Zfp64	Zfp64_Exon	3	165714454	165714503	50	-	165714502	165714503	CTGTGCTTGATACGGATGTGCGACTTGAGGTTCCCCTTCATGGTGCAGCG	Exon (Zfp64-201/Zfp64, exon 6 of 6)	3	165713020	165741967	28948	2	Zfp64-201	27464	Zfp64-201	Zfp64	0	TRUE	FALSE	FALSE	FALSE	FALSE	TRUE	FALSE	FALSE	FALSE	Exon
cg07392671	-0.359296996784596	NA	NA	NA	NA	NA	-0.338207352235492	NA	-0.740245179633733	NA	NA	NA	-0.77076633702547	NA	-0.438511122934678	NA	Rat.Rattus_norvegicus.Rnor_6.0.101	cg07392671	Septin8	Septin8_fiveUTR	10	38877387	38877436	50	+	38877387	38877388	CGCCGCCGCCGCCAAGGGGAGTTTCCAGGAAGTGGCCATATTGGATCCAT	Promoter (<=1kb)	10	38877422	38901122	23701	1	Septin8-201	0	Septin8-201;Septin8-202	Septin8;Septin8	0;0	TRUE	FALSE	TRUE	TRUE	FALSE	TRUE	FALSE	FALSE	FALSE	fiveUTR
cg03659513	NA	NA	NA	NA	0.102882184011797	NA	0.00849518575108047	NA	NA	NA	NA	NA	0.148747138795258	NA	0.0078027062113134	NA	Rat.Rattus_norvegicus.Rnor_6.0.101	cg03659513	Hand2	Hand2_Intergenic_upstream	16	36490409	36490458	50	+	36490457	36490458	ATAAATGCTACAACAATTTATAGTAAAAGTACACAGTGGAAGTGCCAACG	Distal Intergenic	16	36371489	36373546	2058	2	Hand2-201	-116863	NA	NA	NA	FALSE	TRUE	FALSE	FALSE	FALSE	FALSE	FALSE	FALSE	TRUE	Intergenic_upstream
cg10103348	-2.84104068923515	NA	NA	NA	NA	NA	-1.14543375310394	NA	-3.25111346253914	NA	NA	NA	-0.118182823621241	NA	-0.824790322780876	NA	Rat.Rattus_norvegicus.Rnor_6.0.101	cg10103348	Msl2	Msl2_Exon	8	109456173	109456222	50	-	109456173	109456174	CGACCCCGGAGACCCCAAGGCGTTTACTGAGATTAACAGGCTCTTGCCTT	Promoter (<=1kb)	8	109455786	109478584	22799	1	Msl2-201	387	Msl2-201	Msl2	0	TRUE	FALSE	TRUE	FALSE	FALSE	TRUE	FALSE	FALSE	FALSE	Exon
cg16983152	-0.933969911496424	NA	NA	NA	NA	NA	-0.600364845206783	NA	-1.18024249963016	NA	NA	NA	-0.0109177833393316	NA	-0.722870665116511	NA	Rat.Rattus_norvegicus.Rnor_6.0.101	cg16983152	Prrc2a	Prrc2a_Exon	20	5152298	5152347	50	-	5152346	5152347	AGGCAGGCGTCTGTGAAGCCGGCAGTGGCTGCGATTCCGGCGGCTGAGCG	Exon (Prrc2a-202/Prrc2a, exon 4 of 31)	20	5139882	5155293	15412	2	Prrc2a-202	2946	Prrc2a-202;Prrc2a-201	Prrc2a;Prrc2a	0;0	TRUE	FALSE	FALSE	FALSE	FALSE	TRUE	FALSE	FALSE	FALSE	Exon
cg24117712	0.0639715429255325	NA	NA	NA	NA	NA	0.0562284225542666	NA	0.480172132350379	NA	NA	NA	0.0893330296449262	NA	0.0551528472535473	NA	Rat.Rattus_norvegicus.Rnor_6.0.101	cg24117712	Msx1	Msx1_Intron	14	77713604	77713653	50	-	77713652	77713653	GAGATATTTCAGGAGCACGGGAAATTCCCAAGTTTTCCTCGTTTCCTCCG	Intron (Msx1-201/Msx1, intron 1 of 1)	14	77712240	77716059	3820	1	Msx1-201	1364	Msx1-201	Msx1	0	TRUE	FALSE	FALSE	FALSE	FALSE	FALSE	TRUE	FALSE	FALSE	Intron
cg01324452	NA	NA	NA	NA	0.300277905246435	NA	0.0308464356569012	NA	0.00444613603581972	NA	NA	NA	0.393600052125709	NA	0.0745812274669808	NA	Rat.Rattus_norvegicus.Rnor_6.0.101	cg01324452	Palm	Palm_Exon	7	12772533	12772582	50	+	12772581	12772582	GGAAGGCGATGGCCATGTTCATCTCCAGCATCTGCAGCAGGTCCACTGCG	Exon (Tmem259-202/Tmem259, exon 8 of 11)	7	12708015	12793711	85697	2	Palm-201	21129	Grin3b-201;Grin3b-202;Palm-201;Tmem259-202;Tmem259-201	Grin3b;Grin3b;Palm;Tmem259;Tmem259	7540;7540;0;0;0	TRUE	FALSE	FALSE	FALSE	FALSE	TRUE	TRUE	FALSE	FALSE	Exon
cg05578172	NA	NA	NA	NA	-1.13672593131714	NA	-0.166969747009463	NA	NA	NA	NA	NA	-1.40857007581198	NA	-0.174291304085626	NA	Rat.Rattus_norvegicus.Rnor_6.0.101	cg05578172	Smurf1	Smurf1_Exon	12	11558008	11558057	50	-	11558008	11558009	CGTCTGGAAAATTACATGATGAATGCATGCCGGACCAGGTCGGTTTACCC	Exon (Trrap-201/Trrap-201, exon 59 of 72)	12	11433819	11523771	89953	1	Smurf1-203	124238	NA	NA	NA	TRUE	FALSE	FALSE	FALSE	FALSE	TRUE	TRUE	FALSE	FALSE	Exon
cg05679822	NA	NA	NA	NA	0.0878745513341542	NA	0.0437294364123825	NA	NA	NA	NA	NA	0.291985774445759	NA	0.0601539141224437	NA	Rat.Rattus_norvegicus.Rnor_6.0.101	cg05679822	Spred3	Spred3_fiveUTR	1	88111132	88111181	50	+	88111132	88111133	CGGATTTATGAATGAGACCGGATGCAAAGCTCACTGAGTCACCCAGCAAC	Promoter (<=1kb)	1	88103719	88111293	7575	2	Spred3-201	112	Ggn-201;Spred3-201;Spred3-203;Spred3-202	Ggn;Spred3;Spred3;Spred3	-2264;0;0;0	TRUE	FALSE	TRUE	TRUE	FALSE	TRUE	TRUE	FALSE	FALSE	fiveUTR
cg05698015	NA	NA	NA	NA	2.04418353413751	NA	0.0825541580874131	NA	NA	NA	NA	NA	2.74103861521559	NA	0.00919318563040779	NA	Rat.Rattus_norvegicus.Rnor_6.0.101	cg05698015	Chchd7	Chchd7_Promoter	5	16842172	16842221	50	-	16842220	16842221	TTTTCCCTTATTTTTCGGGTCTCTAATGTCTTCCGCTCTCGCTGCTGCCG	Promoter (3-4kb)	5	16845631	16847776	2146	1	Chchd7-201	-3459	Chchd7-201	Chchd7	-3410	FALSE	TRUE	TRUE	FALSE	FALSE	FALSE	FALSE	FALSE	FALSE	Promoter
cg05791494	NA	NA	NA	NA	-0.0241701976998535	NA	-0.00459863063730645	NA	NA	NA	NA	NA	-0.0092289349657976	NA	-0.00267763496024619	NA	Rat.Rattus_norvegicus.Rnor_6.0.101	cg05791494	AABR07061513.1	AABR07061513.1_Intergenic_upstream	4	130721986	130722035	50	-	130721986	130721987	CGAACAGACCGCTTTTATTGGCTTTTAGTGCTATTACTGCTGTCATAAGT	Distal Intergenic	4	130649640	130659697	10058	2	AABR07061513.1-201	-62338	NA	NA	NA	FALSE	TRUE	FALSE	FALSE	FALSE	FALSE	FALSE	FALSE	TRUE	Intergenic_upstream
cg05852043	NA	NA	NA	NA	0.000170081486512927	NA	0.0661414099276628	NA	NA	NA	NA	NA	0.169294520875367	NA	0.0697471880595636	NA	Rat.Rattus_norvegicus.Rnor_6.0.101	cg05852043	Fezf2	Fezf2_Promoter	15	12826694	12826743	50	+	12826742	12826743	CTCTCCTCTCTGATAATCCTTCTCTTTATTTTAGAAAAACACAAAACCCG	Promoter (<=1kb)	15	12827707	12831496	3790	1	Fezf2-201	-964	Fezf2-201	Fezf2	0	FALSE	TRUE	TRUE	FALSE	FALSE	FALSE	FALSE	FALSE	FALSE	Promoter
cg05895882	NA	NA	NA	NA	-0.0391989862686988	NA	-0.0110335858987255	NA	NA	NA	NA	NA	-0.044271456642402	NA	-0.00161549466720158	NA	Rat.Rattus_norvegicus.Rnor_6.0.101	cg05895882	Hoxc12	Hoxc12_Exon	7	144549418	144549467	50	-	144549418	144549419	CGGAGGGAACTCTCAGACCGCTTGAATCTTAGTGACCAGCAGGTCAAGAT	Exon (Hoxc12-201/Hoxc12, exon 2 of 2)	7	144547939	144549537	1599	1	Hoxc12-201	1479	Hoxc12-201	Hoxc12	0	TRUE	FALSE	FALSE	FALSE	FALSE	TRUE	FALSE	FALSE	FALSE	Exon
cg05933419	NA	NA	NA	NA	0.234743295795188	NA	0.0348950919242245	NA	NA	NA	NA	NA	0.270252648087192	NA	0.0382775209641633	NA	Rat.Rattus_norvegicus.Rnor_6.0.101	cg05933419	Gsx1	Gsx1_Promoter	12	9609535	9609584	50	-	9609583	9609584	GGAAAACATTTTCTTTCAGTTTAGAGCCATTAGACAAAAACTTCAAAGCG	Promoter (2-3kb)	12	9605873	9607168	1296	2	Gsx1-201	-2416	Gsx1-201	Gsx1	-2367	FALSE	TRUE	TRUE	FALSE	FALSE	FALSE	FALSE	FALSE	FALSE	Promoter
cg06024489	NA	NA	NA	NA	-0.141335786303031	NA	-0.142950878132338	NA	NA	NA	NA	NA	-0.165474381039681	NA	-0.00301778555912687	NA	Rat.Rattus_norvegicus.Rnor_6.0.101	cg06024489	Cxxc4	Cxxc4_Exon	2	239418578	239418627	50	-	239418578	239418579	CGCTATCCCGGCTTTAGGGGGCATCTCATTACCTCCAGGGGTCATCGTCA	Exon (Cxxc4-201/Cxxc4, exon 2 of 3)	2	239415046	239439568	24523	1	Cxxc4-201	3532	Cxxc4-201	Cxxc4	0	TRUE	FALSE	FALSE	FALSE	FALSE	TRUE	FALSE	FALSE	FALSE	Exon
cg06097717	NA	NA	NA	NA	0.23319843102387	NA	0.00737250647128966	NA	NA	NA	NA	NA	0.393971902209063	NA	0.0221512767115861	NA	Rat.Rattus_norvegicus.Rnor_6.0.101	cg06097717	LOC108348154	LOC108348154_Intergenic_downstream	14	109882557	109882606	50	+	109882605	109882606	AAGCTCTGTCCCATTTGGCTAATTCAGAAGTTAATGGAAGGTCTCTTTCG	Distal Intergenic	14	109533792	109563447	29656	1	LOC108348154-201	348765	NA	NA	NA	FALSE	TRUE	FALSE	FALSE	FALSE	FALSE	FALSE	FALSE	TRUE	Intergenic_downstream
cg06695854	NA	NA	NA	NA	-0.75420105312769	NA	-0.040966585716691	NA	NA	NA	NA	NA	-0.82626696028969	NA	-0.00311900517495005	NA	Rat.Rattus_norvegicus.Rnor_6.0.101	cg06695854	Six1	Six1_Exon	6	95933159	95933208	50	-	95933207	95933208	GGTTCTTAAACCAGTTGCTGACCTGGGTGGTGGTGAGGCCGGTGGCCTCG	Exon (Six1-201/Six1, exon 1 of 2)	6	95929060	95934296	5237	2	Six1-201	1088	Six1-201	Six1	0	TRUE	FALSE	FALSE	FALSE	FALSE	TRUE	FALSE	FALSE	FALSE	Exon
cg07082738	NA	NA	NA	NA	-0.0136924396196479	NA	-0.00884124793083086	NA	NA	NA	NA	NA	-0.0270080399639031	NA	-0.01031903825486	NA	Rat.Rattus_norvegicus.Rnor_6.0.101	cg07082738	Ccdc136	Ccdc136_Exon	4	56696447	56696496	50	-	56696495	56696496	CTGCGGGAGCTGCAGCTGCAATACCAGGCTAGCATGGATGAGCAGGGGCG	Exon (Ccdc136-201/Ccdc136, exon 16 of 18)	4	56674832	56704549	29718	1	Ccdc136-201	21615	Ccdc136-201	Ccdc136	0	TRUE	FALSE	FALSE	FALSE	FALSE	TRUE	FALSE	FALSE	FALSE	Exon
cg07116247	NA	NA	NA	NA	0.168610331509908	NA	0.0388944208661782	NA	NA	NA	NA	NA	0.400215478239619	NA	0.030794156771831	NA	Rat.Rattus_norvegicus.Rnor_6.0.101	cg07116247	Hyou1	Hyou1_Exon	8	48705634	48705683	50	+	48705682	48705683	CATCACCTTTAACCGCTACAGCCATGATTTCAACTTCCACATCAACTACG	Exon (Hyou1-201/Hyou1, exon 13 of 26)	8	48699769	48711910	12142	1	Hyou1-201	5865	Hyou1-201	Hyou1	0	TRUE	FALSE	FALSE	FALSE	FALSE	TRUE	FALSE	FALSE	FALSE	Exon
cg07228206	NA	NA	NA	NA	0.10169921363705	NA	0.026867367098028	NA	NA	NA	NA	NA	0.134330329319968	NA	0.0192273803014693	NA	Rat.Rattus_norvegicus.Rnor_6.0.101	cg07228206	Nrxn3	Nrxn3_Exon	6	114066410	114066459	50	-	114066458	114066459	CACCACCTTCTCCTTGGTAACAGATAAGAGTCTTTCCACTTCAATCTTCG	Exon (Nrxn3-203/Nrxn3, exon 23 of 23)	6	112133204	114067564	1934361	1	Nrxn3-203	1933206	Nrxn3-203;Nrxn3-202	Nrxn3;Nrxn3	0;0	TRUE	FALSE	FALSE	FALSE	FALSE	TRUE	TRUE	FALSE	FALSE	Exon
cg07440346	NA	NA	NA	NA	-0.516751714734075	NA	-0.109587907755437	NA	NA	NA	NA	NA	-0.39037910174852	NA	-0.10023616526227	NA	Rat.Rattus_norvegicus.Rnor_6.0.101	cg07440346	Ypel3	Ypel3_fiveUTR	1	198211352	198211401	50	+	198211352	198211353	CGTGGGGCCACTGCCCCCGGCCCCCGCCATGGTGCGGATTTCAAAGCCCA	Promoter (<=1kb)	1	198210525	198213816	3292	1	Ypel3-201	827	Gdpd3-201;Tbx6-201;Ypel3-201	Gdpd3;Tbx6;Ypel3	11730;-3396;0	TRUE	FALSE	TRUE	TRUE	FALSE	TRUE	FALSE	FALSE	FALSE	fiveUTR
cg08827873	NA	NA	NA	NA	0.0326456437298506	NA	0.0138559590609131	NA	NA	NA	NA	NA	0.0413291425914532	NA	0.0184387460132985	NA	Rat.Rattus_norvegicus.Rnor_6.0.101	cg08827873	Lsamp	Lsamp_Intron	11	59074553	59074602	50	+	59074601	59074602	AAAAAGCATTAGTAACACTCCTGGTTTTAAATGAACCCTATTAATATTCG	Intron (Lsamp-202/Lsamp, intron 1 of 7)	11	58803140	59110562	307423	2	Lsamp-202	35960	Lsamp-202;Lsamp-201	Lsamp;Lsamp	0;0	TRUE	FALSE	FALSE	FALSE	FALSE	FALSE	TRUE	FALSE	FALSE	Intron
cg09798507	NA	NA	NA	NA	-0.102866410534763	NA	-0.0235582532421927	NA	NA	NA	NA	NA	-0.138054045123282	NA	-0.0191714163861028	NA	Rat.Rattus_norvegicus.Rnor_6.0.101	cg09798507	Tmem260	Tmem260_Intergenic_downstream	15	25381537	25381586	50	-	25381537	25381538	CGGAGATCTCGGGAGACAAGGGCAAAAATCACCCGTCATTTTCTACTGAA	Distal Intergenic	15	25294425	25361623	67199	1	Tmem260-201	87161	NA	NA	NA	FALSE	TRUE	FALSE	FALSE	FALSE	FALSE	FALSE	FALSE	TRUE	Intergenic_downstream
cg08430237	-0.113662539115859	NA	NA	NA	NA	NA	NA	NA	-0.0265942102155677	NA	NA	NA	-0.000284627237022763	NA	-0.00184914532034693	NA	Rat.Rattus_norvegicus.Rnor_6.0.101	cg08430237	Rbm10	Rbm10_Exon	X	1768085	1768134	50	-	1768085	1768086	CGTACGTCATCCTCAGTGGCTGCCTGTGGCAGCATCCTCAGCATGACGAT	Exon (Rbm10-202/Rbm10, exon 3 of 23)	21	1754861	1784807	29947	2	Rbm10-202	16673	Rbm10-202;Rbm10-201	Rbm10;Rbm10	0;0	TRUE	FALSE	FALSE	FALSE	FALSE	TRUE	TRUE	FALSE	FALSE	Exon
cg11541320	NA	NA	NA	NA	-0.374733249832174	NA	-0.249054511765449	NA	NA	NA	NA	NA	-0.368853090297818	NA	-0.239980296693191	NA	Rat.Rattus_norvegicus.Rnor_6.0.101	cg11541320	Lbx1	Lbx1_Intergenic_upstream	1	265043961	265044010	50	+	265043961	265043962	CGTTAATGTAATCAGCAGTGTGCGAAATGACTGCGCGGAAAATAGCATCA	Distal Intergenic	1	264973315	264975132	1818	2	Lbx1-201	-68829	NA	NA	NA	FALSE	TRUE	FALSE	FALSE	FALSE	FALSE	FALSE	FALSE	TRUE	Intergenic_upstream
cg21219688	NA	NA	NA	NA	0.126776977291604	NA	0.0225744093311753	NA	NA	NA	NA	NA	0.196037284785515	NA	0.0014412092777606	NA	Rat.Rattus_norvegicus.Rnor_6.0.101	cg21219688	Sptbn1	Sptbn1_Intron	14	114527391	114527440	50	+	114527391	114527392	CGTCTGCTATTAAAGTTTTTGTAGTTTTGGTAGGTTTGAGAGCGGTAACT	Intron (Sptbn1-201/Sptbn1, intron 34 of 37)	14	114518816	114692764	173949	2	Sptbn1-201	165324	Sptbn1-201;Sptbn1-203;Sptbn1-202	Sptbn1;Sptbn1;Sptbn1	0;0;0	TRUE	FALSE	FALSE	FALSE	FALSE	FALSE	TRUE	FALSE	FALSE	Intron
cg12373771	NA	NA	NA	NA	1.87042019709579	NA	0.172554962644968	NA	NA	NA	NA	NA	1.76858373636769	NA	0.177495526528183	NA	Rat.Rattus_norvegicus.Rnor_6.0.101	cg12373771	Tmem121b	Tmem121b_Exon	4	153027457	153027506	50	-	153027505	153027506	AGCACCAGTACAGGTCGGTGACGGCGATGAGGTACAGGTCCAGCAGGCCG	Promoter (<=1kb)	4	153026411	153028129	1719	2	Tmem121b-201	623	Tmem121b-201	Tmem121b	0	TRUE	FALSE	TRUE	FALSE	FALSE	TRUE	FALSE	FALSE	FALSE	Exon
cg12600656	NA	NA	NA	NA	-0.000355716943978066	NA	-0.0965805688411836	NA	NA	NA	NA	NA	-0.148331770862162	NA	-0.0751117463541194	NA	Rat.Rattus_norvegicus.Rnor_6.0.101	cg12600656	Phf12	Phf12_threeUTR	10	64820740	64820789	50	+	64820740	64820741	CGCTTCCTATGGATAACGTGCCGGGGCTGACCTTGCCATCTGGGGACGGA	3' UTR	10	64815628	64862268	46641	2	Phf12-201	41479	Phf12-202;Phf12-201;Phf12-203	Phf12;Phf12;Phf12	0;0;0	TRUE	FALSE	FALSE	FALSE	TRUE	TRUE	TRUE	FALSE	FALSE	threeUTR
cg16296826	-1.70616517973101	NA	NA	NA	-1.04967792425442	-0.639795727005228	-0.28414411919932	-0.134643635197253	NA	NA	NA	NA	-1.07417879029594	NA	-0.272060169987736	NA	Rat.Rattus_norvegicus.Rnor_6.0.101	cg16296826	AABR07058423.3	AABR07058423.3_Intergenic_upstream	7	115753495	115753544	50	-	115753495	115753496	CGCTCCCCCTCTAATGTGTGATCTGGAAGCTCTATAAAGCCTGATGTAAT	Distal Intergenic	7	115876297	115876458	162	1	AABR07058423.3-201	-122802	NA	NA	NA	FALSE	TRUE	FALSE	FALSE	FALSE	FALSE	FALSE	FALSE	TRUE	Intergenic_upstream
cg05907696	-0.631633898630239	NA	NA	NA	NA	NA	-0.0195435454831054	NA	-0.871491276872818	NA	NA	NA	NA	NA	-0.125941622338597	NA	Rat.Rattus_norvegicus.Rnor_6.0.101	cg05907696	Helt	Helt_Promoter	16	49184862	49184911	50	-	49184862	49184863	CGTGTGAGAAAAGCCTGGGAACAAACGGGGCGCCTCCGTCTCCAAGAGCT	Promoter (<=1kb)	16	49185560	49187293	1734	1	Helt-201	-698	Helt-201	Helt	-649	FALSE	TRUE	TRUE	FALSE	FALSE	FALSE	FALSE	FALSE	FALSE	Promoter
cg06947421	0.109703117222698	NA	NA	NA	NA	NA	0.213138643995015	NA	0.277279758760067	NA	NA	NA	NA	NA	0.222293911755639	NA	Rat.Rattus_norvegicus.Rnor_6.0.101	cg06947421	Nkx2-1	Nkx2-1_Promoter	6	77422852	77422901	50	+	77422852	77422853	CGGGAATAACCAAATATCTTTGTTTAAAGTGGTGGCGTAAATGGCCAGTC	Promoter (1-2kb)	6	77418096	77421286	3191	2	Nkx2-1-201	-1566	Nkx2-1-201	Nkx2-1	0	FALSE	TRUE	TRUE	FALSE	FALSE	FALSE	FALSE	FALSE	FALSE	Promoter
cg21674021	NA	NA	NA	NA	NA	NA	-0.0209763368555914	NA	NA	NA	NA	NA	-0.0143450458913536	NA	-0.0158757231597134	NA	Rat.Rattus_norvegicus.Rnor_6.0.101	cg21674021	Lmo4	Lmo4_Intergenic_upstream	2	250353177	250353226	50	+	250353177	250353178	CGTTTCCAAAGAAAGACACCATATAAAAAGCATTCTGATTGCTAACAGTC	Distal Intergenic	2	250218670	250241673	23004	2	Lmo4-201	-111504	NA	NA	NA	FALSE	TRUE	FALSE	FALSE	FALSE	FALSE	FALSE	FALSE	TRUE	Intergenic_upstream
cg24380618	0.224218928449908	NA	NA	NA	NA	NA	0.121933551724412	NA	0.327011642340063	NA	NA	NA	NA	NA	0.16087842715087	NA	Rat.Rattus_norvegicus.Rnor_6.0.101	cg24380618	Clip1	Clip1_Exon	12	38395528	38395577	50	+	38395528	38395529	CGCAGACCAAACTGGAGCATGCCCGCATTAAGGAGCTTGAACAGAGCCTG	Exon (Clip1-201/Clip1, exon 9 of 25)	12	38345456	38451661	106206	1	Clip1-201	50072	Clip1-201;Clip1-202;Clip1-204	Clip1;Clip1;Clip1	0;0;0	TRUE	FALSE	FALSE	FALSE	FALSE	TRUE	FALSE	FALSE	FALSE	Exon
cg13366833	NA	NA	NA	NA	0.795788303693624	NA	0.363076564696188	NA	NA	NA	NA	NA	1.22873450919377	NA	0.18695324723999	NA	Rat.Rattus_norvegicus.Rnor_6.0.101	cg13366833	Tia1	Tia1_fiveUTR	4	118208094	118208143	50	-	118208142	118208143	AGCAGCCATGGAGGACGAGATGCCCAAGACTCTGTGAGTCTGGGGCAGCG	Promoter (<=1kb)	4	118207862	118228613	20752	1	Tia1-202	232	Tia1-202;Tia1-201	Tia1;Tia1	0;0	TRUE	FALSE	TRUE	TRUE	FALSE	TRUE	TRUE	FALSE	FALSE	fiveUTR
cg24560242	NA	NA	NA	NA	1.25143029259238	NA	0.069274024631921	NA	NA	NA	NA	NA	1.08982011516515	NA	0.0544989156024612	NA	Rat.Rattus_norvegicus.Rnor_6.0.101	cg24560242	Ttc29	Ttc29_Intergenic_upstream	19	33540138	33540187	50	+	33540138	33540139	CGAAGGGCAACAGGTTGCTAATAAATACAATAGTTTAGGAAAGTGCTGTT	Distal Intergenic	19	33206026	33424972	218947	2	Ttc29-202	-115166	NA	NA	NA	FALSE	TRUE	FALSE	FALSE	FALSE	FALSE	FALSE	FALSE	TRUE	Intergenic_upstream
cg27274433	NA	NA	NA	NA	0.665050783846346	NA	0.137217273327228	NA	NA	NA	NA	NA	0.717874245296711	NA	0.13030976075855	NA	Rat.Rattus_norvegicus.Rnor_6.0.101	cg27274433	Gria3	Gria3_Intron	X	127819544	127819593	50	+	127819544	127819545	CGATATGGGCAGGCCCTGGTAAATATAGCGTTGCTGTAGTGTTAACTTTT	Intron (Gria3-201/Gria3, intron 13 of 15)	21	127562660	127829753	267094	1	Gria3-201	256884	Gria3-201;Gria3-202	Gria3;Gria3	0;0	TRUE	FALSE	FALSE	FALSE	FALSE	FALSE	TRUE	FALSE	FALSE	Intron
cg27538829	NA	NA	NA	NA	0.00600799818766817	NA	0.0310635785031978	NA	NA	NA	NA	NA	0.0628807402804134	NA	0.0149640609673099	NA	Rat.Rattus_norvegicus.Rnor_6.0.101	cg27538829	NA	NA	NA	NA	NA	NA	NA	NA	NA	NA	NA	NA	NA	NA	NA	NA	NA	NA	NA	NA	NA	NA	NA	NA	NA	NA	NA	NA	NA	NA	NA
cg27196467	NA	NA	NA	NA	-0.0991098984775427	NA	-0.0276984849227522	NA	NA	NA	NA	NA	-0.153171412673357	NA	-0.0297193315395628	NA	Rat.Rattus_norvegicus.Rnor_6.0.101	cg27196467	Kcnip4	Kcnip4_Intergenic_upstream	14	66224829	66224878	50	-	66224829	66224830	CGTCATTGTGCTTTTTGTTAAATTATTGGAACAGTTTGGGCTGATTGAAG	Distal Intergenic	14	66598259	66747764	149506	1	Kcnip4-201	-373430	NA	NA	NA	FALSE	TRUE	FALSE	FALSE	FALSE	FALSE	FALSE	FALSE	TRUE	Intergenic_upstream
cg04904662	0.198296937535585	NA	NA	NA	0.00177740499308832	NA	0.0633248935204294	0.000339044641610074	NA	NA	NA	NA	NA	NA	0.0403136467171675	NA	Rat.Rattus_norvegicus.Rnor_6.0.101	cg04904662	NA	NA	NA	NA	NA	NA	NA	NA	NA	NA	NA	NA	NA	NA	NA	NA	NA	NA	NA	NA	NA	NA	NA	NA	NA	NA	NA	NA	NA	NA	NA
cg18577444	NA	NA	NA	NA	-0.0204187705036958	NA	-0.0089838897678309	NA	NA	NA	NA	NA	-0.0982368913223472	NA	-0.00947980232624461	NA	Rat.Rattus_norvegicus.Rnor_6.0.101	cg18577444	Zfp536	Zfp536_Intergenic_upstream	1	94019925	94019974	50	-	94019925	94019926	CGATTTCATAAGAAATTACTTATGCAGGCGTTCTGCAATTATCCTGTGAT	Distal Intergenic	1	93851454	93949187	97734	2	Zfp536-201	-70787	NA	NA	NA	FALSE	TRUE	FALSE	FALSE	FALSE	FALSE	FALSE	FALSE	TRUE	Intergenic_upstream
cg08354308	NA	NA	NA	NA	NA	NA	-0.039241613608195	NA	NA	NA	NA	NA	NA	NA	-0.0349055286793649	NA	Rat.Rattus_norvegicus.Rnor_6.0.101	cg08354308	NA	NA	NA	NA	NA	NA	NA	NA	NA	NA	NA	NA	NA	NA	NA	NA	NA	NA	NA	NA	NA	NA	NA	NA	NA	NA	NA	NA	NA	NA	NA
cg14794633	NA	NA	NA	NA	NA	NA	0.00127635787972426	NA	NA	NA	NA	NA	NA	NA	0.00770251996934291	NA	Rat.Rattus_norvegicus.Rnor_6.0.101	cg14794633	Col1a1	Col1a1_Exon	10	82760977	82761026	50	+	82760977	82760978	CGCCTGATGTCCACCGAGGCCTCCCAGAACATCACCTACCACTGCAAGAA	Exon (Col1a1-201/Col1a1, exon 50 of 51)	10	82745801	82762789	16989	1	Col1a1-201	15176	Col1a1-201	Col1a1	0	TRUE	FALSE	FALSE	FALSE	FALSE	TRUE	FALSE	FALSE	FALSE	Exon
cg25468783	NA	NA	NA	NA	NA	NA	0.028808267645332	NA	NA	NA	NA	NA	NA	NA	0.015208976001641	NA	Rat.Rattus_norvegicus.Rnor_6.0.101	cg25468783	Agap3	Agap3_Intron	4	7209840	7209889	50	+	7209840	7209841	CGGATAATGTAATTACAGTAACAAAGATAATGAGATGTTAACATCGCCCG	Intron (Agap3-201/Agap3, intron 8 of 14)	4	7202330	7228675	26346	2	Agap3-201	18786	Agap3-201;Agap3-202;Agap3-203	Agap3;Agap3;Agap3	0;0;0	TRUE	FALSE	FALSE	FALSE	FALSE	FALSE	TRUE	FALSE	FALSE	Intron
cg21217123	NA	NA	NA	NA	NA	NA	-0.0234952023286134	NA	NA	NA	NA	NA	NA	NA	-0.00325165517447835	NA	Rat.Rattus_norvegicus.Rnor_6.0.101	cg21217123	LOC100911489	LOC100911489_Promoter	9	14948801	14948850	50	-	14948849	14948850	TTATTTGTGTTTAAAAATTCCAGTAATTGGCTATGCAGCCGCTTTTTCCG	Promoter (2-3kb)	9	14951047	14952575	1529	1	LOC100911489-201	-2246	LOC100911489-201	LOC100911489	-2197	FALSE	TRUE	TRUE	FALSE	FALSE	FALSE	FALSE	FALSE	FALSE	Promoter
cg22949164	NA	NA	NA	NA	-0.0732951442087991	NA	-0.069275016328204	-0.00868745945796307	NA	NA	NA	NA	-0.346810061150444	NA	-0.0551490041932596	NA	Rat.Rattus_norvegicus.Rnor_6.0.101	cg22949164	AABR07065531.3	AABR07065531.3_Exon	6	133713463	133713512	50	-	133713511	133713512	AGGGCTCTGATTCAGAAAGATCATCGGATCCGTCTGAGCTTGGCTGGTCG	Exon (Mir127-201/Mir127-201, exon 1 of 1)	6	133711154	133716847	5694	2	AABR07065531.3-201	3335	AABR07065531.3-201	AABR07065531.3	0	TRUE	FALSE	FALSE	FALSE	FALSE	TRUE	FALSE	FALSE	FALSE	Exon
cg00489428	NA	NA	NA	NA	NA	NA	0.107962831277274	NA	NA	NA	NA	NA	NA	NA	0.113896272814467	NA	Rat.Rattus_norvegicus.Rnor_6.0.101	cg00489428	Fam222b	Fam222b_Exon	10	65413638	65413687	50	+	65413638	65413639	CGGAAGATGCCAGACTCAGATGCCCCCCCGAATGTGACCGTGTCTACCTC	Exon (Fam222b-201/Fam222b, exon 3 of 3)	10	65351245	65416869	65625	1	Fam222b-201	62393	Fam222b-201	Fam222b	0	TRUE	FALSE	FALSE	FALSE	FALSE	TRUE	FALSE	FALSE	FALSE	Exon
cg21229874	NA	NA	NA	NA	NA	NA	0.0190663039535665	NA	NA	NA	NA	NA	0.106887745116374	NA	0.00271714632083481	NA	Rat.Rattus_norvegicus.Rnor_6.0.101	cg21229874	Hoxd10	Hoxd10_Exon	3	61614073	61614122	50	-	61614073	61614074	CGTGACCCGAGAGGAGGCTGCGGCTCAAGGCCATTTTCAAATCTCATTGG	Promoter (<=1kb)	3	61613774	61617367	3594	1	Hoxd10-201	299	Hoxd10-201	Hoxd10	0	TRUE	FALSE	TRUE	FALSE	FALSE	TRUE	FALSE	FALSE	FALSE	Exon
cg15578619	NA	NA	NA	NA	0.0976457035512453	NA	0.0130142251828819	NA	NA	NA	NA	NA	0.106472614807433	NA	0.0157865711275628	NA	Rat.Rattus_norvegicus.Rnor_6.0.101	cg15578619	Mrm1	Mrm1_Intergenic_downstream	10	72055950	72055999	50	+	72055998	72055999	GGCCATTAGGCTAAAGTAATATGTATGAGGAGTCACTTTTCCCCAGGGCG	Distal Intergenic	10	72136246	72142533	6288	2	Mrm1-201	86534	NA	NA	NA	FALSE	TRUE	FALSE	FALSE	FALSE	FALSE	FALSE	FALSE	TRUE	Intergenic_downstream
cg19904709	NA	NA	NA	NA	-3.19031170375741	NA	-0.910401013923024	NA	NA	NA	NA	NA	-2.53784553096091	NA	-0.852131286594631	NA	Rat.Rattus_norvegicus.Rnor_6.0.101	cg19904709	Zfp629	Zfp629_Promoter	1	199064206	199064255	50	+	199064206	199064207	CGGAGCAGGAAGTGACCCCAGCTTCCCGGGCCCCTCTAGCCTGGAGTCAG	Promoter (<=1kb)	1	199055947	199064150	8204	2	Zfp629-202	-56	Zfp629-203;Zfp629-202	Zfp629;Zfp629	0;0	FALSE	TRUE	TRUE	FALSE	FALSE	FALSE	FALSE	FALSE	FALSE	Promoter
cg26813228	NA	NA	NA	NA	-0.265632057248941	NA	-0.00186467179869308	NA	NA	NA	NA	NA	-0.318827224996549	NA	-0.0143292204659048	NA	Rat.Rattus_norvegicus.Rnor_6.0.101	cg26813228	Foxg1	Foxg1_threeUTR	6	69973921	69973970	50	-	69973969	69973970	TTAATGTTGTCTTAAAATTTCTTGATTGTGATACTGTGGTCATATGCCCG	3' UTR	6	69971227	69974037	2811	1	Foxg1-201	2694	Foxg1-201	Foxg1	0	TRUE	FALSE	FALSE	FALSE	TRUE	TRUE	FALSE	FALSE	FALSE	threeUTR
cg15917885	NA	NA	NA	NA	-0.192450084673795	NA	-0.021710977085334	NA	NA	NA	NA	NA	-0.185177396873228	NA	-0.0160220639332208	NA	Rat.Rattus_norvegicus.Rnor_6.0.101	cg15917885	Neurod2	Neurod2_Intergenic_downstream	10	86271898	86271947	50	+	86271898	86271899	CGGCCTCATAAATCAGTTTTTAAGTAGCAACCACATGGACATTTCCCAGC	Distal Intergenic	10	86280892	86282693	1802	2	Neurod2-201	10746	NA	NA	NA	FALSE	TRUE	FALSE	FALSE	FALSE	FALSE	FALSE	FALSE	TRUE	Intergenic_downstream
cg18223258	NA	NA	NA	NA	-0.749929224351342	NA	-0.00527966346559523	NA	NA	NA	NA	NA	-0.657329576691283	NA	-0.000210299949878077	NA	Rat.Rattus_norvegicus.Rnor_6.0.101	cg18223258	Isl1	Isl1_Intergenic_downstream	2	48483390	48483439	50	+	48483390	48483391	CGCGACCTCACAAGTCAAGCGCCTTGTTTGGATTAGCCCTCCAGATCTGC	Distal Intergenic	2	48487736	48501436	13701	2	Isl1-201	17997	Isl1-201	Isl1	0	FALSE	TRUE	FALSE	FALSE	FALSE	FALSE	FALSE	FALSE	TRUE	Intergenic_downstream
cg13380048	NA	NA	NA	NA	NA	NA	-0.032266831726312	NA	NA	NA	NA	NA	NA	NA	-0.0136230283936059	NA	Rat.Rattus_norvegicus.Rnor_6.0.101	cg13380048	Ammecr1	Ammecr1_Exon	X	114135810	114135859	50	+	114135858	114135859	CAACAATGACCTTGCTCCTTTGCAACCTCCGGTAGGTAGGTGGCGGTGCG	Exon (Ammecr1-201/Ammecr1, exon 4 of 6)	21	114131898	114232939	101042	2	Ammecr1-201	97080	Ammecr1-201	Ammecr1	0	TRUE	FALSE	FALSE	FALSE	FALSE	TRUE	TRUE	FALSE	FALSE	Exon
cg23087015	NA	NA	NA	NA	0.000281446032190044	NA	0.0133634877311936	NA	NA	NA	NA	NA	0.0514862700243342	NA	0.0115424235548891	NA	Rat.Rattus_norvegicus.Rnor_6.0.101	cg23087015	Celf6	Celf6_Exon	8	64364989	64365038	50	+	64364989	64364990	CGGCCTCCACAAAGGTGCGCGGGGTCAGCCCAGCCCAGCCCAGCCCCAAT	Promoter (<=1kb)	8	64364741	64428386	63646	1	Celf6-201	248	Celf6-201	Celf6	0	TRUE	FALSE	TRUE	FALSE	FALSE	TRUE	TRUE	FALSE	FALSE	Exon
cg18466140	NA	NA	NA	NA	-3.20476058807766	NA	-0.621764810869271	NA	NA	NA	NA	NA	-3.46228312212873	NA	-0.692049744395333	NA	Rat.Rattus_norvegicus.Rnor_6.0.101	cg18466140	Dmbx1	Dmbx1_Intergenic_upstream	5	134816555	134816604	50	-	134816555	134816556	CGCGATTCTCTCGCTGTCACTTAGGGAGGCTCAGCGCGATTTGCGGCCTA	Distal Intergenic	5	134767436	134776247	8812	2	Dmbx1-201	-40357	NA	NA	NA	FALSE	TRUE	FALSE	FALSE	FALSE	FALSE	FALSE	FALSE	TRUE	Intergenic_upstream
cg23119788	NA	NA	NA	NA	-0.175606730501566	NA	-0.0395569835399347	NA	NA	NA	NA	NA	-0.216007429165362	NA	-0.0336252488905291	NA	Rat.Rattus_norvegicus.Rnor_6.0.101	cg23119788	Hoxb7	Hoxb7_Promoter	10	84133789	84133838	50	+	84133837	84133838	TTTTGTTGTTCCTCTATACTTTGTTCTGTTGTCTGCGCCTGAAAAGGGCG	Promoter (1-2kb)	10	84135116	84138637	3522	1	Hoxb7-201	-1278	Hoxb7-201;Hoxb8-201	Hoxb7;Hoxb8	0;0	FALSE	TRUE	TRUE	FALSE	FALSE	FALSE	FALSE	FALSE	FALSE	Promoter
cg23352950	NA	NA	NA	NA	0.124057556284962	NA	0.0122691328929345	NA	NA	NA	NA	NA	0.181011786248631	NA	0.0147153264407834	NA	Rat.Rattus_norvegicus.Rnor_6.0.101	cg23352950	AABR07049061.1	AABR07049061.1_Intergenic_downstream	5	102252581	102252630	50	+	102252629	102252630	GGGCCCAGCGGATTTGTAGCACACCTGCATTGGAGGTAAATCGATTGGCG	Distal Intergenic	5	101996973	101998103	1131	1	AABR07049061.1-201	255608	NA	NA	NA	FALSE	TRUE	FALSE	FALSE	FALSE	FALSE	FALSE	FALSE	TRUE	Intergenic_downstream
cg18588934	NA	NA	NA	NA	-0.323280175967747	NA	-0.00263138985038626	NA	NA	NA	NA	NA	-0.369857333143814	NA	-0.00367336889819447	NA	Rat.Rattus_norvegicus.Rnor_6.0.101	cg18588934	AABR07051399.1	AABR07051399.1_Intergenic_upstream	3	9161853	9161902	50	+	9161853	9161854	CGAAAAGATCAGTATCTGTCAGTCTGACAGCTGATTGGCTGCTCGGAGAT	Distal Intergenic	3	9185813	9186116	304	1	AABR07051399.1-201	-23911	NA	NA	NA	FALSE	TRUE	FALSE	FALSE	FALSE	FALSE	FALSE	FALSE	TRUE	Intergenic_upstream
cg18599609	NA	NA	NA	NA	-0.880503290081919	NA	-0.131595272006972	NA	NA	NA	NA	NA	-0.84857361856573	NA	-0.153033079626302	NA	Rat.Rattus_norvegicus.Rnor_6.0.101	cg18599609	Rap1gap	Rap1gap_Exon	5	156062909	156062958	50	+	156062909	156062910	CGCAACAAGGAGATCATGTTTCACGTGTCCACCAAGCTGCCATACACGGA	Exon (Rap1gap-201/Rap1gap, exon 13 of 26)	5	156026911	156074395	47485	1	Rap1gap-201	35998	Rap1gap-201	Rap1gap	0	TRUE	FALSE	FALSE	FALSE	FALSE	TRUE	FALSE	FALSE	FALSE	Exon
cg18736324	NA	NA	NA	NA	0.272579134931213	NA	0.0621583469050286	NA	NA	NA	NA	NA	0.481268948902185	NA	0.0253887541953947	NA	Rat.Rattus_norvegicus.Rnor_6.0.101	cg18736324	Spen	Spen_Exon	5	160066343	160066392	50	-	160066391	160066392	GCCCATGTTGTAAAGTCCGCTCTCGAGGATCTCTATAGTAATCCTGATCG	Exon (Spen-201/Spen, exon 2 of 14)	5	160015454	160070965	55512	2	Spen-201	4573	Spen-201;Spen-202	Spen;Spen	0;0	TRUE	FALSE	FALSE	FALSE	FALSE	TRUE	FALSE	FALSE	FALSE	Exon
cg23507236	NA	NA	NA	NA	0.273359538467555	NA	0.031750573032465	NA	NA	NA	NA	NA	0.275220174291785	NA	0.0329364888065115	NA	Rat.Rattus_norvegicus.Rnor_6.0.101	cg23507236	Klf15	Klf15_Intergenic_downstream	4	122455146	122455195	50	+	122455146	122455147	CGTTGTCTCCTAGGTAACCGGCATAGGGACACATCAGCTAGCTGGGTACC	Distal Intergenic	4	122365093	122377659	12567	1	Klf15-201	90053	NA	NA	NA	FALSE	TRUE	FALSE	FALSE	FALSE	FALSE	FALSE	FALSE	TRUE	Intergenic_downstream
cg07869104	-0.00217645067530864	NA	NA	NA	NA	NA	-0.0191968038485313	NA	NA	NA	NA	NA	NA	NA	-0.0109776862626389	NA	Rat.Rattus_norvegicus.Rnor_6.0.101	cg07869104	AABR07018857.1	AABR07018857.1_Intergenic_downstream	15	76787154	76787203	50	+	76787154	76787155	CGTAGAACTGGCAAAGCAGTAACAAGGATAATTGTTTAGATATTTATTCT	Downstream (1-2kb)	15	76788915	76789298	384	2	AABR07018857.1-201	2095	AABR07018857.1-201	AABR07018857.1	2095	FALSE	TRUE	FALSE	FALSE	FALSE	FALSE	FALSE	FALSE	FALSE	Intergenic_downstream
cg23687194	NA	NA	NA	NA	0.796004810765171	NA	0.110980593207253	NA	NA	NA	NA	NA	0.672474413605149	NA	0.0626199726141535	NA	Rat.Rattus_norvegicus.Rnor_6.0.101	cg23687194	Id4	Id4_Intron	17	16693699	16693748	50	-	16693747	16693748	AATAGAGGGGGTGTGTGAACCTTCTCGCTGCAGACTAACTGGCGCCACCG	Intron (Id4-201/Id4, intron 2 of 2)	17	16692557	16695126	2570	2	Id4-201	1378	Id4-201	Id4	0	TRUE	FALSE	FALSE	FALSE	FALSE	FALSE	TRUE	FALSE	FALSE	Intron
cg19078816	NA	NA	NA	NA	-0.375166958802395	NA	-0.0154122982910802	NA	NA	NA	NA	NA	-0.405102743421912	NA	-0.014394635076288	NA	Rat.Rattus_norvegicus.Rnor_6.0.101	cg19078816	Elavl2	Elavl2_Promoter	5	109625180	109625229	50	+	109625228	109625229	CTGGGTTTGCCAGCGCATCGCTGCAACTAATGATTAAAGAAACCAAACCG	Promoter (<=1kb)	5	109499408	109625723	126316	2	Elavl2-201	494	Elavl2-201;Elavl2-202;Elavl2-204;Elavl2-203	Elavl2;Elavl2;Elavl2;Elavl2	0;0;0;0	TRUE	FALSE	TRUE	FALSE	FALSE	FALSE	TRUE	FALSE	FALSE	Promoter
cg19093840	NA	NA	NA	NA	-0.645296795122483	NA	-0.283648081646792	NA	NA	NA	NA	NA	-0.589347683146776	NA	-0.345603378509172	NA	Rat.Rattus_norvegicus.Rnor_6.0.101	cg19093840	Zfp507	Zfp507_Intergenic_upstream	1	92399695	92399744	50	-	92399743	92399744	TGCAGCTGAGGCAATCAGTCAATTCAATCAAAAGCCTCCGTCAACTTGCG	Distal Intergenic	1	92087215	92120009	32795	2	Zfp507-202	-279735	NA	NA	NA	FALSE	TRUE	FALSE	FALSE	FALSE	FALSE	FALSE	FALSE	TRUE	Intergenic_upstream
cg19282646	NA	NA	NA	NA	0.0394822659293976	NA	0.0125764630543361	NA	NA	NA	NA	NA	0.0752454674539159	NA	0.0122392423872673	NA	Rat.Rattus_norvegicus.Rnor_6.0.101	cg19282646	Nr4a2	Nr4a2_Intergenic_downstream	3	42093054	42093103	50	-	42093054	42093055	CGTGGAAATGATTTTGTGTTATCAGGCTCAGGGGATGACAGCATACAAGA	Distal Intergenic	3	43112597	43117337	4741	2	Nr4a2-202	1024283	NA	NA	NA	FALSE	TRUE	FALSE	FALSE	FALSE	FALSE	FALSE	FALSE	TRUE	Intergenic_downstream
cg24005961	NA	NA	NA	NA	-0.165697931831346	NA	-0.0915227152240242	NA	NA	NA	NA	NA	-0.183380509671346	NA	-0.0559274985660779	NA	Rat.Rattus_norvegicus.Rnor_6.0.101	cg24005961	Kdm6a	Kdm6a_fiveUTR	X	4945732	4945781	50	-	4945780	4945781	CCAGCACAAAGTTGTTGTAATTGTGTCACACAGCGAACCCCACGCCGCCG	Promoter (<=1kb)	21	4806847	4945944	139098	2	Kdm6a-201	163	Kdm6a-202;Kdm6a-201	Kdm6a;Kdm6a	0;0	TRUE	FALSE	TRUE	TRUE	FALSE	TRUE	FALSE	FALSE	FALSE	fiveUTR
cg19365356	NA	NA	NA	NA	-1.20441169529855	NA	-0.33174943125038	NA	NA	NA	NA	NA	-1.38781678290011	NA	-0.184441747224525	NA	Rat.Rattus_norvegicus.Rnor_6.0.101	cg19365356	Nr3c2	Nr3c2_Promoter	19	34758067	34758116	50	+	34758115	34758116	AAACCAAAACAAAACAACAAGCACACAGCACCATACTGACTGTGCCTCCG	Promoter (5-6kb)	19	34448289	34752695	304407	2	Nr3c2-201	-5372	NA	NA	NA	FALSE	TRUE	TRUE	FALSE	FALSE	FALSE	FALSE	FALSE	FALSE	Promoter
cg24504442	NA	NA	NA	NA	0.693971627560909	NA	0.0429856505398515	NA	NA	NA	NA	NA	0.649824755126666	NA	0.0452116238312921	NA	Rat.Rattus_norvegicus.Rnor_6.0.101	cg24504442	Meis2	Meis2_fiveUTR	3	107760312	107760361	50	+	107760360	107760361	CTAGGTAAGTGTTGGAGATTTAAACCTACCCTTTGCGCCATCAGTCTGCG	Promoter (<=1kb)	3	107559997	107760550	200554	2	Meis2-202	189	Meis2-202;Meis2-201	Meis2;Meis2	0;0	TRUE	FALSE	TRUE	TRUE	FALSE	TRUE	TRUE	FALSE	FALSE	fiveUTR
cg24505061	NA	NA	NA	NA	0.517196019970339	NA	0.11237469565043	NA	NA	NA	NA	NA	0.63999432478077	NA	0.0952185250758343	NA	Rat.Rattus_norvegicus.Rnor_6.0.101	cg24505061	Slc30a7	Slc30a7_Exon	2	218950499	218950548	50	+	218950499	218950500	CGTAGAGTAGTTCCACAAAAGCGAAAGAGAGGTTCAGGCACAGGAAGAAA	Promoter (<=1kb)	2	218888431	218951030	62600	2	Slc30a7-201	482	Slc30a7-201;Extl2-202;Extl2-201	Slc30a7;Extl2;Extl2	0;-593;-903	TRUE	FALSE	TRUE	FALSE	FALSE	TRUE	FALSE	FALSE	FALSE	Exon
cg24545857	NA	NA	NA	NA	0.0778011623075243	NA	0.0230924887353022	NA	NA	NA	NA	NA	0.0364456004381557	NA	0.0302121827789918	NA	Rat.Rattus_norvegicus.Rnor_6.0.101	cg24545857	AABR07047293.1	AABR07047293.1_Intergenic_downstream	5	26995114	26995163	50	+	26995162	26995163	GATTTTTCTTTATCCTCATTAAAGATCCCAGGTGCAGACAAAGCTTTACG	Distal Intergenic	5	27180148	27180819	672	2	AABR07047293.1-201	185656	NA	NA	NA	FALSE	TRUE	FALSE	FALSE	FALSE	FALSE	FALSE	FALSE	TRUE	Intergenic_downstream
cg24644551	NA	NA	NA	NA	0.19630356347056	NA	0.0211941302250679	NA	NA	NA	NA	NA	0.123442456809787	NA	0.0194486175745104	NA	Rat.Rattus_norvegicus.Rnor_6.0.101	cg24644551	Prdm13	Prdm13_Promoter	5	35835238	35835287	50	-	35835286	35835287	AACGGCTCAATAAAAGTATTCAGAATCCCTCTCAAGTTGCCTTTTAACCG	Promoter (3-4kb)	5	35823983	35831712	7730	2	Prdm13-201	-3575	Prdm13-201	Prdm13	0	FALSE	TRUE	TRUE	FALSE	FALSE	FALSE	FALSE	FALSE	FALSE	Promoter
cg20118823	NA	NA	NA	NA	0.406064777671306	NA	0.0560055916619256	NA	NA	NA	NA	NA	0.619298822640705	NA	0.0221291923536992	NA	Rat.Rattus_norvegicus.Rnor_6.0.101	cg20118823	Tcf3	Tcf3_Exon	7	12167543	12167592	50	+	12167591	12167592	ATCCTGCAGCAGGCCGTGCAGGTCATCCTGGGGCTGGAGCAGCAGGTGCG	Exon (Tcf3-201/Tcf3, exon 18 of 19)	7	12144162	12168410	24249	1	Tcf3-201	23381	Tcf3-201;Tcf3-202;Uqcr11-201	Tcf3;Tcf3;Uqcr11	0;0;-3593	TRUE	FALSE	FALSE	FALSE	FALSE	TRUE	TRUE	FALSE	FALSE	Exon
cg20206504	NA	NA	NA	NA	0.0342378953282952	NA	0.096041062636516	NA	NA	NA	NA	NA	0.0673809919964799	NA	0.0614204746055115	NA	Rat.Rattus_norvegicus.Rnor_6.0.101	cg20206504	Phf21a	Phf21a_Intergenic_upstream	3	81095199	81095248	50	-	81095199	81095200	CGCCGGATTATACGTGGCCGATTCCCAGTGATTGCCCTGCTACACAAAGC	Distal Intergenic	3	81134505	81271849	137345	1	Phf21a-201	-39306	NA	NA	NA	FALSE	TRUE	FALSE	FALSE	FALSE	FALSE	FALSE	FALSE	TRUE	Intergenic_upstream
cg04441307	NA	NA	NA	NA	NA	NA	0.0165264326629859	NA	NA	NA	NA	NA	0.0391539439975997	NA	0.00898074730497836	NA	Rat.Rattus_norvegicus.Rnor_6.0.101	cg04441307	Rbm10	Rbm10_Exon	X	1764387	1764436	50	-	1764435	1764436	CCTGATTGGCTTCCATCCATCGTGTAGCGTCCTGCAAGTGACTAAACTCG	Exon (Rbm10-202/Rbm10, exon 5 of 23)	21	1754861	1784807	29947	2	Rbm10-202	20371	Rbm10-202;Rbm10-201	Rbm10;Rbm10	0;0	TRUE	FALSE	FALSE	FALSE	FALSE	TRUE	TRUE	FALSE	FALSE	Exon
cg27208811	NA	NA	NA	NA	-0.259497531549549	NA	-0.000154362623045408	NA	NA	NA	NA	NA	-0.250467805950143	NA	-0.00871422865984063	NA	Rat.Rattus_norvegicus.Rnor_6.0.101	cg27208811	Zbtb20	Zbtb20_Intron	11	62133346	62133395	50	-	62133394	62133395	CGAATATTACAAAAAGACTGTTGGTGTGTTCTGATAAGCAATACTGCTCG	Intron (Zbtb20-201/Zbtb20, intron 3 of 8)	11	62014925	62451184	436260	2	Zbtb20-201	317789	Zbtb20-201;Zbtb20-203;Zbtb20-205;Zbtb20-206	Zbtb20;Zbtb20;Zbtb20;Zbtb20	0;0;0;0	TRUE	FALSE	FALSE	FALSE	FALSE	FALSE	TRUE	FALSE	FALSE	Intron
cg25361778	NA	NA	NA	NA	0.177822985541822	NA	0.0125730363212285	NA	NA	NA	NA	NA	0.18993202029186	NA	0.0165211305212608	NA	Rat.Rattus_norvegicus.Rnor_6.0.101	cg25361778	AABR07027925.1	AABR07027925.1_Intergenic_upstream	17	49219446	49219495	50	+	49219446	49219447	CGCATCTTGAGCAAGCTTGTAAGTTTCCAGTGCATACATTTCTTGTGATG	Distal Intergenic	17	49322205	49469557	147353	1	AABR07027925.1-201	-102710	NA	NA	NA	FALSE	TRUE	FALSE	FALSE	FALSE	FALSE	FALSE	FALSE	TRUE	Intergenic_upstream
cg20829742	NA	NA	NA	NA	-0.184450406763962	NA	-0.0111190688506583	NA	NA	NA	NA	NA	-0.251722234181615	NA	-0.00464385769083806	NA	Rat.Rattus_norvegicus.Rnor_6.0.101	cg20829742	Ebf1	Ebf1_Intron	10	23831745	23831794	50	-	23831745	23831746	CGAAATGAAAACTTAATTCAATAATAAATGAGCTTCAGAGCAGCACAAGA	Intron (Ebf1-203/Ebf1, intron 6 of 15)	10	23661013	24049460	388448	1	Ebf1-203	170732	Ebf1-203;Ebf1-204	Ebf1;Ebf1	0;0	TRUE	FALSE	FALSE	FALSE	FALSE	FALSE	TRUE	FALSE	FALSE	Intron
cg25445920	NA	NA	NA	NA	0.184870173147363	NA	0.231176640775203	NA	NA	NA	NA	NA	0.531775420534967	NA	0.348925043785637	NA	Rat.Rattus_norvegicus.Rnor_6.0.101	cg25445920	Bcl11b	Bcl11b_Promoter	6	131927188	131927237	50	-	131927236	131927237	ATGGCTGGGGCTGCCTCTGTACAATGGGATAAAATTCAAGTTCAAGTGCG	Promoter (<=1kb)	6	131834097	131926272	92176	2	Bcl11b-202	-965	Bcl11b-202;Bcl11b-203	Bcl11b;Bcl11b	0;0	FALSE	TRUE	TRUE	FALSE	FALSE	FALSE	FALSE	FALSE	FALSE	Promoter
cg25485747	NA	NA	NA	NA	-0.226607425349357	NA	-0.0220982049631726	NA	NA	NA	NA	NA	-0.224513732672566	NA	-0.0207742623032832	NA	Rat.Rattus_norvegicus.Rnor_6.0.101	cg25485747	AABR07016841.1	AABR07016841.1_Intergenic_downstream	15	1303921	1303970	50	-	1303921	1303922	CGTCAGCCGTCTTTCACCAACCTCAAAGGAAAGTTGAATGCGGGGCTCAC	Distal Intergenic	15	1054937	1055245	309	1	AABR07016841.1-201	249033	NA	NA	NA	FALSE	TRUE	FALSE	FALSE	FALSE	FALSE	FALSE	FALSE	TRUE	Intergenic_downstream
cg20913114	NA	NA	NA	NA	0.107194413999534	NA	0.0163779965957759	NA	NA	NA	NA	NA	0.107666657522906	NA	0.0156027080356423	NA	Rat.Rattus_norvegicus.Rnor_6.0.101	cg20913114	Uncx	Uncx_Intergenic_downstream	12	17146838	17146887	50	+	17146886	17146887	ACACTGCTCCTGAGAACTGTCGGAAACAATGTCTGTGGTCGGAGGTGACG	Distal Intergenic	12	17182163	17186679	4517	2	Uncx-201	39792	NA	NA	NA	FALSE	TRUE	FALSE	FALSE	FALSE	FALSE	FALSE	FALSE	TRUE	Intergenic_downstream
cg21057587	NA	NA	NA	NA	-0.0599854067531055	NA	-0.00637619508256749	NA	NA	NA	NA	NA	-0.112603807494313	NA	-0.00768023430191466	NA	Rat.Rattus_norvegicus.Rnor_6.0.101	cg21057587	Vsx2	Vsx2_Promoter	6	108285708	108285757	50	+	108285708	108285709	CGCTCCTGGCCCCGGTGATTGGCTGCTCAGCTCTGACCCCACTTGGGCTG	Promoter (<=1kb)	6	108285822	108308587	22766	1	Vsx2-201	-65	Vsx2-201	Vsx2	0	FALSE	TRUE	TRUE	FALSE	FALSE	FALSE	FALSE	FALSE	FALSE	Promoter
cg21119395	NA	NA	NA	NA	0.0256888979688403	NA	0.00755313391883223	NA	NA	NA	NA	NA	0.0785176794091513	NA	0.00439404262205645	NA	Rat.Rattus_norvegicus.Rnor_6.0.101	cg21119395	Rps6ka3	Rps6ka3_threeUTR	X	37571376	37571425	50	-	37571376	37571377	CGACAGGTAGCACGTATCTGAGAGACACCTGCAAGCACACACTGTCCCAG	3' UTR	21	37469937	37575624	105688	1	Rps6ka3-201	101439	Rps6ka3-201	Rps6ka3	0	TRUE	FALSE	FALSE	FALSE	TRUE	TRUE	FALSE	FALSE	FALSE	threeUTR
cg21249517	NA	NA	NA	NA	0.280922822133376	NA	0.0274359823425295	NA	NA	NA	NA	NA	0.290226460942939	NA	0.0267243720869285	NA	Rat.Rattus_norvegicus.Rnor_6.0.101	cg21249517	Bend3	Bend3_Exon	20	48266794	48266843	50	-	48266794	48266795	CGAGAACCTGCGCAAGCAGTACAACTGCAGCGGCTCCCTGGGCAAGAAGC	Exon (Bend3-201/Bend3, exon 3 of 3)	20	48248455	48268147	19693	1	Bend3-201	18339	Bend3-201	Bend3	0	TRUE	FALSE	FALSE	FALSE	FALSE	TRUE	FALSE	FALSE	FALSE	Exon
cg22900813	NA	NA	NA	NA	-0.110676844800942	NA	-0.0446551627072096	NA	NA	NA	NA	NA	-0.12663338463003	NA	-0.0501615509946274	NA	Rat.Rattus_norvegicus.Rnor_6.0.101	cg22900813	Tmem59	Tmem59_Exon	5	126789225	126789274	50	+	126789225	126789226	CGCATGTCAGAGAGGTTGCAGGCTGTTTTCAATTTGTCAGTTTGTGGATG	Exon (Tmem59-201/Tmem59, exon 2 of 8)	5	126783061	126804175	21115	1	Tmem59-201	6164	Tmem59-201	Tmem59	0	TRUE	FALSE	FALSE	FALSE	FALSE	TRUE	FALSE	FALSE	FALSE	Exon
cg22935821	NA	NA	NA	NA	-0.764642089399811	NA	-0.189761360828548	NA	NA	NA	NA	NA	-0.197888391500157	NA	-0.138786117709352	NA	Rat.Rattus_norvegicus.Rnor_6.0.101	cg22935821	Sp7	Sp7_Intergenic_upstream	7	143983577	143983626	50	-	143983625	143983626	GCAGGAGGCAGCTGCATATCTGCGGTCCCGACCACAATTGCTGGGAGTCG	Distal Intergenic	7	143958858	143967484	8627	2	Sp7-202	-16142	NA	NA	NA	FALSE	TRUE	FALSE	FALSE	FALSE	FALSE	FALSE	FALSE	TRUE	Intergenic_upstream
cg15597031	0.0369687872693426	NA	NA	NA	0.26600630616717	NA	0.0481403382711076	NA	NA	NA	NA	NA	0.119612343605812	NA	0.0501823744436239	NA	Rat.Rattus_norvegicus.Rnor_6.0.101	cg15597031	Crtac1	Crtac1_Intron	1	261625430	261625479	50	-	261625478	261625479	TCAACATCATTACCAAAACACATCAGAAAATTGGATGAAAGCGCAACACG	Intron (Crtac1-203/Crtac1, intron 2 of 14)	1	261514141	261669586	155446	2	Crtac1-203	44107	Crtac1-203;Crtac1-201	Crtac1;Crtac1	0;0	TRUE	FALSE	FALSE	FALSE	FALSE	FALSE	TRUE	FALSE	FALSE	Intron
cg26984049	-1.25314270858499	NA	NA	NA	-1.80023037983117	NA	-0.509433719212714	NA	NA	NA	NA	NA	-1.42722847259497	NA	-0.492917949748379	NA	Rat.Rattus_norvegicus.Rnor_6.0.101	cg26984049	Gpr137c	Gpr137c_Promoter	15	19548833	19548882	50	+	19548881	19548882	CCAGCCATTACGTCACCAGGCAGAGCTGTTCCTCTGCTATTGTTGCTGCG	Promoter (<=1kb)	15	19547871	19614805	66935	1	Gpr137c-201	962	Gpr137c-201	Gpr137c	0	TRUE	FALSE	TRUE	FALSE	FALSE	FALSE	TRUE	FALSE	FALSE	Promoter
cg22972685	NA	NA	NA	NA	0.159089866976311	NA	0.0130299477759822	NA	NA	NA	NA	NA	0.224153266242807	NA	0.0104399897150721	NA	Rat.Rattus_norvegicus.Rnor_6.0.101	cg22972685	Rabac1	Rabac1_Intergenic_downstream	1	81823662	81823711	50	-	81823662	81823663	CGATGAGACGCATTACGCACTTAATCCGCCTGATTGAATGTTTTGCTTTC	Distal Intergenic	1	81843649	81846804	3156	2	Rabac1-201	23142	NA	NA	NA	FALSE	TRUE	FALSE	FALSE	FALSE	FALSE	FALSE	FALSE	TRUE	Intergenic_downstream
cg26191916	NA	NA	NA	NA	-0.132573165204725	NA	-0.0200685767195146	NA	NA	NA	NA	NA	-0.127487899050291	NA	-0.0167852086129323	NA	Rat.Rattus_norvegicus.Rnor_6.0.101	cg26191916	AABR07058930.1	AABR07058930.1_Intergenic_upstream	7	144406181	144406230	50	+	144406229	144406230	TCCAACAGGCTGCATAATTTTTATGACCAATTATTCCATTTGTAATGACG	Distal Intergenic	7	144367778	144368327	550	2	AABR07058930.1-201	-37854	NA	NA	NA	FALSE	TRUE	FALSE	FALSE	FALSE	FALSE	FALSE	FALSE	TRUE	Intergenic_upstream
cg18200760	-1.26064463061554	NA	NA	NA	-2.48158911252675	NA	-0.355554076859038	NA	NA	NA	NA	NA	-2.0272659500944	NA	-0.29488459593156	NA	Rat.Rattus_norvegicus.Rnor_6.0.101	cg18200760	Prmt6	Prmt6_Intergenic_downstream	2	213072236	213072285	50	-	213072236	213072237	CGTCCTCTTCCGAAATGCAAAAGATCAGTGACTTTGACAGGTAGATGAGG	Distal Intergenic	2	213173403	213178632	5230	2	Prmt6-201	106396	NA	NA	NA	FALSE	TRUE	FALSE	FALSE	FALSE	FALSE	FALSE	FALSE	TRUE	Intergenic_downstream
cg26848592	NA	NA	NA	NA	-0.0918400655318345	NA	-0.0115598047186138	NA	NA	NA	NA	NA	-0.171189117125523	NA	-0.00775460473380987	NA	Rat.Rattus_norvegicus.Rnor_6.0.101	cg26848592	Pola1	Pola1_Intron	X	62454789	62454838	50	+	62454789	62454790	CGCTGGGTCAATATAGCTGCTTGTCAATTCAGAAATGCAAAGTGCTGTGT	Intron (Pola1-202/Pola1, intron 21 of 22)	21	62382608	62661152	278545	2	Pola1-202	206314	AABR07038842.1-201;Pola1-202	AABR07038842.1;Pola1	2981;0	TRUE	FALSE	FALSE	FALSE	FALSE	FALSE	TRUE	FALSE	FALSE	Intron
cg21917735	NA	NA	NA	NA	-0.262509183409168	NA	-0.0307781428290596	NA	NA	NA	NA	NA	-0.52220058665615	NA	-0.0188486326434652	NA	Rat.Rattus_norvegicus.Rnor_6.0.101	cg21917735	AABR07031533.1	AABR07031533.1_Intergenic_upstream	18	18227166	18227215	50	-	18227166	18227167	CGCAAATGAAAGCGGCCGGCAAAGACAGATACTTCCCAGATTCTTATTAA	Distal Intergenic	18	18003537	18079560	76024	2	AABR07031533.1-201	-147655	NA	NA	NA	FALSE	TRUE	FALSE	FALSE	FALSE	FALSE	FALSE	FALSE	TRUE	Intergenic_upstream
cg21956876	NA	NA	NA	NA	-0.0194921094116758	NA	-0.0540571025624488	NA	NA	NA	NA	NA	-0.0538599222402193	NA	-0.02896256746918	NA	Rat.Rattus_norvegicus.Rnor_6.0.101	cg21956876	Tigit	Tigit_Exon	11	61994354	61994403	50	-	61994402	61994403	TCCACACAAAACAGAAACCTTGTAAAATTTATTTTCGTATTTTTAAGGCG	Exon (AABR07072236.1-201/AABR07072236.1-201, exon 1 of 1)	11	61970976	61987760	16785	1	Tigit-201	23427	NA	NA	NA	TRUE	FALSE	FALSE	FALSE	FALSE	TRUE	FALSE	FALSE	FALSE	Exon
cg23449725	NA	NA	NA	NA	-0.172628635587049	NA	-0.043348130595568	NA	NA	NA	NA	NA	-0.347212456233196	NA	-0.0469134489405825	NA	Rat.Rattus_norvegicus.Rnor_6.0.101	cg23449725	Gsx1	Gsx1_Intergenic_downstream	12	9571950	9571999	50	+	9571998	9571999	CCAAATGGGTCACCTTGGAGAGATGTCTGTGCGCAAAGAGCTTCTGCGCG	Distal Intergenic	12	9605873	9607168	1296	2	Gsx1-201	35169	NA	NA	NA	FALSE	TRUE	FALSE	FALSE	FALSE	FALSE	FALSE	FALSE	TRUE	Intergenic_downstream
cg22040516	NA	NA	NA	NA	-0.186602372194416	NA	-0.0520956993717792	NA	NA	NA	NA	NA	-0.0124346205703391	NA	-0.0140085643724275	NA	Rat.Rattus_norvegicus.Rnor_6.0.101	cg22040516	Vwc2	Vwc2_Exon	14	91203487	91203536	50	+	91203535	91203536	TCCTGGTCACCTGCTGCCTGATGGTGGCTCTGTGCAGTCCGAGCATCCCG	Exon (Vwc2-201/Vwc2, exon 2 of 4)	14	91201730	91348219	146490	1	Vwc2-201	1757	Vwc2-201	Vwc2	0	TRUE	FALSE	FALSE	FALSE	FALSE	TRUE	FALSE	FALSE	FALSE	Exon
cg22044223	NA	NA	NA	NA	-0.0384426691597117	NA	-0.00698970223335957	NA	NA	NA	NA	NA	-0.0416690761011213	NA	-0.00657489110350421	NA	Rat.Rattus_norvegicus.Rnor_6.0.101	cg22044223	Hif1an	Hif1an_Intergenic_downstream	1	264390365	264390414	50	-	264390413	264390414	AAAGGGTTGAAGTCAGCAGTTTCAAACTTGTTTTCCTTAATTACTTTCCG	Distal Intergenic	1	264309214	264319267	10054	1	Hif1an-201	81200	NA	NA	NA	FALSE	TRUE	FALSE	FALSE	FALSE	FALSE	FALSE	FALSE	TRUE	Intergenic_downstream
cg27291552	NA	NA	NA	NA	-0.381313484309997	NA	-0.065859434133939	NA	NA	NA	NA	NA	-0.391521599799174	NA	-0.0535210725096165	NA	Rat.Rattus_norvegicus.Rnor_6.0.101	cg27291552	Zbtb47	Zbtb47_Exon	8	130402832	130402881	50	+	130402880	130402881	TTCAACAACCGCTGGTACCTGGAGAAACACATGAATGTGACCCACAGCCG	Exon (Zbtb47-201/Zbtb47, exon 1 of 5)	8	130401470	130406991	5522	1	Zbtb47-201	1362	Zbtb47-201	Zbtb47	0	TRUE	FALSE	FALSE	FALSE	FALSE	TRUE	FALSE	FALSE	FALSE	Exon
cg22373432	NA	NA	NA	NA	0.16930260664554	NA	0.00627894838560175	NA	NA	NA	NA	NA	0.241753842997754	NA	0.00281853272045361	NA	Rat.Rattus_norvegicus.Rnor_6.0.101	cg22373432	Fgf17	Fgf17_Exon	15	52328926	52328975	50	-	52328974	52328975	CCCTCACGTACTGGTTAAAATTAGGAGACGGGTGATTCTCCCCCTTTGCG	Exon (Fgf17-201/Fgf17, exon 3 of 5)	15	52326778	52332097	5320	2	Fgf17-201	3122	Fgf17-201	Fgf17	0	TRUE	FALSE	FALSE	FALSE	FALSE	TRUE	TRUE	FALSE	FALSE	Exon
cg22598501	NA	NA	NA	NA	-0.108236117949154	NA	-0.00510892179556826	NA	NA	NA	NA	NA	-0.147678317924478	NA	-0.0063546989930907	NA	Rat.Rattus_norvegicus.Rnor_6.0.101	cg22598501	AABR07072853.4	AABR07072853.4_Intergenic_downstream	3	10299207	10299256	50	+	10299255	10299256	CCTCTTGTCTCGACAACTGTAGATATTTTGTTTTCCTTCTTTCTCTCTCG	Distal Intergenic	3	10294433	10294933	501	1	AABR07072853.4-201	4774	AABR07072853.4-201	AABR07072853.4	4774	FALSE	TRUE	FALSE	FALSE	FALSE	FALSE	FALSE	FALSE	TRUE	Intergenic_downstream
cg25843357	NA	NA	NA	NA	0.24096375373904	NA	0.00020322187074869	NA	NA	NA	NA	NA	0.211199563717447	NA	0.00987101321290783	NA	Rat.Rattus_norvegicus.Rnor_6.0.101	cg25843357	Ndufa8	Ndufa8_Intergenic_downstream	3	15343164	15343213	50	-	15343164	15343165	CGCCGCCGCCGCCGCCGCACTATAATTTTCCAAACAGGATCTTGCAATCA	Distal Intergenic	3	15363065	15376767	13703	2	Ndufa8-201	33603	NA	NA	NA	FALSE	TRUE	FALSE	FALSE	FALSE	FALSE	FALSE	FALSE	TRUE	Intergenic_downstream
cg24243964	NA	NA	NA	NA	-0.0821228637314114	NA	-0.0060517070231533	NA	NA	NA	NA	NA	-0.109267303064152	NA	-0.00521357891995226	NA	Rat.Rattus_norvegicus.Rnor_6.0.101	cg24243964	AABR07027339.1	AABR07027339.1_Intergenic_upstream	17	24902021	24902070	50	-	24902069	24902070	ACAGAGTATATATTGATACATGATAAAGTATGCTAGAAATCACCCCAGCG	Distal Intergenic	17	25082056	25082866	811	1	AABR07027339.1-201	-180035	NA	NA	NA	FALSE	TRUE	FALSE	FALSE	FALSE	FALSE	FALSE	FALSE	TRUE	Intergenic_upstream
cg26417435	NA	NA	NA	NA	0.00982346755838531	NA	0.0151180205975874	NA	NA	NA	NA	NA	0.0134701616589679	NA	0.0290181631503373	NA	Rat.Rattus_norvegicus.Rnor_6.0.101	cg26417435	Zmym3	Zmym3_Exon	X	71310988	71311037	50	+	71310988	71310989	CGCCGGGGCCGGAATGGCACAAAGTCCTCATCATTGGGGTCATCTACCAT	Exon (Zmym3-202/Zmym3, exon 4 of 25)	21	71299662	71313530	13869	2	Zmym3-202	2493	Zmym3-202;Zmym3-201;Zmym3-205;Zmym3-203;Zmym3-206;Zmym3-204;Zmym3-207	Zmym3;Zmym3;Zmym3;Zmym3;Zmym3;Zmym3;Zmym3	0;0;0;0;0;0;0	TRUE	FALSE	FALSE	FALSE	FALSE	TRUE	TRUE	FALSE	FALSE	Exon
cg03932150	-0.0433438240226047	NA	NA	NA	NA	NA	-0.00260396477201688	NA	NA	NA	NA	NA	-0.00698105113174459	NA	-0.00546201647750243	NA	Rat.Rattus_norvegicus.Rnor_6.0.101	cg03932150	Tmem161b	Tmem161b_Intergenic_upstream	2	12464602	12464651	50	-	12464650	12464651	AGGCATATTGAAAACTATATTAAATTACCCTGATTAACAATTTAGCCACG	Distal Intergenic	2	12516702	12549389	32688	1	Tmem161b-201	-52100	NA	NA	NA	FALSE	TRUE	FALSE	FALSE	FALSE	FALSE	FALSE	FALSE	TRUE	Intergenic_upstream
cg27386817	NA	NA	NA	NA	-0.142771377183311	NA	-0.0162216830800865	NA	NA	NA	NA	NA	-0.14383371896255	NA	-0.0165865525780031	NA	Rat.Rattus_norvegicus.Rnor_6.0.101	cg27386817	Rnf220	Rnf220_Intergenic_upstream	5	136238332	136238381	50	-	136238332	136238333	CGAGGGGGAGTGAGTGAGAGGGAACGCAACAACACAAAATTTTTCATTTT	Distal Intergenic	5	136129425	136166786	37362	2	Rnf220-201	-71595	NA	NA	NA	FALSE	TRUE	FALSE	FALSE	FALSE	FALSE	FALSE	FALSE	TRUE	Intergenic_upstream
cg23108693	NA	NA	NA	NA	-0.0931998192166439	NA	-0.00704639775803398	NA	NA	NA	NA	NA	-0.0879121217607797	NA	-0.00244577651905093	NA	Rat.Rattus_norvegicus.Rnor_6.0.101	cg23108693	Nkx6-3	Nkx6-3_Intergenic_downstream	16	73654450	73654499	50	-	73654450	73654451	CGGGAGACAGGTGTTAAACTACTTAATCACTTTAAAATTGTTTTAATTTT	Distal Intergenic	16	73665269	73670482	5214	2	Nkx6-3-201	16032	Gpat4-201	Gpat4	38501	FALSE	TRUE	FALSE	FALSE	FALSE	FALSE	FALSE	FALSE	TRUE	Intergenic_downstream
cg00056578	-0.0390715387207268	NA	NA	NA	NA	NA	-0.0115781937231365	NA	NA	NA	NA	NA	-0.0479458862080721	NA	-0.0122196867555832	NA	Rat.Rattus_norvegicus.Rnor_6.0.101	cg00056578	Ksr2	Ksr2_Exon	12	44911072	44911121	50	+	44911120	44911121	GTTCGCACTGCTGTAAGGCTTTTTGCAAACTCAGAGGCTGCTGCTCCTCG	Promoter (<=1kb)	12	44536293	44911147	374855	2	Ksr2-202	26	Ksr2-202;Ksr2-201	Ksr2;Ksr2	0;0	TRUE	FALSE	TRUE	FALSE	FALSE	TRUE	FALSE	FALSE	FALSE	Exon
cg23223379	NA	NA	NA	NA	0.200978526544884	NA	0.024990108096722	NA	NA	NA	NA	NA	0.220189905397526	NA	0.0263748378454744	NA	Rat.Rattus_norvegicus.Rnor_6.0.101	cg23223379	Trib2	Trib2_threeUTR	6	41016735	41016784	50	-	41016735	41016736	CGCACAATTTTATTGATTGAAGAGATTAGGACAAAAACATTAAACCAAAT	3' UTR	6	41016730	41039437	22708	2	Trib2-201	22653	Trib2-201	Trib2	0	TRUE	FALSE	FALSE	FALSE	TRUE	TRUE	FALSE	FALSE	FALSE	threeUTR
cg26976812	NA	NA	NA	NA	0.0409416314690678	NA	0.0751977354162379	NA	NA	NA	NA	NA	0.055698796735019	NA	0.131589700503633	NA	Rat.Rattus_norvegicus.Rnor_6.0.101	cg26976812	Pex14	Pex14_Intron	5	165808921	165808970	50	+	165808921	165808922	CGACTAATTAGTCTAGATCGTTTCTGAAGACGGGAATAATTTGCTTTATT	Intron (Pex14-201/Pex14, intron 3 of 8)	5	165782895	165918445	135551	2	Pex14-201	109475	Pex14-201	Pex14	0	TRUE	FALSE	FALSE	FALSE	FALSE	FALSE	TRUE	FALSE	FALSE	Intron
cg23449274	NA	NA	NA	NA	1.05704613056115	NA	0.178399076085191	NA	NA	NA	NA	NA	1.45573997997356	NA	0.200423490076537	NA	Rat.Rattus_norvegicus.Rnor_6.0.101	cg23449274	Ambra1	Ambra1_Exon	3	80676366	80676415	50	+	80676366	80676367	CGTCTGCCTTCAGTACAGTCCAGAGCAGCACTGCCGGCAACACGCTCCGC	Exon (Ambra1-201/Ambra1, exon 7 of 18)	3	80634470	80830068	195599	1	Ambra1-201	41896	Ambra1-201;Ambra1-203;Ambra1-202	Ambra1;Ambra1;Ambra1	0;0;0	TRUE	FALSE	FALSE	FALSE	FALSE	TRUE	FALSE	FALSE	FALSE	Exon
cg27248455	NA	NA	NA	NA	-0.44102231427146	NA	-0.0675931100069325	NA	NA	NA	NA	NA	-0.570192322143524	NA	-0.0297927724856996	NA	Rat.Rattus_norvegicus.Rnor_6.0.101	cg27248455	Aloxe3	Aloxe3_Promoter	10	55709726	55709775	50	+	55709726	55709727	CGGGTGAGATGTGGTCTATATTAGAGTATCTATATAAATATATATTTCCC	Promoter (2-3kb)	10	55712043	55735911	23869	1	Aloxe3-201	-2268	Aloxe3-201;Hes7-201	Aloxe3;Hes7	-2268;0	FALSE	TRUE	TRUE	FALSE	FALSE	FALSE	FALSE	FALSE	FALSE	Promoter
cg23493585	NA	NA	NA	NA	-1.87289813928122	NA	-0.347835377883304	NA	NA	NA	NA	NA	-1.70873992938958	NA	-0.399096129747862	NA	Rat.Rattus_norvegicus.Rnor_6.0.101	cg23493585	Lhx2	Lhx2_Promoter	3	22636835	22636884	50	+	22636883	22636884	TGACTAATTACACCTTGTCAATCACCGGCTATGAAGACATAAAACCAGCG	Promoter (3-4kb)	3	22640545	22658446	17902	1	Lhx2-202	-3661	Lhx2-202;Lhx2-201	Lhx2;Lhx2	0;0	TRUE	FALSE	TRUE	FALSE	FALSE	FALSE	TRUE	FALSE	FALSE	Promoter
cg23595572	NA	NA	NA	NA	1.19819777239635	NA	0.195663838922278	NA	NA	NA	NA	NA	1.29123603166237	NA	0.191824655277043	NA	Rat.Rattus_norvegicus.Rnor_6.0.101	cg23595572	Tcf7	Tcf7_Exon	10	37618786	37618835	50	-	37618786	37618787	CGAGCACGGCATTTCTTAGGCGAGCCAGGGTCTGCTCACAGCCATGCCAG	Exon (Tcf7-201/Tcf7, exon 11 of 13)	10	37617279	37645802	28524	2	Tcf7-201	26967	Tcf7-201	Tcf7	0	TRUE	FALSE	FALSE	FALSE	FALSE	TRUE	TRUE	FALSE	FALSE	Exon
cg24078962	NA	NA	NA	NA	-0.496150979343153	NA	-0.198977441695305	NA	NA	NA	NA	NA	-0.584676311856621	NA	-0.188790054893943	NA	Rat.Rattus_norvegicus.Rnor_6.0.101	cg24078962	Trpc1	Trpc1_Exon	8	103548028	103548077	50	+	103548076	103548077	TTTCGTTTTCAATAGTTATGGTAACAGCATTTCTCCCAAGCACATCTACG	Exon (Trpc1-201/Trpc1, exon 2 of 12)	8	103503985	103554399	50415	2	Trpc1-201	6322	Trpc1-201;Trpc1-202	Trpc1;Trpc1	0;0	TRUE	FALSE	FALSE	FALSE	FALSE	TRUE	FALSE	FALSE	FALSE	Exon
cg23930466	NA	NA	NA	NA	-0.388253584795336	NA	-0.0402114387117778	NA	NA	NA	NA	NA	-0.35251449494179	NA	-0.0352320301847062	NA	Rat.Rattus_norvegicus.Rnor_6.0.101	cg23930466	Me3	Me3_Exon	1	154053393	154053442	50	+	154053393	154053394	CGCAGGAGCCTTCACGGAGCAGATTCTGAGGGACATGGCCTCCTTCCACG	Exon (Me3-201/Me3, exon 12 of 15)	1	153861569	154056587	195019	1	Me3-201	191824	Me3-201;Me3-202	Me3;Me3	0;0	TRUE	FALSE	FALSE	FALSE	FALSE	TRUE	FALSE	FALSE	FALSE	Exon
cg23976215	NA	NA	NA	NA	0.133446711505978	NA	0.0138214776786697	NA	NA	NA	NA	NA	0.115337941668115	NA	0.0119147288637969	NA	Rat.Rattus_norvegicus.Rnor_6.0.101	cg23976215	Ppial4g	Ppial4g_Intergenic_downstream	15	81359425	81359474	50	+	81359425	81359426	CGAGGCATTGCTAGTGACCAGTTTGTAAAATGCAATCTGTTATTTTATTT	Distal Intergenic	15	81576888	81577379	492	2	Ppial4g-201	217905	NA	NA	NA	FALSE	TRUE	FALSE	FALSE	FALSE	FALSE	FALSE	FALSE	TRUE	Intergenic_downstream
cg27300575	NA	NA	NA	NA	0.0605885241836485	NA	0.0621557292226957	NA	NA	NA	NA	NA	0.28205939847656	NA	0.0406040274532305	NA	Rat.Rattus_norvegicus.Rnor_6.0.101	cg27300575	Yap1	Yap1_Exon	8	6150126	6150175	50	+	6150174	6150175	GAGCCTACCTGACATTTTGGAGAATTTGCTGTGCTGGGATTGATATTCCG	Exon (Yap1-205/Yap1, exon 6 of 9)	8	6135493	6203515	68023	2	Yap1-205	53340	Yap1-205;Yap1-202;Yap1-203;Yap1-204;Yap1-201	Yap1;Yap1;Yap1;Yap1;Yap1	0;0;0;0;0	TRUE	FALSE	FALSE	FALSE	FALSE	TRUE	TRUE	FALSE	FALSE	Exon
cg24620051	NA	NA	NA	NA	-0.160772835650139	NA	-0.0394976190358726	NA	NA	NA	NA	NA	-0.527558200755183	NA	-0.00627939512738451	NA	Rat.Rattus_norvegicus.Rnor_6.0.101	cg24620051	Dmbx1	Dmbx1_Intergenic_upstream	5	134816628	134816677	50	+	134816628	134816629	CGCTCCCCGAGGGGCCGCCAGATTGTTCCCTTCATAATTGATTGACTCTA	Distal Intergenic	5	134767436	134776247	8812	2	Dmbx1-201	-40381	NA	NA	NA	FALSE	TRUE	FALSE	FALSE	FALSE	FALSE	FALSE	FALSE	TRUE	Intergenic_upstream
cg27587645	NA	NA	NA	NA	0.509024130848399	NA	0.0475884210711573	NA	NA	NA	NA	NA	0.761016573800891	NA	0.0465420919109536	NA	Rat.Rattus_norvegicus.Rnor_6.0.101	cg27587645	Btbd2	Btbd2_fiveUTR	7	11930209	11930258	50	-	11930257	11930258	GTGCTGTGCGACGTGCACTTCCTGGTGGGCAAGGGGCTCAGCTCGCAGCG	Promoter (<=1kb)	7	11930135	11942799	12665	1	Btbd2-201	74	Btbd2-201	Btbd2	0	TRUE	FALSE	TRUE	TRUE	FALSE	TRUE	FALSE	FALSE	FALSE	fiveUTR
cg02863784	NA	NA	NA	NA	NA	NA	-0.226396277812352	NA	NA	NA	NA	NA	-0.414927718231769	NA	-0.0821622449796788	NA	Rat.Rattus_norvegicus.Rnor_6.0.101	cg02863784	Fosb	Fosb_fiveUTR	1	80221109	80221158	50	+	80221157	80221158	GGGGCCCCTGTGACCACGCTGAGGTCGCCGGGAAGCCAAGGCTATGGCCG	Promoter (<=1kb)	1	80214494	80221710	7217	2	Fosb-202	552	Fosb-202;Fosb-201	Fosb;Fosb	0;0	TRUE	FALSE	TRUE	TRUE	FALSE	TRUE	FALSE	FALSE	FALSE	fiveUTR
cg25534230	NA	NA	NA	NA	0.197379129808121	NA	0.143873767163629	NA	NA	NA	NA	NA	0.339016956276439	NA	0.128744476033759	NA	Rat.Rattus_norvegicus.Rnor_6.0.101	cg25534230	Zbtb20	Zbtb20_Exon	11	62018105	62018154	50	-	62018105	62018106	CGTCAGACACATGCATCCTCATGTGGTCGTTGAACTGCTCGATTTGGTCA	Exon (Zbtb20-201/Zbtb20, exon 9 of 9)	11	62014925	62451184	436260	2	Zbtb20-201	433030	Zbtb20-201;Zbtb20-204;Zbtb20-202;Zbtb20-203;Zbtb20-205	Zbtb20;Zbtb20;Zbtb20;Zbtb20;Zbtb20	0;0;0;0;0	TRUE	FALSE	FALSE	FALSE	FALSE	TRUE	FALSE	FALSE	FALSE	Exon
cg27393099	NA	NA	NA	NA	-0.214853315588537	NA	-0.0453402918386556	NA	NA	NA	NA	NA	-0.228694562793475	NA	-0.0182754961432628	NA	Rat.Rattus_norvegicus.Rnor_6.0.101	cg27393099	Dmrta2	Dmrta2_Intergenic_downstream	5	129760715	129760764	50	-	129760715	129760716	CGCCAGGCAGTGAAACTTAATAGCAGGACAAGAAAACGGTTTAATAAAGA	Downstream (1-2kb)	5	129756149	129758986	2838	1	Dmrta2-201	4615	Dmrta2-201	Dmrta2	4566	FALSE	TRUE	FALSE	FALSE	FALSE	FALSE	FALSE	FALSE	FALSE	Intergenic_downstream
cg25592264	NA	NA	NA	NA	0.218728035585205	NA	0.0443521421070104	NA	NA	NA	NA	NA	0.41232784966747	NA	0.0485667991530936	NA	Rat.Rattus_norvegicus.Rnor_6.0.101	cg25592264	Mycn	Mycn_Exon	6	38226857	38226906	50	+	38226905	38226906	GTCAAACTCGAGGTCTGGGTTCTTGCAGATCATGCCCGGCATGGTGGACG	Exon (Mycn-201/Mycn, exon 2 of 3)	6	38222555	38228379	5825	2	Mycn-201	1473	Mycn-201	Mycn	0	TRUE	FALSE	FALSE	FALSE	FALSE	TRUE	FALSE	FALSE	FALSE	Exon
cg01127764	NA	NA	NA	NA	0.127341575863995	NA	0.0095922543332662	NA	NA	NA	NA	NA	0.135414879509421	NA	0.00453731582082381	NA	Rat.Rattus_norvegicus.Rnor_6.0.101	cg01127764	AABR07009457.1	AABR07009457.1_Promoter	2	98616314	98616363	50	+	98616362	98616363	TTGTTTGTAAAACACTAAACCTTTAATCGATTTTATTGGCATTCCGATCG	Promoter (2-3kb)	2	98613709	98614045	337	2	AABR07009457.1-201	-2269	AABR07009457.1-201	AABR07009457.1	-2269	FALSE	TRUE	TRUE	FALSE	FALSE	FALSE	FALSE	FALSE	FALSE	Promoter
cg27531392	NA	NA	NA	NA	-0.178919020894459	NA	-0.0300977334055619	NA	NA	NA	NA	NA	-0.289497402341738	NA	-0.0225101934965716	NA	Rat.Rattus_norvegicus.Rnor_6.0.101	cg27531392	Vps41	Vps41_Intergenic_upstream	17	49054575	49054624	50	+	49054575	49054576	CGGCTCAGCTAAATGCGTGCTGAGTGCTTCAGCCTTAAATAGGGAGAAAA	Distal Intergenic	17	48648879	48810991	162113	2	Vps41-201	-243584	NA	NA	NA	FALSE	TRUE	FALSE	FALSE	FALSE	FALSE	FALSE	FALSE	TRUE	Intergenic_upstream
cg08368788	NA	NA	NA	0.0356919416161459	NA	NA	0.0339402873583749	NA	NA	NA	NA	NA	0.00376352290473697	NA	0.0199653245766321	NA	Rat.Rattus_norvegicus.Rnor_6.0.101	cg08368788	Ppp1r9a	Ppp1r9a_Promoter	4	29976571	29976620	50	-	29976619	29976620	GCGGCCCTAGAGTTAATCCCATCAGCCGAGGTGAGGCACCTGTTACCCCG	Promoter (2-3kb)	4	29978739	30241911	263173	1	Ppp1r9a-201	-2168	Ppp1r9a-201	Ppp1r9a	-2119	FALSE	TRUE	TRUE	FALSE	FALSE	FALSE	FALSE	FALSE	FALSE	Promoter
cg00075753	NA	NA	NA	NA	-0.940299536404978	NA	-0.143416643634519	NA	NA	NA	NA	NA	-1.00280462002269	NA	-0.10433706316706	NA	Rat.Rattus_norvegicus.Rnor_6.0.101	cg00075753	Ptch1	Ptch1_fiveUTR	17	1093774	1093823	50	-	1093822	1093823	CTGTTTCTATTAAGCAGTTCCATGGCCCTCGGCGTGGGTGGTCTGCCGCG	Promoter (<=1kb)	17	1029048	1093873	64826	2	Ptch1-202	50	Ptch1-202	Ptch1	0	TRUE	FALSE	TRUE	TRUE	FALSE	TRUE	FALSE	FALSE	FALSE	fiveUTR
cg00109797	NA	NA	NA	NA	-0.224989730414184	NA	-0.0252282299017547	NA	NA	NA	NA	NA	-0.34982665105097	NA	-0.0324867222217602	NA	Rat.Rattus_norvegicus.Rnor_6.0.101	cg00109797	Helt	Helt_Promoter	16	49184608	49184657	50	-	49184656	49184657	GGACATTTTCGTATAGGATAATAGGCTACAAATTGAGCCTCTTCCCCCCG	Promoter (<=1kb)	16	49185560	49187293	1734	1	Helt-201	-952	Helt-201	Helt	-903	FALSE	TRUE	TRUE	FALSE	FALSE	FALSE	FALSE	FALSE	FALSE	Promoter
cg10319365	NA	NA	NA	NA	-0.00484386735540151	NA	-0.00622864201060171	NA	NA	NA	NA	NA	-0.0626708749136082	NA	-1.43817515699394e-05	NA	Rat.Rattus_norvegicus.Rnor_6.0.101	cg10319365	AABR07071294.1	AABR07071294.1_Intergenic_upstream	8	108414332	108414381	50	-	108414380	108414381	AAAATTAGTTGTAGGACCTCATAATAGTCTATTAATATTTCCTACAGGCG	Distal Intergenic	8	108260647	108261021	375	2	AABR07071294.1-201	-153360	NA	NA	NA	FALSE	TRUE	FALSE	FALSE	FALSE	FALSE	FALSE	FALSE	TRUE	Intergenic_upstream
cg00323965	NA	NA	NA	NA	-0.676999425275534	NA	-0.312304649391078	NA	NA	NA	NA	NA	-0.701536630110595	NA	-0.211739822882784	NA	Rat.Rattus_norvegicus.Rnor_6.0.101	cg00323965	Zeb2	Zeb2_fiveUTR	3	29996692	29996741	50	+	29996692	29996693	CGCGCCACCTATCTTTGTGGGGAGGGATAATTGAAGCGCCCTGAGCGTGA	Promoter (<=1kb)	3	29866812	29996865	130054	2	Zeb2-202	124	Zeb2-203;Zeb2-202	Zeb2;Zeb2	0;0	TRUE	FALSE	TRUE	TRUE	FALSE	TRUE	FALSE	FALSE	FALSE	fiveUTR
cg00487538	NA	NA	NA	NA	0.124366576685362	NA	0.0126218622405188	NA	NA	NA	NA	NA	0.157065959144114	NA	0.00638347702457477	NA	Rat.Rattus_norvegicus.Rnor_6.0.101	cg00487538	Pax7	Pax7_Exon	5	158309221	158309270	50	-	158309221	158309222	CGAACTTGATTCTGAGCACGCGGCTAATCGAACTCACTAAACCTCAGAAA	Exon (Pax7-201/Pax7, exon 4 of 9)	5	158214616	158313426	98811	2	Pax7-201	4156	Pax7-201	Pax7	0	TRUE	FALSE	FALSE	FALSE	FALSE	TRUE	TRUE	FALSE	FALSE	Exon
cg05147550	NA	NA	NA	NA	0.143433555161403	NA	0.00374692552068418	NA	NA	NA	NA	NA	0.239071080039998	NA	0.00817545780897391	NA	Rat.Rattus_norvegicus.Rnor_6.0.101	cg05147550	Mef2c	Mef2c_Intergenic_upstream	2	11626612	11626661	50	+	11626612	11626613	CGTGTTATTGCGCATTTCTGGGCTGAAAAGATATGGCTTGATGGGTAATT	Distal Intergenic	2	11658568	11818308	159741	1	Mef2c-206	-31907	NA	NA	NA	FALSE	TRUE	FALSE	FALSE	FALSE	FALSE	FALSE	FALSE	TRUE	Intergenic_upstream
cg00571722	NA	NA	NA	NA	0.145659765427789	NA	0.00185851089564809	NA	NA	NA	NA	NA	0.200430391721904	NA	0.00504968462832552	NA	Rat.Rattus_norvegicus.Rnor_6.0.101	cg00571722	Pax2	Pax2_Intergenic_upstream	1	264442840	264442889	50	-	264442840	264442841	CGATTATGAATGGGTTAGTCACAGGTGGAGTTAAAGGCCTTCAGAGGGAT	Distal Intergenic	1	264504591	264583329	78739	1	Pax2-201	-61751	NA	NA	NA	FALSE	TRUE	FALSE	FALSE	FALSE	FALSE	FALSE	FALSE	TRUE	Intergenic_upstream
cg00902440	NA	NA	NA	NA	0.187752621834547	NA	0.0857777555795287	NA	NA	NA	NA	NA	0.168229362752892	NA	0.047000041561095	NA	Rat.Rattus_norvegicus.Rnor_6.0.101	cg00902440	Phox2b	Phox2b_Exon	14	42714308	42714357	50	+	42714356	42714357	CTTTTCAATGTATAAAATGGAATATTCTTACCTCAATTCCTCTGCCTACG	Promoter (<=1kb)	14	42714315	42715718	1404	1	Phox2b-201	0	Phox2b-202;Phox2b-201;AABR07014983.2-201	Phox2b;Phox2b;AABR07014983.2	0;0;-3507	TRUE	FALSE	TRUE	FALSE	FALSE	TRUE	FALSE	FALSE	FALSE	Exon
cg00929113	NA	NA	NA	NA	-0.0582511128529017	NA	-0.024836529383757	NA	NA	NA	NA	NA	-0.103563071813072	NA	-0.0180100263143545	NA	Rat.Rattus_norvegicus.Rnor_6.0.101	cg00929113	Pax6	Pax6_Intron	3	95718410	95718459	50	+	95718410	95718411	CGTTTTGTTTCTCATTAAGGCGACATGAATAAGCGTCTAGTTGAAGGAGA	Intron (Pax6-201/Pax6, intron 6 of 11)	3	95707386	95728382	20997	1	Pax6-201	11024	Pax6-201;Pax6-202;Pax6-203	Pax6;Pax6;Pax6	0;0;0	TRUE	FALSE	FALSE	FALSE	FALSE	FALSE	TRUE	FALSE	FALSE	Intron
cg00958552	NA	NA	NA	NA	0.00986350548024217	NA	0.00137776165213372	NA	NA	NA	NA	NA	0.0210121904080422	NA	0.00343596156168272	NA	Rat.Rattus_norvegicus.Rnor_6.0.101	cg00958552	Pabpc1	Pabpc1_Exon	7	75414373	75414422	50	+	75414421	75414422	TGAACCTGGTATCTGGTGATCCTATCTTGTTTCATCTGTTCAAATTTGCG	Exon (Pabpc1-201/Pabpc1, exon 6 of 15)	7	75409581	75421874	12294	2	Pabpc1-201	7452	Pabpc1-201;Pabpc1-202	Pabpc1;Pabpc1	0;0	TRUE	FALSE	FALSE	FALSE	FALSE	TRUE	TRUE	FALSE	FALSE	Exon
cg00993893	NA	NA	NA	NA	-0.193114650820099	NA	-0.0478467380426634	NA	NA	NA	NA	NA	-0.171865887441103	NA	-0.0391551534392302	NA	Rat.Rattus_norvegicus.Rnor_6.0.101	cg00993893	NA	NA	NA	NA	NA	NA	NA	NA	NA	NA	NA	NA	NA	NA	NA	NA	NA	NA	NA	NA	NA	NA	NA	NA	NA	NA	NA	NA	NA	NA	NA
cg01016328	NA	NA	NA	NA	-0.309000299979376	NA	-0.036610024528158	NA	NA	NA	NA	NA	-0.416556947442037	NA	-1.24044073475203e-05	NA	Rat.Rattus_norvegicus.Rnor_6.0.101	cg01016328	Adamts6	Adamts6_Exon	2	34476121	34476170	50	+	34476121	34476122	CGTGACTTTCTTTATCCAGCTGTGGCCCCAGGTCAGGTGTATGATGCTGA	Exon (Adamts6-201/Adamts6, exon 10 of 24)	2	34374158	34586755	212598	1	Adamts6-201	101963	Adamts6-201	Adamts6	0	TRUE	FALSE	FALSE	FALSE	FALSE	TRUE	FALSE	FALSE	FALSE	Exon
cg05474883	NA	NA	NA	NA	0.228999576218906	NA	0.35165958061093	NA	NA	NA	NA	NA	0.352138701224962	NA	0.3715761929128	NA	Rat.Rattus_norvegicus.Rnor_6.0.101	cg05474883	Hnrnpd	Hnrnpd_Intron	14	11273458	11273507	50	-	11273458	11273459	CGAGATGCTCACGCTCTCGAATGCTGCCGTTTGGTATGGTCTCTTCCAAC	Intron (Hnrnpd-201/Hnrnpd, intron 7 of 7)	14	11256268	11274578	18311	1	Hnrnpd-201	17190	Hnrnpd-201;Hnrnpd-202;Hnrnpd-203	Hnrnpd;Hnrnpd;Hnrnpd	0;0;0	TRUE	FALSE	FALSE	FALSE	FALSE	FALSE	TRUE	FALSE	FALSE	Intron
cg05570491	NA	NA	NA	NA	-0.0725134474977768	NA	-0.0267969724496727	NA	NA	NA	NA	NA	-0.101393883358336	NA	-0.0222411234099841	NA	Rat.Rattus_norvegicus.Rnor_6.0.101	cg05570491	Hivep3	Hivep3_Intergenic_upstream	5	138875472	138875521	50	+	138875472	138875473	CGTGATTTATATTTATTCAGAGGAATAACAGAGGGTGGATCTGTTCCCGG	Distal Intergenic	5	139007642	139074725	67084	1	Hivep3-201	-132121	NA	NA	NA	FALSE	TRUE	FALSE	FALSE	FALSE	FALSE	FALSE	FALSE	TRUE	Intergenic_upstream
cg01579422	NA	NA	NA	NA	-0.0464219660021287	NA	-0.00297487971342363	NA	NA	NA	NA	NA	-0.093310308413842	NA	-0.000696489030143339	NA	Rat.Rattus_norvegicus.Rnor_6.0.101	cg01579422	AABR07049347.1	AABR07049347.1_Promoter	5	117941879	117941928	50	+	117941927	117941928	AATACAAATTCTTGTATTAATAGGAGCATGGCCCTGGGTTTCTTCATCCG	Promoter (6-7kb)	5	117948408	117948751	344	1	AABR07049347.1-201	-6480	NA	NA	NA	FALSE	TRUE	TRUE	FALSE	FALSE	FALSE	FALSE	FALSE	FALSE	Promoter
cg01712842	NA	NA	NA	NA	0.329965186311785	NA	0.107017810274147	NA	NA	NA	NA	NA	0.327258644657271	NA	0.110611140995245	NA	Rat.Rattus_norvegicus.Rnor_6.0.101	cg01712842	Neurog2	Neurog2_Promoter	2	231954629	231954678	50	-	231954677	231954678	TAGAACTCAACAGGAGTAAAACTAAATCCTCGTTTAAGTGTATTTATCCG	Promoter (7-8kb)	2	231962517	231963308	792	1	Neurog2-201	-7888	NA	NA	NA	FALSE	TRUE	TRUE	FALSE	FALSE	FALSE	FALSE	FALSE	FALSE	Promoter
cg01918956	NA	NA	NA	NA	0.157650478345447	NA	0.0159146795762417	NA	NA	NA	NA	NA	0.219362087867898	NA	0.0110352812175692	NA	Rat.Rattus_norvegicus.Rnor_6.0.101	cg01918956	Ush2a	Ush2a_Intron	13	107353588	107353637	50	-	107353588	107353589	CGTCAAGACGCATAGCTCATTATGAAACAGTTATCAAGGATACATGAAAA	Intron (Ush2a-201/Ush2a, intron 62 of 72)	13	106751625	107427329	675705	1	Ush2a-201	601963	Ush2a-201	Ush2a	0	TRUE	FALSE	FALSE	FALSE	FALSE	FALSE	TRUE	FALSE	FALSE	Intron
cg01975510	NA	NA	NA	NA	0.2907384975813	NA	0.033713732492268	NA	NA	NA	NA	NA	0.273445757937387	NA	0.0482597559208523	NA	Rat.Rattus_norvegicus.Rnor_6.0.101	cg01975510	Kdm2a	Kdm2a_Exon	1	219574755	219574804	50	-	219574803	219574804	TCAACTTCAGACAGCTCCTTTTTGCCGCTGGGATTGTTCTCCTTTTCCCG	Exon (Kdm2a-201/Kdm2a, exon 17 of 21)	1	219566156	219640294	74139	2	Kdm2a-201	65490	Kdm2a-201	Kdm2a	0	TRUE	FALSE	FALSE	FALSE	FALSE	TRUE	FALSE	FALSE	FALSE	Exon
cg01996056	NA	NA	NA	NA	0.595792771777623	NA	0.0412825904342348	NA	NA	NA	NA	NA	0.715825416534133	NA	0.0228558410041867	NA	Rat.Rattus_norvegicus.Rnor_6.0.101	cg01996056	NA	NA	NA	NA	NA	NA	NA	NA	NA	NA	NA	NA	NA	NA	NA	NA	NA	NA	NA	NA	NA	NA	NA	NA	NA	NA	NA	NA	NA	NA	NA
cg02285385	NA	NA	NA	NA	0.0165652359786185	NA	0.000800198112567165	NA	NA	NA	NA	NA	0.05701425324963	NA	0.00186375065482548	NA	Rat.Rattus_norvegicus.Rnor_6.0.101	cg02285385	Pax2	Pax2_Intergenic_upstream	1	264445395	264445444	50	+	264445395	264445396	CGCTGGTGACTCGGGGAGCCGCAAACTTCAATTTAAATTTACAGTGCTGC	Distal Intergenic	1	264504591	264583329	78739	1	Pax2-201	-59147	NA	NA	NA	FALSE	TRUE	FALSE	FALSE	FALSE	FALSE	FALSE	FALSE	TRUE	Intergenic_upstream
cg02376954	NA	NA	NA	NA	-0.0569861673330623	NA	-0.0218726061575741	NA	NA	NA	NA	NA	-0.111918104149229	NA	-0.00174262032183957	NA	Rat.Rattus_norvegicus.Rnor_6.0.101	cg02376954	Dazap1	Dazap1_Exon	7	12297128	12297177	50	+	12297128	12297129	CGAAAGTAATAAATCCAAAACCTAGCCAACGACGAAGAGTGAATCAAGGT	Exon (Dazap1-201/Dazap1, exon 7 of 12)	7	12290402	12311149	20748	2	Dazap1-201	13972	Dazap1-201	Dazap1	0	TRUE	FALSE	FALSE	FALSE	FALSE	TRUE	TRUE	FALSE	FALSE	Exon
cg02456804	NA	NA	NA	NA	0.0224342804253637	NA	0.0325608708058	NA	NA	NA	NA	NA	0.00923637215718805	NA	0.0531907423777665	NA	Rat.Rattus_norvegicus.Rnor_6.0.101	cg02456804	Fam78b	Fam78b_Exon	13	85230729	85230778	50	+	85230777	85230778	AGAAACTGTGACCCTGGTTGGCCCCACCAACAAGATCTCCAGGTTCTCCG	Exon (Fam78b-201/Fam78b, exon 4 of 4)	13	85110098	85231155	121058	1	Fam78b-201	120631	Fam78b-201	Fam78b	0	TRUE	FALSE	FALSE	FALSE	FALSE	TRUE	FALSE	FALSE	FALSE	Exon
cg02507211	NA	NA	NA	NA	-0.0246753522094509	NA	-0.0171444865481556	NA	NA	NA	NA	NA	-0.0861873993323168	NA	-0.0140806483405239	NA	Rat.Rattus_norvegicus.Rnor_6.0.101	cg02507211	Hephl1	Hephl1_Exon	8	13635950	13635999	50	+	13635998	13635999	CGAACTCCCAGTTTTTGTTAGGGGCATAATCCCATTCTACTTCTTCAGCG	Exon (Hephl1-201/Hephl1, exon 13 of 21)	8	13614800	13680870	66071	2	Hephl1-201	44871	Hephl1-201	Hephl1	0	TRUE	FALSE	FALSE	FALSE	FALSE	TRUE	FALSE	FALSE	FALSE	Exon
cg02604675	NA	NA	NA	NA	-0.778160979287866	NA	-0.217436798871452	NA	NA	NA	NA	NA	-0.839085456071743	NA	-0.184305628328289	NA	Rat.Rattus_norvegicus.Rnor_6.0.101	cg02604675	Helt	Helt_Promoter	16	49184209	49184258	50	+	49184257	49184258	TCAGAGCCCTCTAAGCGCGATTGTTTCTCCCTTTCTAATGACATTTACCG	Promoter (1-2kb)	16	49185560	49187293	1734	1	Helt-201	-1302	Helt-201	Helt	-1302	FALSE	TRUE	TRUE	FALSE	FALSE	FALSE	FALSE	FALSE	FALSE	Promoter
cg02897704	NA	NA	NA	NA	-0.656966171793726	NA	-0.156810257430988	NA	NA	NA	NA	NA	-0.575206635029864	NA	-0.113826895515386	NA	Rat.Rattus_norvegicus.Rnor_6.0.101	cg02897704	U2af1	U2af1_Exon	20	10401136	10401185	50	+	10401136	10401137	CGTCAGCAGACTGGGAAGAGTTTTGAGGGTTACGGTAAATGTTCAAGAGG	Exon (U2af1-201/U2af1, exon 3 of 8)	20	10396621	10407554	10934	2	U2af1-201	6369	U2af1-201	U2af1	0	TRUE	FALSE	FALSE	FALSE	FALSE	TRUE	FALSE	FALSE	FALSE	Exon
cg03125191	NA	NA	NA	NA	-0.395267624762773	NA	-0.00979113258609903	NA	NA	NA	NA	NA	-0.445183258684459	NA	-0.0125827161426511	NA	Rat.Rattus_norvegicus.Rnor_6.0.101	cg03125191	NA	NA	NA	NA	NA	NA	NA	NA	NA	NA	NA	NA	NA	NA	NA	NA	NA	NA	NA	NA	NA	NA	NA	NA	NA	NA	NA	NA	NA	NA	NA
cg13594880	NA	NA	NA	NA	NA	NA	-0.00247293146049581	NA	NA	NA	NA	NA	NA	NA	-0.00242334942176294	NA	Rat.Rattus_norvegicus.Rnor_6.0.101	cg13594880	Kmt2a	Kmt2a_Exon	8	49154484	49154533	50	+	49154484	49154485	CGAATAAGACCTTCTTTGGCATACTTTGCTGAGGAAAAGTATTGTGGCTC	Exon (Kmt2a-201/Kmt2a, exon 2 of 35)	8	49114990	49158971	43982	2	Kmt2a-201	4438	Kmt2a-201	Kmt2a	0	TRUE	FALSE	FALSE	FALSE	FALSE	TRUE	FALSE	FALSE	FALSE	Exon
cg03265102	NA	NA	NA	NA	-0.0463495779861681	NA	-0.00849454682836764	NA	NA	NA	NA	NA	-0.058352895746745	NA	-0.00373637352589187	NA	Rat.Rattus_norvegicus.Rnor_6.0.101	cg03265102	AABR07007385.1	AABR07007385.1_Promoter	2	11885425	11885474	50	-	11885473	11885474	TGTTCTGTCTTACTCTGCGCCTAGCATTGGAAATGAAAGTGACATTTACG	Promoter (<=1kb)	2	11885754	11886045	292	1	AABR07007385.1-201	-329	AABR07007385.1-201	AABR07007385.1	-280	FALSE	TRUE	TRUE	FALSE	FALSE	FALSE	FALSE	FALSE	FALSE	Promoter
cg03342744	NA	NA	NA	NA	-0.0886723187493824	NA	-0.0180036363911598	NA	NA	NA	NA	NA	-0.0631851949171675	NA	-0.0084813395530434	NA	Rat.Rattus_norvegicus.Rnor_6.0.101	cg03342744	Hoxb4	Hoxb4_Exon	10	84166006	84166055	50	-	84166054	84166055	TGGTCACAAATTCGTATCTAGGGGAATATGTAGTTGACATAAACACTCCG	Promoter (1-2kb)	10	84167331	84169907	2577	1	Hoxb4-201	-1325	Hoxb4-201	Hoxb4	0	TRUE	FALSE	TRUE	FALSE	FALSE	TRUE	FALSE	FALSE	FALSE	Exon
cg03375386	NA	NA	NA	NA	0.664649809996204	NA	0.066335514779408	NA	NA	NA	NA	NA	0.640432615509794	NA	0.0632276529092761	NA	Rat.Rattus_norvegicus.Rnor_6.0.101	cg03375386	Ppp2r5b	Ppp2r5b_Exon	1	221598792	221598841	50	-	221598840	221598841	TCCTCAATGAGGCTTAGGATATACTCATTGTTCCAGAAATACAGAGCCCG	Exon (Ppp2r5b-201/Ppp2r5b, exon 12 of 14)	1	221597296	221605400	8105	2	Ppp2r5b-201	6559	Gpha2-201;Majin-201;Ppp2r5b-201	Gpha2;Majin;Ppp2r5b	2644;40699;0	TRUE	FALSE	FALSE	FALSE	FALSE	TRUE	FALSE	FALSE	FALSE	Exon
cg03533765	NA	NA	NA	NA	0.233344173255546	NA	0.0216316275620692	NA	NA	NA	NA	NA	0.224859162122659	NA	0.0213720524189806	NA	Rat.Rattus_norvegicus.Rnor_6.0.101	cg03533765	Acvr2a	Acvr2a_Intergenic_upstream	3	32531199	32531248	50	+	32531199	32531200	CGCTGCAGGATGATAGTGACTTCTGAAATTATCACAATTATCATTCCATT	Distal Intergenic	3	32947378	33034282	86905	1	Acvr2a-201	-416130	NA	NA	NA	FALSE	TRUE	FALSE	FALSE	FALSE	FALSE	FALSE	FALSE	TRUE	Intergenic_upstream
cg03740978	NA	NA	NA	NA	0.499564395934377	NA	0.0694889683023504	NA	NA	NA	NA	NA	0.481057529121923	NA	0.0791852086821038	NA	Rat.Rattus_norvegicus.Rnor_6.0.101	cg03740978	Kctd1	Kctd1_Exon	18	6474380	6474429	50	+	6474380	6474381	CGCAGCACGCGGCACAGCGCCCCCTTGTCCATGGTCTCGAAGTCCGGGCT	Promoter (<=1kb)	18	6374778	6474990	100213	2	Kctd1-201	561	Kctd1-201	Kctd1	0	TRUE	FALSE	TRUE	FALSE	FALSE	TRUE	FALSE	FALSE	FALSE	Exon
cg03888920	NA	NA	NA	NA	-0.207544666293647	NA	-0.0200545935542811	NA	NA	NA	NA	NA	-0.206105910922461	NA	-0.0259884836165607	NA	Rat.Rattus_norvegicus.Rnor_6.0.101	cg03888920	Mtus2	Mtus2_Exon	12	8156033	8156082	50	-	8156033	8156034	CGTCTTGTCCAGGCACTGAAGGCAGTTATAAGGCTTGCAGCAGCAATGGC	Exon (Mtus2-201/Mtus2, exon 1 of 8)	12	8111667	8418966	307300	2	Mtus2-202	262884	Mtus2-202;Mtus2-201	Mtus2;Mtus2	0;0	TRUE	FALSE	FALSE	FALSE	FALSE	TRUE	TRUE	FALSE	FALSE	Exon
cg04138506	NA	NA	NA	NA	-0.361973466676962	NA	-0.000535726497339238	NA	NA	NA	NA	NA	-0.363624291669811	NA	-0.00056414316697833	NA	Rat.Rattus_norvegicus.Rnor_6.0.101	cg04138506	Hoxc4	Hoxc4_Exon	7	144648141	144648190	50	+	144648141	144648142	CGGGATTCCAGCATCACCACCAGGAGCTGTACCCACCACCGCCTCCGCGC	Promoter (<=1kb)	7	144647587	144650129	2543	1	Hoxc4-201	554	Hoxc4-201	Hoxc4	0	TRUE	FALSE	TRUE	FALSE	FALSE	TRUE	FALSE	FALSE	FALSE	Exon
cg04243635	NA	NA	NA	NA	0.000423005932292422	NA	0.050844479727303	NA	NA	NA	NA	NA	0.116311319654735	NA	0.0515378868287532	NA	Rat.Rattus_norvegicus.Rnor_6.0.101	cg04243635	Phox2b	Phox2b_Promoter	14	42714775	42714824	50	+	42714823	42714824	CTTAAGCTGCCAAAATGATAGGCATAATTTATTTACTTTGCGATGAGACG	Promoter (<=1kb)	14	42714315	42717010	2696	1	Phox2b-202	460	Phox2b-202;Phox2b-201;AABR07014983.2-201	Phox2b;Phox2b;AABR07014983.2	0;0;-3040	TRUE	FALSE	TRUE	FALSE	FALSE	FALSE	TRUE	FALSE	FALSE	Promoter
cg09710440	NA	NA	NA	NA	0.0216497257459317	NA	0.0857445503854056	NA	NA	NA	NA	NA	0.015744660202946	NA	0.104384491983979	NA	Rat.Rattus_norvegicus.Rnor_6.0.101	cg09710440	AABR07059215.1	AABR07059215.1_Intergenic_downstream	4	8991183	8991232	50	+	8991183	8991184	CGTTGACGATGGCAAAGCAGATGGTGAAGATGGCCCACAGCACGCCGATG	Distal Intergenic	4	9042722	9060554	17833	2	AABR07059215.1-201	69322	NA	NA	NA	FALSE	TRUE	FALSE	FALSE	FALSE	FALSE	FALSE	FALSE	TRUE	Intergenic_downstream
cg04295410	NA	NA	NA	NA	-0.104244837856556	NA	-0.0142439556492533	NA	NA	NA	NA	NA	-0.216110395660262	NA	-0.00638829191939405	NA	Rat.Rattus_norvegicus.Rnor_6.0.101	cg04295410	Slc35b3	Slc35b3_Intergenic_upstream	17	26103670	26103719	50	-	26103670	26103671	CGGGCAATTTAATTACTGTTGGTAAAATAAGAAATGAATGATTGCATATC	Distal Intergenic	17	26478315	26504738	26424	1	Slc35b3-201	-374645	NA	NA	NA	FALSE	TRUE	FALSE	FALSE	FALSE	FALSE	FALSE	FALSE	TRUE	Intergenic_upstream
cg04426657	NA	NA	NA	NA	0.136378191622399	NA	0.0174461168048658	NA	NA	NA	NA	NA	0.116179440928756	NA	0.0168999026947666	NA	Rat.Rattus_norvegicus.Rnor_6.0.101	cg04426657	LOC103689964	LOC103689964_Intergenic_upstream	16	70333763	70333812	50	-	70333811	70333812	TCATTGGCACAGCACATATTTTTCCAATATAAAAGCAAATGGAGAATCCG	Distal Intergenic	16	70142761	70242979	100219	2	LOC103689964-201	-90833	NA	NA	NA	FALSE	TRUE	FALSE	FALSE	FALSE	FALSE	FALSE	FALSE	TRUE	Intergenic_upstream
cg04875128	NA	NA	NA	NA	0.579584884242802	NA	0.0586668342024701	NA	NA	NA	NA	NA	0.605609833269226	NA	0.0606725946127774	NA	Rat.Rattus_norvegicus.Rnor_6.0.101	cg04875128	Otud7a	Otud7a_Exon	1	124653445	124653494	50	-	124653445	124653446	CGCCACGTACCCGCAGCAGAACCGCTCGCTGTCGTCGCAGAGCTACAGCC	Exon (Otud7a-201/Otud7a, exon 8 of 8)	1	124625985	124653820	27836	1	Otud7a-201	27460	Otud7a-201	Otud7a	0	TRUE	FALSE	FALSE	FALSE	FALSE	TRUE	FALSE	FALSE	FALSE	Exon
cg04931708	NA	NA	NA	NA	1.32282565756943	NA	0.181223345519189	NA	NA	NA	NA	NA	1.36312181946119	NA	0.167821549417965	NA	Rat.Rattus_norvegicus.Rnor_6.0.101	cg04931708	Fezf1	Fezf1_fiveUTR	4	50312500	50312549	50	+	50312500	50312501	CGCAGAGTTCTTGGCGCACCAATGACTCGGGGACAATCACTACTTATTTC	Promoter (<=1kb)	4	50309281	50312608	3328	2	Fezf1-201	59	Fezf1-201	Fezf1	0	TRUE	FALSE	TRUE	TRUE	FALSE	TRUE	FALSE	FALSE	FALSE	fiveUTR
cg05019982	NA	NA	NA	NA	-0.0535712005006514	NA	-0.0027407741439769	NA	NA	NA	NA	NA	-0.0719773435563801	NA	-0.000560912483917892	NA	Rat.Rattus_norvegicus.Rnor_6.0.101	cg05019982	Kirrel3	Kirrel3_Intergenic_upstream	8	35723916	35723965	50	-	35723964	35723965	TTAGCATTTATATGTGCCCCATTTCATCTGTAATCTGCTTTTACAAGGCG	Distal Intergenic	8	36125999	36254753	128755	1	Kirrel3-201	-402083	NA	NA	NA	FALSE	TRUE	FALSE	FALSE	FALSE	FALSE	FALSE	FALSE	TRUE	Intergenic_upstream
cg05081470	NA	NA	NA	NA	-0.163452494517475	NA	-0.000399255859106986	NA	NA	NA	NA	NA	-0.504032422178018	NA	-0.025097075324939	NA	Rat.Rattus_norvegicus.Rnor_6.0.101	cg05081470	Mycl	Mycl_Exon	5	140692922	140692971	50	-	140692922	140692923	CGCCCAGCGAGGACATCTGGAAGAAATTCGAGCTGGTGCCATCGCCCCCC	Promoter (<=1kb)	5	140692779	140698609	5831	1	Mycl-201	143	Mycl-201	Mycl	0	TRUE	FALSE	TRUE	FALSE	FALSE	TRUE	FALSE	FALSE	FALSE	Exon
cg10820947	NA	NA	NA	NA	-0.223368099799889	NA	-0.00317958936116446	NA	NA	NA	NA	NA	-0.219523041221057	NA	-1.85615969561649e-05	NA	Rat.Rattus_norvegicus.Rnor_6.0.101	cg10820947	Gk2	Gk2_Intergenic_upstream	14	13644274	13644323	50	-	13644322	13644323	AGTCTATCCAGGCAAAAATATGTGCAGCCTTCTGGGCCAGATTTGCTCCG	Distal Intergenic	14	13751231	13753160	1930	1	Gk2-201	-106957	NA	NA	NA	FALSE	TRUE	FALSE	FALSE	FALSE	FALSE	FALSE	FALSE	TRUE	Intergenic_upstream
cg05193512	NA	NA	NA	NA	-1.79297607481421	NA	-0.320253827220343	NA	NA	NA	NA	NA	-0.826924840264708	NA	-0.261672775829119	NA	Rat.Rattus_norvegicus.Rnor_6.0.101	cg05193512	Tgfb2	Tgfb2_Promoter	13	105141729	105141778	50	+	105141729	105141730	CGTGTCTGCCTTCAACAAAGTGACGTGCTAGGATTACAGTCAGAAGTCCT	Promoter (<=1kb)	13	105039853	105141030	101178	2	Tgfb2-201	-699	Tgfb2-201;Tgfb2-202	Tgfb2;Tgfb2	0;0	FALSE	TRUE	TRUE	FALSE	FALSE	FALSE	FALSE	FALSE	FALSE	Promoter
cg05322294	NA	NA	NA	NA	-0.274676578535263	NA	-0.145657554577491	NA	NA	NA	NA	NA	-0.321546376412482	NA	-0.164882403680763	NA	Rat.Rattus_norvegicus.Rnor_6.0.101	cg05322294	Zeb2	Zeb2_Promoter	3	29996962	29997011	50	-	29997010	29997011	GGCGGAAAACGGTGCACACCATTCACAGAACTGGAGAACTCCAAGGGGCG	Promoter (<=1kb)	3	29866812	29996865	130054	2	Zeb2-202	-146	Zeb2-203;Zeb2-202	Zeb2;Zeb2	0;0	FALSE	TRUE	TRUE	FALSE	FALSE	FALSE	FALSE	FALSE	FALSE	Promoter
cg05337739	NA	NA	NA	NA	-0.00336952886818743	NA	-0.0063079383264544	NA	NA	NA	NA	NA	-1.41565311688744	NA	-0.14556569278983	NA	Rat.Rattus_norvegicus.Rnor_6.0.101	cg05337739	Klf7	Klf7_Intergenic_upstream	9	70827494	70827543	50	+	70827494	70827495	CGTGTGACCATGTAAGGTAAACAGGGGGCTCATGAAGTCACTGAGGACCA	Distal Intergenic	9	70740480	70787913	47434	2	Klf7-201	-39581	NA	NA	NA	FALSE	TRUE	FALSE	FALSE	FALSE	FALSE	FALSE	FALSE	TRUE	Intergenic_upstream
cg05361761	NA	NA	NA	NA	-0.295488700734445	NA	-0.0385073010166318	NA	NA	NA	NA	NA	-0.267655431663295	NA	-0.0331387890109035	NA	Rat.Rattus_norvegicus.Rnor_6.0.101	cg05361761	Doc2a	Doc2a_Exon	1	198284549	198284598	50	+	198284549	198284550	CGATCGCATGACCATCAACATCCAGGAGCACATGGCCATCAACGTGTGCC	Promoter (<=1kb)	1	198284473	198288113	3641	1	Doc2a-201	76	Doc2a-201;Ino80e-201	Doc2a;Ino80e	0;13478	TRUE	FALSE	TRUE	FALSE	FALSE	TRUE	FALSE	FALSE	FALSE	Exon
cg05396320	NA	NA	NA	NA	0.200778116118602	NA	0.0355020821497271	NA	NA	NA	NA	NA	0.291875199697735	NA	0.0015402315137726	NA	Rat.Rattus_norvegicus.Rnor_6.0.101	cg05396320	Cacna1c	Cacna1c_Exon	4	150788313	150788362	50	+	150788361	150788362	CTATGATGATTAGTGTAACAAAATAGATCCAGGGCCAGTCCCTTCCTACG	Exon (Cacna1c-203/Cacna1c, exon 5 of 45)	4	150641066	150829741	188676	2	Cacna1c-202	41379	Cacna1c-202;Cacna1c-201;Cacna1c-203	Cacna1c;Cacna1c;Cacna1c	0;0;0	TRUE	FALSE	FALSE	FALSE	FALSE	TRUE	TRUE	FALSE	FALSE	Exon
cg11160926	NA	NA	NA	NA	-0.173328108785607	NA	-0.0629201074882565	NA	NA	NA	NA	NA	-0.181041467058749	NA	-0.0568538425364485	NA	Rat.Rattus_norvegicus.Rnor_6.0.101	cg11160926	Msantd1	Msantd1_Exon	14	81097029	81097078	50	-	81097029	81097030	CGCTATCTGTCATGCATTTTAATTTCCTGAAACGAGAGACACAAGAGCCA	Exon (Msantd1-201/Msantd1, exon 2 of 3)	14	81090858	81100803	9946	2	Msantd1-201	3725	Msantd1-201	Msantd1	0	TRUE	FALSE	FALSE	FALSE	FALSE	TRUE	TRUE	FALSE	FALSE	Exon
cg11332125	NA	NA	NA	NA	0.706033406687178	NA	0.169539754424604	NA	NA	NA	NA	NA	0.569553110962255	NA	0.181584450903242	NA	Rat.Rattus_norvegicus.Rnor_6.0.101	cg11332125	Mrps21l	Mrps21l_Intergenic_upstream	18	72717502	72717551	50	-	72717502	72717503	CGCCGTTCTCTGTTAGGAGGGTAATTTAGAGCAATTACACCGATTATTAT	Distal Intergenic	18	72649613	72649915	303	2	Mrps21l-201	-67636	NA	NA	NA	FALSE	TRUE	FALSE	FALSE	FALSE	FALSE	FALSE	FALSE	TRUE	Intergenic_upstream
cg05759182	NA	NA	NA	NA	0.766022455633849	NA	0.072117526787118	NA	NA	NA	NA	NA	0.799110438202222	NA	0.0930002385175297	NA	Rat.Rattus_norvegicus.Rnor_6.0.101	cg05759182	Sfswap	Sfswap_fiveUTR	12	30810648	30810697	50	-	30810648	30810649	CGATGAGGATCTTGTGGTCCCCCATCCAGGGGATGAGGTGCTGTCCCTGT	Promoter (<=1kb)	12	30740520	30811054	70535	2	Sfswap-202	357	Sfswap-202;Sfswap-204;Sfswap-201;Sfswap-207;Sfswap-206	Sfswap;Sfswap;Sfswap;Sfswap;Sfswap	0;0;0;0;0	TRUE	FALSE	TRUE	TRUE	FALSE	TRUE	FALSE	FALSE	FALSE	fiveUTR
cg02611007	NA	NA	NA	NA	-0.0236421472264739	NA	NA	NA	NA	NA	NA	NA	-0.0272570434852831	NA	-0.00231435479455801	NA	Rat.Rattus_norvegicus.Rnor_6.0.101	cg02611007	Map2k5	Map2k5_Intron	8	68093528	68093577	50	+	68093528	68093529	CGGTAATTACAAGACAGAAAATTAACTAGAACTCTTATTAAGGCTTTGTT	Intron (Map2k5-203/Map2k5, intron 17 of 19)	8	68055972	68275720	219749	2	Map2k5-203	182143	Map2k5-203;Map2k5-201;Map2k5-202	Map2k5;Map2k5;Map2k5	0;0;0	TRUE	FALSE	FALSE	FALSE	FALSE	FALSE	TRUE	FALSE	FALSE	Intron
cg11997199	NA	NA	NA	NA	-0.238248701506649	NA	-0.0751543802627258	NA	NA	NA	NA	NA	-0.293748910738257	NA	-0.0271860168829239	NA	Rat.Rattus_norvegicus.Rnor_6.0.101	cg11997199	Zfp335	Zfp335_Exon	3	161366808	161366857	50	+	161366808	161366809	CGGTAGACACTGGTGTAGCTGCACTCGTCACACTTGTAGGGCTTGCTGCC	Exon (Zfp335-201/Zfp335, exon 9 of 27)	3	161357278	161376119	18842	2	Zfp335-201	9262	Zfp335-201	Zfp335	0	TRUE	FALSE	FALSE	FALSE	FALSE	TRUE	FALSE	FALSE	FALSE	Exon
cg06247149	NA	NA	NA	NA	-0.103071239919906	NA	-0.0151069127230007	NA	NA	NA	NA	NA	-0.16383351881317	NA	-0.010893629304444	NA	Rat.Rattus_norvegicus.Rnor_6.0.101	cg06247149	Hoxc12	Hoxc12_Exon	7	144549415	144549464	50	+	144549415	144549416	CGCCGGAGGGAACTCTCAGACCGCTTGAATCTTAGTGACCAGCAGGTCAA	Exon (Hoxc12-201/Hoxc12, exon 2 of 2)	7	144547939	144549537	1599	1	Hoxc12-201	1476	Hoxc12-201	Hoxc12	0	TRUE	FALSE	FALSE	FALSE	FALSE	TRUE	FALSE	FALSE	FALSE	Exon
cg12201500	NA	NA	NA	NA	-0.136508410389961	NA	-0.0167396257181329	NA	NA	NA	NA	NA	-0.260066283608398	NA	-0.0214533808707309	NA	Rat.Rattus_norvegicus.Rnor_6.0.101	cg12201500	Larp1	Larp1_Exon	10	43496364	43496413	50	-	43496412	43496413	AATTTGGACATTGACCCCAAACTGCAAGAATACCTCGGCAAATTCCGACG	Exon (Larp1-201/Larp1, exon 18 of 19)	10	43446526	43498066	51541	1	Larp1-201	49838	Larp1-201	Larp1	0	TRUE	FALSE	FALSE	FALSE	FALSE	TRUE	FALSE	FALSE	FALSE	Exon
cg06960698	NA	NA	NA	NA	-0.183733917407914	NA	-0.16124659572736	NA	NA	NA	NA	NA	-0.112329704865371	NA	-0.173421235527087	NA	Rat.Rattus_norvegicus.Rnor_6.0.101	cg06960698	Fgf14	Fgf14_Intergenic_upstream	15	111076945	111076994	50	+	111076993	111076994	AGGAGTTGAAGTTTGCATTGAAAAGACTGGCTTTCCATGACGTAGCCACG	Distal Intergenic	15	110385217	110612681	227465	2	Fgf14-201	-464264	NA	NA	NA	FALSE	TRUE	FALSE	FALSE	FALSE	FALSE	FALSE	FALSE	TRUE	Intergenic_upstream
cg07680301	NA	NA	NA	NA	-1.78284711971596	NA	-0.139391267718946	NA	NA	NA	NA	NA	-0.982644620500686	NA	-0.0201573786007861	NA	Rat.Rattus_norvegicus.Rnor_6.0.101	cg07680301	Trps1	Trps1_Promoter	7	90318554	90318603	50	-	90318602	90318603	TTTTTTTTTTTCAAAGAAAGTCACTTTTAATTCCCAGGGCTCCCCGCTCG	Promoter (<=1kb)	7	90090828	90318221	227394	2	Trps1-201	-382	Trps1-201	Trps1	0	FALSE	TRUE	TRUE	FALSE	FALSE	FALSE	FALSE	FALSE	FALSE	Promoter
cg07747635	NA	NA	NA	NA	0.462214972129588	NA	0.214272458425067	NA	NA	NA	NA	NA	0.76005928552562	NA	0.151779486190671	NA	Rat.Rattus_norvegicus.Rnor_6.0.101	cg07747635	Hes1	Hes1_Promoter	11	74315474	74315523	50	+	74315474	74315475	CGCCTGAGCCCAGGGCACCGGAGGCTACAACGTCAATCAAAAGGATTTTA	Promoter (<=1kb)	11	74312806	74315248	2443	2	Hes1-201	-226	Hes1-201	Hes1	0	FALSE	TRUE	TRUE	FALSE	FALSE	FALSE	FALSE	FALSE	FALSE	Promoter
cg07795407	NA	NA	NA	NA	0.12432718799038	NA	0.0603458545149259	NA	NA	NA	NA	NA	0.042802447745054	NA	0.0649099676801939	NA	Rat.Rattus_norvegicus.Rnor_6.0.101	cg07795407	Meis2	Meis2_Promoter	3	107760785	107760834	50	-	107760833	107760834	ACTGTCGTGTTTCATGGCTTTTTGCCACTCCAGCTGTCAATCAAAGCCCG	Promoter (<=1kb)	3	107560197	107760589	200393	2	Meis2-201	-245	Meis2-202;Meis2-201	Meis2;Meis2	0;0	FALSE	TRUE	TRUE	FALSE	FALSE	FALSE	FALSE	FALSE	FALSE	Promoter
cg07803121	NA	NA	NA	NA	0.793555700257492	NA	0.0328567668090281	NA	NA	NA	NA	NA	0.983137335248669	NA	0.0160151116071854	NA	Rat.Rattus_norvegicus.Rnor_6.0.101	cg07803121	Adgrb2	Adgrb2_Exon	5	148223995	148224044	50	+	148223995	148223996	CGGTCCCCAGCCCCCTGCTCAGCTCAGCCTCGGCCAGGAACGCCATGTTA	Exon (Adgrb2-201/Adgrb2, exon 22 of 29)	5	148193710	148231577	37868	1	Adgrb2-202	30285	Adgrb2-202;Adgrb2-201	Adgrb2;Adgrb2	0;0	TRUE	FALSE	FALSE	FALSE	FALSE	TRUE	TRUE	FALSE	FALSE	Exon
cg07900685	NA	NA	NA	NA	0.12804056766888	NA	0.000894940807167233	NA	NA	NA	NA	NA	0.112101599802726	NA	0.0145079083949717	NA	Rat.Rattus_norvegicus.Rnor_6.0.101	cg07900685	Ikzf2	Ikzf2_Exon	9	76673557	76673606	50	-	76673605	76673606	TTTTATGTACCATAAGCACATTGGGCCCAATGCAAACCATGCCACAGACG	Exon (Ikzf2-201/Ikzf2, exon 4 of 8)	9	76621230	76768806	147577	2	Ikzf2-201	95200	Ikzf2-201;Ikzf2-202	Ikzf2;Ikzf2	0;0	TRUE	FALSE	FALSE	FALSE	FALSE	TRUE	FALSE	FALSE	FALSE	Exon
cg08007722	NA	NA	NA	NA	-0.893203587865735	NA	-0.427081660746407	NA	NA	NA	NA	NA	-0.749908352097771	NA	-0.330599342397636	NA	Rat.Rattus_norvegicus.Rnor_6.0.101	cg08007722	Nr1d1	Nr1d1_Promoter	10	86691182	86691231	50	+	86691182	86691183	CGCGGCACTGGAGCAGGTACCATGTGATCCCAGGGAGCGCCTCGTGCCCC	Promoter (<=1kb)	10	86683875	86690815	6941	2	Nr1d1-201	-367	Nr1d1-202;Nr1d1-201	Nr1d1;Nr1d1	0;0	FALSE	TRUE	TRUE	FALSE	FALSE	FALSE	FALSE	FALSE	FALSE	Promoter
cg08069459	NA	NA	NA	NA	-0.183281767304982	NA	-0.0346960419093934	NA	NA	NA	NA	NA	-0.178700010589305	NA	-0.0310532554179337	NA	Rat.Rattus_norvegicus.Rnor_6.0.101	cg08069459	Lingo1	Lingo1_Intron	8	61285149	61285198	50	+	61285197	61285198	CCTGGCGGCAATCAATTTGGGTGTCACATGAAATAGGCATAATTATTCCG	Intron (Lingo1-201/Lingo1, intron 1 of 1)	8	61274017	61290240	16224	2	Lingo1-201	5042	Lingo1-201	Lingo1	0	TRUE	FALSE	FALSE	FALSE	FALSE	FALSE	TRUE	FALSE	FALSE	Intron
cg08154911	NA	NA	NA	NA	0.0532427465929124	NA	0.00787362269934756	NA	NA	NA	NA	NA	0.0766819925577415	NA	0.022696818547018	NA	Rat.Rattus_norvegicus.Rnor_6.0.101	cg08154911	LOC102555457	LOC102555457_Intron	3	161929041	161929090	50	+	161929089	161929090	GAACTCACTGCAGCCCAGTGATCAGGACAAATTGAATACCATCCTGGCCG	Intron (LOC102555457-201/LOC102555457, intron 20 of 21)	3	161812474	162003588	191115	2	LOC102555457-201	74498	LOC102555457-201	LOC102555457	0	TRUE	FALSE	FALSE	FALSE	FALSE	FALSE	TRUE	FALSE	FALSE	Intron
cg08215925	NA	NA	NA	NA	0.222996946868733	NA	0.122737803354033	NA	NA	NA	NA	NA	0.0522284123205752	NA	0.115074582956981	NA	Rat.Rattus_norvegicus.Rnor_6.0.101	cg08215925	Eif4e3	Eif4e3_Intergenic_downstream	4	131959475	131959524	50	+	131959475	131959476	CGCGGAGGGAGATGTTGTTATTTTTTGCTGTTGTGCGTCCCTGACGTCAC	Distal Intergenic	4	132068598	132111079	42482	2	Eif4e3-201	151555	NA	NA	NA	FALSE	TRUE	FALSE	FALSE	FALSE	FALSE	FALSE	FALSE	TRUE	Intergenic_downstream
cg08275784	NA	NA	NA	NA	0.18406943538493	NA	0.0303407865565679	NA	NA	NA	NA	NA	0.210103237313544	NA	0.0367307386796713	NA	Rat.Rattus_norvegicus.Rnor_6.0.101	cg08275784	Pax7	Pax7_Intron	5	158270446	158270495	50	+	158270446	158270447	CGAGAAATTTTATGGCCATAAGGAGCGTACTCTAATGGTGATTTTTGAGG	Intron (Pax7-201/Pax7, intron 4 of 8)	5	158214616	158313426	98811	2	Pax7-201	42931	Pax7-201	Pax7	0	TRUE	FALSE	FALSE	FALSE	FALSE	FALSE	TRUE	FALSE	FALSE	Intron
cg08492897	NA	NA	NA	NA	0.0393034247547962	NA	0.000422221502471067	NA	NA	NA	NA	NA	0.0575228300835476	NA	0.00434824236300239	NA	Rat.Rattus_norvegicus.Rnor_6.0.101	cg08492897	Chchd7	Chchd7_Promoter	5	16841725	16841774	50	-	16841725	16841726	CGAGAAAAGGGGGAGCATCCCGGATTTTTAGGGATTTTTTGCGATTTTTT	Promoter (3-4kb)	5	16845631	16847776	2146	1	Chchd7-201	-3906	Chchd7-201	Chchd7	-3857	FALSE	TRUE	TRUE	FALSE	FALSE	FALSE	FALSE	FALSE	FALSE	Promoter
cg08707435	NA	NA	NA	NA	-1.27599196303257	NA	-0.0534569973751644	NA	NA	NA	NA	NA	-1.25553379346187	NA	-0.0461820419337648	NA	Rat.Rattus_norvegicus.Rnor_6.0.101	cg08707435	Sf1	Sf1_Exon	1	221747649	221747698	50	+	221747649	221747650	CGCGTGTGACCTTGGGCTTCTTTACCACCCCAGATACGACGACTACCACC	Exon (Sf1-201/Sf1, exon 13 of 13)	1	221735517	221749086	13570	1	Sf1-201	12132	Sf1-201;Sf1-202	Sf1;Sf1	0;0	TRUE	FALSE	FALSE	FALSE	FALSE	TRUE	TRUE	FALSE	FALSE	Exon
cg14155184	NA	NA	NA	NA	-0.372363319640319	NA	-0.078653400539567	NA	NA	NA	NA	NA	-0.510618093805055	NA	-0.074934364104968	NA	Rat.Rattus_norvegicus.Rnor_6.0.101	cg14155184	Tmem63b	Tmem63b_Exon	9	17722798	17722847	50	+	17722846	17722847	GTGCGTCTTCACGGTGGTCATGACCTACAGTATCACCTGCCCCATCATCG	Exon (Tmem63b-201/Tmem63b, exon 19 of 23)	9	17705212	17725378	20167	1	Tmem63b-201	17586	Tmem63b-201	Tmem63b	0	TRUE	FALSE	FALSE	FALSE	FALSE	TRUE	FALSE	FALSE	FALSE	Exon
cg09204130	NA	NA	NA	NA	-0.345734257610094	NA	-0.0216463703874769	NA	NA	NA	NA	NA	-0.486287645309479	NA	-0.0143970494287422	NA	Rat.Rattus_norvegicus.Rnor_6.0.101	cg09204130	Lrrtm3	Lrrtm3_Exon	20	25992606	25992655	50	+	25992654	25992655	CACCCAGGAATTTTATGTAGATTATAAACCCACCAACACGGAGACCAGCG	Exon (Lrrtm3-201/Lrrtm3, exon 2 of 3)	20	25990304	26163656	173353	1	Lrrtm3-201	2302	Lrrtm3-201;Lrrtm3-202	Lrrtm3;Lrrtm3	0;0	TRUE	FALSE	FALSE	FALSE	FALSE	TRUE	FALSE	FALSE	FALSE	Exon
cg09445259	NA	NA	NA	NA	0.14691242505906	NA	0.0136080742799286	NA	NA	NA	NA	NA	0.133946455151337	NA	0.0158678705901522	NA	Rat.Rattus_norvegicus.Rnor_6.0.101	cg09445259	Bnc2	Bnc2_Intron	5	102685676	102685725	50	+	102685676	102685677	CGCTGGTATTCATCTAATGGCTTGTCAAGACAAAACTGTCCCTGTTCTTG	Intron (Bnc2-201/Bnc2, intron 2 of 6)	5	102415847	102743417	327571	2	Bnc2-201	57692	Bnc2-201;Bnc2-202	Bnc2;Bnc2	0;0	TRUE	FALSE	FALSE	FALSE	FALSE	FALSE	TRUE	FALSE	FALSE	Intron
cg09531328	NA	NA	NA	NA	-0.19531484898546	NA	-0.178150458763813	NA	NA	NA	NA	NA	-0.230645386501231	NA	-0.126661207435064	NA	Rat.Rattus_norvegicus.Rnor_6.0.101	cg09531328	Lmo4	Lmo4_Intron	2	250226102	250226151	50	+	250226102	250226103	CGCCACTTTATTGAAAATAGCCTGTAAGTTGTTATTAAATGTATTGACTG	Intron (Lmo4-202/Lmo4, intron 2 of 4)	2	250218641	250241590	22950	2	Lmo4-202	15439	Lmo4-202;Lmo4-201;Lmo4-204;Lmo4-203	Lmo4;Lmo4;Lmo4;Lmo4	0;0;0;0	TRUE	FALSE	FALSE	FALSE	FALSE	FALSE	TRUE	FALSE	FALSE	Intron
cg09667338	NA	NA	NA	NA	-0.0404187970061798	NA	-0.00616349006667721	NA	NA	NA	NA	NA	-0.0356395285255172	NA	-0.00465455780531067	NA	Rat.Rattus_norvegicus.Rnor_6.0.101	cg09667338	Psmb7	Psmb7_Intron	3	22913996	22914045	50	+	22914044	22914045	GATTTATAAATATTGTGCACTATCTGCTGTGGCATGGCTCTCATGGGACG	Intron (Psmb7-202/Psmb7, intron 6 of 7)	3	22871105	22952063	80959	2	Psmb7-202	38018	Psmb7-202;Psmb7-203;Psmb7-201	Psmb7;Psmb7;Psmb7	0;0;0	TRUE	FALSE	FALSE	FALSE	FALSE	FALSE	TRUE	FALSE	FALSE	Intron
cg14870509	NA	NA	NA	NA	-0.116813746358846	NA	-0.0281967439222567	NA	NA	NA	NA	NA	-0.130546101936281	NA	-0.0264075698182117	NA	Rat.Rattus_norvegicus.Rnor_6.0.101	cg14870509	LOC108348154	LOC108348154_Intergenic_downstream	14	109962673	109962722	50	+	109962721	109962722	CGAAACTGGTGCTAATAAAGCCCACTATATTCTTCGGAAATATCAAGCCG	Distal Intergenic	14	109533792	109563447	29656	1	LOC108348154-201	428881	NA	NA	NA	FALSE	TRUE	FALSE	FALSE	FALSE	FALSE	FALSE	FALSE	TRUE	Intergenic_downstream
cg09786757	NA	NA	NA	NA	-0.149593258791176	NA	-0.0346768132944776	NA	NA	NA	NA	NA	-0.0070389487515379	NA	-0.000854756296904833	NA	Rat.Rattus_norvegicus.Rnor_6.0.101	cg09786757	Kctd15	Kctd15_Promoter	1	90520527	90520576	50	-	90520527	90520528	CGGGGACAAAGTTAAATCAAGAGGCAGACACTTGGAGACCACAGATGGGA	Promoter (<=1kb)	1	90507419	90520344	12926	2	Kctd15-202	-232	Kctd15-201;Kctd15-202	Kctd15;Kctd15	0;0	FALSE	TRUE	TRUE	FALSE	FALSE	FALSE	FALSE	FALSE	FALSE	Promoter
cg09955247	NA	NA	NA	NA	-0.142018739429375	NA	-0.0543862554303157	NA	NA	NA	NA	NA	-0.268962329940955	NA	-0.0736031772998671	NA	Rat.Rattus_norvegicus.Rnor_6.0.101	cg09955247	Pax2	Pax2_Intergenic_upstream	1	264418034	264418083	50	-	264418082	264418083	TTAATAATCTGTCATCAGGACCAGAGGCAGTCATAAATTATATGGGAGCG	Distal Intergenic	1	264504591	264583329	78739	1	Pax2-201	-86557	NA	NA	NA	FALSE	TRUE	FALSE	FALSE	FALSE	FALSE	FALSE	FALSE	TRUE	Intergenic_upstream
cg15159458	NA	NA	NA	NA	-0.00160761597788055	NA	-0.213661840081661	NA	NA	NA	NA	NA	-0.1755061708037	NA	-0.199944956127406	NA	Rat.Rattus_norvegicus.Rnor_6.0.101	cg15159458	Cyfip1	Cyfip1_Exon	1	114318736	114318785	50	-	114318784	114318785	AGAAGTAGCCTTGAGGGGCCCACCATATTGGACATAGAAAAATTTCATCG	Exon (Cyfip1-201/Cyfip1, exon 16 of 31)	1	114258719	114346800	88082	1	Cyfip1-202	60017	Cyfip1-202;Cyfip1-201	Cyfip1;Cyfip1	0;0	TRUE	FALSE	FALSE	FALSE	FALSE	TRUE	TRUE	FALSE	FALSE	Exon
cg10221825	NA	NA	NA	NA	-0.510297615990466	NA	-0.0950520069003408	NA	NA	NA	NA	NA	-0.469221398400316	NA	-0.0939104865018003	NA	Rat.Rattus_norvegicus.Rnor_6.0.101	cg10221825	Gbx2	Gbx2_Intergenic_upstream	9	97076898	97076947	50	-	97076946	97076947	TGGGGGATTATAAATGTTCACGCAATCAAGTTCATTAGGACTTCAAATCG	Distal Intergenic	9	97063728	97065817	2090	2	Gbx2-201	-11130	NA	NA	NA	FALSE	TRUE	FALSE	FALSE	FALSE	FALSE	FALSE	FALSE	TRUE	Intergenic_upstream
cg19591642	NA	NA	NA	NA	-0.756184424800477	NA	-0.0722321136720425	NA	NA	NA	NA	NA	-0.75827129509426	NA	-0.0726554899802902	NA	Rat.Rattus_norvegicus.Rnor_6.0.101	cg19591642	Tnrc6a	Tnrc6a_Exon	1	193138085	193138134	50	+	193138133	193138134	AGTACTTCACCAGCCAGTCCTCCAGGTTCAATAGGAGATGGCTGGCCACG	Exon (Tnrc6a-202/Tnrc6a, exon 18 of 25)	1	193076430	193146394	69965	1	Tnrc6a-202	61655	Tnrc6a-202;Tnrc6a-201	Tnrc6a;Tnrc6a	0;0	TRUE	FALSE	FALSE	FALSE	FALSE	TRUE	FALSE	FALSE	FALSE	Exon
cg10323846	NA	NA	NA	NA	-0.0351099786540661	NA	-0.00140023985898181	NA	NA	NA	NA	NA	-0.0479448620106572	NA	-0.000827196606581268	NA	Rat.Rattus_norvegicus.Rnor_6.0.101	cg10323846	Tead1	Tead1_Exon	1	177670100	177670149	50	-	177670100	177670101	CGTCAAGCCTTTTGTGCAGCAGGCCTACCCCATCCAGCCAGCGGTCACAG	Exon (Tead1-201/Tead1, exon 8 of 13)	1	177495782	177706863	211082	1	Tead1-201	174318	Tead1-201;Tead1-202	Tead1;Tead1	0;0	TRUE	FALSE	FALSE	FALSE	FALSE	TRUE	FALSE	FALSE	FALSE	Exon
cg10529428	NA	NA	NA	NA	-0.11519948651804	NA	-0.00826535574905802	NA	NA	NA	NA	NA	-0.174182750352513	NA	-0.000825629564695817	NA	Rat.Rattus_norvegicus.Rnor_6.0.101	cg10529428	Zic5	Zic5_Intergenic_downstream	15	108888647	108888696	50	-	108888647	108888648	CGTTTTAAAGCAGAAAATAAGAAGGGGAAACTTGTTTTATACACTCTATA	Distal Intergenic	15	108891992	108898703	6712	2	Zic5-201	10056	Zic5-201	Zic5	0	FALSE	TRUE	FALSE	FALSE	FALSE	FALSE	FALSE	FALSE	TRUE	Intergenic_downstream
cg15674081	NA	NA	NA	NA	-0.0413392971794877	NA	-0.0164119059382307	NA	NA	NA	NA	NA	-0.0218521764029043	NA	-0.0113211840602779	NA	Rat.Rattus_norvegicus.Rnor_6.0.101	cg15674081	Zfp503	Zfp503_Intergenic_upstream	15	2094145	2094194	50	+	2094193	2094194	AGTCATTATATCAATTTTTGTTACCCAGATACTTCAGTCCCAGTTAAGCG	Distal Intergenic	15	2374582	2378370	3789	1	Zfp503-201	-280388	NA	NA	NA	FALSE	TRUE	FALSE	FALSE	FALSE	FALSE	FALSE	FALSE	TRUE	Intergenic_upstream
cg15719056	NA	NA	NA	NA	0.0940753520990238	NA	0.0265089618681411	NA	NA	NA	NA	NA	0.0664030807647588	NA	0.0535620302756287	NA	Rat.Rattus_norvegicus.Rnor_6.0.101	cg15719056	Clpb	Clpb_Intron	1	166788998	166789047	50	+	166789046	166789047	TTTTACTGCACTGCTCCCTAGTATCTCAGATTCATCTTCCCTGACGCACG	Intron (Clpb-202/Clpb, intron 5 of 16)	1	166739532	166866107	126576	1	Clpb-202	49466	Clpb-202;Clpb-201	Clpb;Clpb	0;0	TRUE	FALSE	FALSE	FALSE	FALSE	FALSE	TRUE	FALSE	FALSE	Intron
cg10939684	NA	NA	NA	NA	-0.0496123365173205	NA	-0.0185300770149993	NA	NA	NA	NA	NA	-0.0278776211931446	NA	-0.00895356152503055	NA	Rat.Rattus_norvegicus.Rnor_6.0.101	cg10939684	AABR07069011.1	AABR07069011.1_Intergenic_downstream	8	5090331	5090380	50	-	5090331	5090332	CGGAAAATGAAAATATTTATTTTAAAAATTGAAATGTTTGGAACCTTTAG	Distal Intergenic	8	5199426	5202360	2935	2	AABR07069011.1-201	112029	NA	NA	NA	FALSE	TRUE	FALSE	FALSE	FALSE	FALSE	FALSE	FALSE	TRUE	Intergenic_downstream
cg10988592	NA	NA	NA	NA	0.0178577054502064	NA	0.0163597029200644	NA	NA	NA	NA	NA	0.0512865448535175	NA	0.0175504848156917	NA	Rat.Rattus_norvegicus.Rnor_6.0.101	cg10988592	Foxg1	Foxg1_Promoter	6	69966500	69966549	50	-	69966548	69966549	TGGAAGGATGCTGAAATGACAGGCCTAGTAGACGCTTGTCTTAATCATCG	Promoter (4-5kb)	6	69971227	69974037	2811	1	Foxg1-201	-4727	Foxg1-201	Foxg1	0	FALSE	TRUE	TRUE	FALSE	FALSE	FALSE	FALSE	FALSE	FALSE	Promoter
cg11015311	NA	NA	NA	NA	-0.260995444684448	NA	-0.000548045230464298	NA	NA	NA	NA	NA	-0.345375077490356	NA	-8.78284563054683e-06	NA	Rat.Rattus_norvegicus.Rnor_6.0.101	cg11015311	Dock9	Dock9_Intron	15	108004487	108004536	50	+	108004535	108004536	TGCATCATTCCTGTTCTGTTACGGGAAACAGGCAATGTCTGAGACTTTCG	Intron (Dock9-201/Dock9, intron 37 of 52)	15	107945664	108210826	265163	2	Dock9-201	206290	Dock9-201;Dock9-202	Dock9;Dock9	0;0	TRUE	FALSE	FALSE	FALSE	FALSE	FALSE	TRUE	FALSE	FALSE	Intron
cg15985481	NA	NA	NA	NA	-0.0573923823209894	NA	-0.0118145492272644	NA	NA	NA	NA	NA	-0.0486101335807336	NA	-0.0151767827567212	NA	Rat.Rattus_norvegicus.Rnor_6.0.101	cg15985481	Kif26b	Kif26b_Exon	13	96792891	96792940	50	-	96792939	96792940	TGCTGGAGTAGCACTCCAGGTCCTCGCTGATGCTGCTGATGATGCTGACG	Exon (Kif26b-201/Kif26b, exon 12 of 15)	13	96775357	97173469	398113	2	Kif26b-201	380529	Kif26b-201	Kif26b	0	TRUE	FALSE	FALSE	FALSE	FALSE	TRUE	FALSE	FALSE	FALSE	Exon
cg15993931	NA	NA	NA	NA	-0.0549084154930644	NA	-0.0831066321712255	NA	NA	NA	NA	NA	-0.108997915403315	NA	-0.094290194666546	NA	Rat.Rattus_norvegicus.Rnor_6.0.101	cg15993931	AABR07067882.1	AABR07067882.1_Intergenic_upstream	9	70827480	70827529	50	-	70827480	70827481	CGTCCATTAGGCCGCGTGTGACCATGTAAGGTAAACAGGGGGCTCATGAA	Distal Intergenic	9	70787136	70787913	778	2	AABR07067882.1-201	-39616	NA	NA	NA	FALSE	TRUE	FALSE	FALSE	FALSE	FALSE	FALSE	FALSE	TRUE	Intergenic_upstream
cg11202178	NA	NA	NA	NA	-0.00158173418318014	NA	-0.10832887586874	NA	NA	NA	NA	NA	-0.133589888764103	NA	-0.0607621447040399	NA	Rat.Rattus_norvegicus.Rnor_6.0.101	cg11202178	Pcdh1	Pcdh1_Intergenic_downstream	18	31328512	31328561	50	-	31328560	31328561	AGCCCTCCCACCCCCTGAGATCAAGGCAATGGTGGTTTTACAGGCTGACG	Distal Intergenic	18	31328919	31343797	14879	2	Pcdh1-201	15285	Pcdh1-201	Pcdh1	15236	FALSE	TRUE	FALSE	FALSE	FALSE	FALSE	FALSE	FALSE	TRUE	Intergenic_downstream
cg16197002	NA	NA	NA	NA	-0.0406559915307093	NA	-0.040083869756612	NA	NA	NA	NA	NA	-0.100706795983128	NA	-0.034819361898966	NA	Rat.Rattus_norvegicus.Rnor_6.0.101	cg16197002	Klhl14	Klhl14_Exon	18	12637691	12637740	50	-	12637691	12637692	CGCATCTCCTCGAAGTTGAGCAGCAGCACATCCTCCACCAGGTACTTGTT	Exon (LOC102555023-202/LOC102555023-202, exon 1 of 4)	18	12528111	12640716	112606	2	Klhl14-201	2976	Klhl14-201	Klhl14	0	TRUE	FALSE	FALSE	FALSE	FALSE	TRUE	FALSE	FALSE	FALSE	Exon
cg11369802	NA	NA	NA	NA	-0.0332205507843801	NA	-0.0190818541281459	NA	NA	NA	NA	NA	-0.175910059219956	NA	-0.014619436307705	NA	Rat.Rattus_norvegicus.Rnor_6.0.101	cg11369802	Cacna1e	Cacna1e_Exon	13	72367719	72367768	50	+	72367719	72367720	CGATGAGCTTCTTGGCATATTTCCTGACAATGTTATCTTCTCCGAAGATG	Promoter (<=1kb)	13	71907171	72367980	460810	2	Cacna1e-202	212	Cacna1e-202	Cacna1e	0	TRUE	FALSE	TRUE	FALSE	FALSE	TRUE	FALSE	FALSE	FALSE	Exon
cg11548411	NA	NA	NA	NA	-0.371898245188697	NA	-0.0106241033620076	NA	NA	NA	NA	NA	-0.486597000104184	NA	-0.00840842026994363	NA	Rat.Rattus_norvegicus.Rnor_6.0.101	cg11548411	Lbx1	Lbx1_Intergenic_upstream	1	265043983	265044032	50	-	265043983	265043984	CGAAATGACTGCGCGGAAAATAGCATCACTGACATTTATATTAGAGGATA	Distal Intergenic	1	264973315	264975132	1818	2	Lbx1-201	-68900	NA	NA	NA	FALSE	TRUE	FALSE	FALSE	FALSE	FALSE	FALSE	FALSE	TRUE	Intergenic_upstream
cg21047370	NA	NA	NA	NA	-0.0161686489008783	NA	-0.00528630187052823	NA	NA	NA	NA	NA	-0.0113626997021961	NA	-0.003272508108084	NA	Rat.Rattus_norvegicus.Rnor_6.0.101	cg21047370	Uncx	Uncx_Intergenic_downstream	12	17119532	17119581	50	+	17119532	17119533	CGCTTCAGCAGGGAGAGAAAAACCTGACACGCCATTTCAAACCGATTTCA	Distal Intergenic	12	17182163	17186679	4517	2	Uncx-201	67098	NA	NA	NA	FALSE	TRUE	FALSE	FALSE	FALSE	FALSE	FALSE	FALSE	TRUE	Intergenic_downstream
cg11577341	NA	NA	NA	NA	0.0102773964502991	NA	0.353429630643442	NA	NA	NA	NA	NA	0.261670878469387	NA	0.362969039846678	NA	Rat.Rattus_norvegicus.Rnor_6.0.101	cg11577341	AABR07073038.1	AABR07073038.1_Exon	4	118327714	118327763	50	-	118327714	118327715	CGCCCGATTATGCAGCCAATTAAGTTATTTGGAATGGTGAGTTCATGGGT	Promoter (<=1kb)	4	118327533	118328602	1070	2	AABR07073038.1-201	839	AABR07073038.1-201	AABR07073038.1	0	TRUE	FALSE	TRUE	FALSE	FALSE	TRUE	FALSE	FALSE	FALSE	Exon
cg11670972	NA	NA	NA	NA	-0.394409540527601	NA	-0.0455730939379879	NA	NA	NA	NA	NA	-0.447842064843896	NA	-0.0468587088350058	NA	Rat.Rattus_norvegicus.Rnor_6.0.101	cg11670972	Tfap2a	Tfap2a_Intron	17	24665803	24665852	50	+	24665851	24665852	GAACTGTTATTGTTTGTGATCCGCTCCATTTTATGGAAACAAGCTCTGCG	Intron (Tfap2a-201/Tfap2a, intron 5 of 6)	17	24654902	24670457	15556	1	Tfap2a-201	10901	Tfap2a-201	Tfap2a	0	TRUE	FALSE	FALSE	FALSE	FALSE	FALSE	TRUE	FALSE	FALSE	Intron
cg16679083	NA	NA	NA	NA	0.0398620452609112	NA	0.010312835802074	NA	NA	NA	NA	NA	0.122772582082634	NA	0.00823952124479944	NA	Rat.Rattus_norvegicus.Rnor_6.0.101	cg16679083	Ptchd1	Ptchd1_fiveUTR	X	42559012	42559061	50	-	42559012	42559013	CGCCGGTGCTCATCTCCATCCTGCTCGGCGCCAGCTTCAGCCGCTACCAG	Promoter (<=1kb)	21	42558931	42614242	55312	1	Ptchd1-201	81	Ptchd1-201	Ptchd1	0	TRUE	FALSE	TRUE	TRUE	FALSE	TRUE	FALSE	FALSE	FALSE	fiveUTR
cg12012631	NA	NA	NA	NA	0.000641090155155579	NA	0.0193829790259869	NA	NA	NA	NA	NA	0.0114221672862687	NA	0.0195190773929712	NA	Rat.Rattus_norvegicus.Rnor_6.0.101	cg12012631	Fgf13	Fgf13_Exon	X	142247711	142247760	50	+	142247711	142247712	CGGGCAGCAGAAGATTTCGTGACACTTAGCACGAAAGGGGGACTCTTTTT	Promoter (<=1kb)	21	142053654	142248369	194716	2	Fgf13-203	609	Fgf13-203	Fgf13	0	TRUE	FALSE	TRUE	FALSE	FALSE	TRUE	FALSE	FALSE	FALSE	Exon
cg12277787	NA	NA	NA	NA	-0.0692623539436483	NA	-0.011617422136315	NA	NA	NA	NA	NA	-0.0888747462195045	NA	-0.00908270301075831	NA	Rat.Rattus_norvegicus.Rnor_6.0.101	cg12277787	Akap2	Akap2_Exon	5	74972200	74972249	50	+	74972248	74972249	CTGATGCAGACCCTCATGGAAGACTATGAGACACACAAATCTAAAAGGCG	Exon (Akap2-201/Akap2, exon 3 of 4)	5	74941802	74982401	40600	1	Akap2-201	30398	Akap2-201	Akap2	0	TRUE	FALSE	FALSE	FALSE	FALSE	TRUE	FALSE	FALSE	FALSE	Exon
cg12421693	NA	NA	NA	NA	0.211828134942499	NA	0.0324104063062832	NA	NA	NA	NA	NA	0.233201242280664	NA	0.0313754369993026	NA	Rat.Rattus_norvegicus.Rnor_6.0.101	cg12421693	Esrrg	Esrrg_Intron	13	106667985	106668034	50	+	106667985	106667986	CGGACGGCTATTTGTTCAAATTCTGCAGCATTCAAGGTATTGACAGTTTG	Intron (Esrrg-201/Esrrg, intron 6 of 6)	13	106463368	106683436	220069	1	Esrrg-201	204617	Esrrg-201	Esrrg	0	TRUE	FALSE	FALSE	FALSE	FALSE	FALSE	TRUE	FALSE	FALSE	Intron
cg12456170	NA	NA	NA	NA	0.0220560092308795	NA	0.00789296220427815	NA	NA	NA	NA	NA	0.108671297813005	NA	0.0161908894632238	NA	Rat.Rattus_norvegicus.Rnor_6.0.101	cg12456170	Pou4f2	Pou4f2_Promoter	19	33157825	33157874	50	+	33157825	33157826	CGTCAAGCTGAATTAAGCATACAAATCAGATGAGGCATAGCAGATTACAC	Promoter (2-3kb)	19	33160180	33163821	3642	1	Pou4f2-201	-2306	Pou4f2-201	Pou4f2	0	FALSE	TRUE	TRUE	FALSE	FALSE	FALSE	FALSE	FALSE	FALSE	Promoter
cg12743193	NA	NA	NA	NA	-0.612723371236309	NA	-0.177298427489021	NA	NA	NA	NA	NA	-1.07254462982477	NA	-0.0435510439867593	NA	Rat.Rattus_norvegicus.Rnor_6.0.101	cg12743193	Zdhhc14	Zdhhc14_Exon	1	46379704	46379753	50	+	46379704	46379705	CGGGCCCATGAAAGACTGCGAGTACAGCCAGATCAGCACCCACAGCTCCT	Promoter (<=1kb)	1	46378807	46649292	270486	1	Zdhhc14-201	897	Zdhhc14-201	Zdhhc14	0	TRUE	FALSE	TRUE	FALSE	FALSE	TRUE	FALSE	FALSE	FALSE	Exon
cg12808364	NA	NA	NA	NA	0.000502949411999183	NA	0.030575364664021	NA	NA	NA	NA	NA	0.0304016965039603	NA	0.0147082877791241	NA	Rat.Rattus_norvegicus.Rnor_6.0.101	cg12808364	Pax2	Pax2_Intergenic_upstream	1	264441909	264441958	50	-	264441909	264441910	CGGAGCAGCGTGGTGATAACCAGAGGCGTGAAATTACAAAAGTAAAATTT	Distal Intergenic	1	264504591	264583329	78739	1	Pax2-201	-62682	NA	NA	NA	FALSE	TRUE	FALSE	FALSE	FALSE	FALSE	FALSE	FALSE	TRUE	Intergenic_upstream
cg12839840	NA	NA	NA	NA	1.01820017904609	NA	0.110924137219356	NA	NA	NA	NA	NA	0.771002185553568	NA	0.0534492730188914	NA	Rat.Rattus_norvegicus.Rnor_6.0.101	cg12839840	Ube2d2	Ube2d2_Intergenic_downstream	18	28611935	28611984	50	-	28611935	28611936	CGCCATTGATTGTCCCTGACGAGCTGCTCCACTTTCCAGCCAATGTCAGG	Distal Intergenic	18	28594892	28603335	8444	1	Ube2d2-201	17092	NA	NA	NA	FALSE	TRUE	FALSE	FALSE	FALSE	FALSE	FALSE	FALSE	TRUE	Intergenic_downstream
cg12854350	NA	NA	NA	NA	0.299289999194237	NA	0.236800933911115	NA	NA	NA	NA	NA	0.0439100543500961	NA	0.0830384770365479	NA	Rat.Rattus_norvegicus.Rnor_6.0.101	cg12854350	Spry2	Spry2_Promoter	15	90178110	90178159	50	+	90178158	90178159	ATGTGGATCCGAGGCGGAACAGAGCAGTTGTTGTCCCAGAGGATATATCG	Promoter (2-3kb)	15	90172975	90175802	2828	2	Spry2-201	-2308	Spry2-201	Spry2	-2308	FALSE	TRUE	TRUE	FALSE	FALSE	FALSE	FALSE	FALSE	FALSE	Promoter
cg13219248	NA	NA	NA	NA	-0.307430974018959	NA	-0.0154485234915403	NA	NA	NA	NA	NA	-0.616626329760327	NA	-0.00235505158063352	NA	Rat.Rattus_norvegicus.Rnor_6.0.101	cg13219248	Tcf4	Tcf4_Intron	18	65416958	65417007	50	-	65417006	65417007	CTAGCCAGCAGCAGAGACAGATGGCAGAGTTATTAGATGTGCATCATACG	Intron (Tcf4-203/Tcf4, intron 8 of 18)	18	65155685	65507592	351908	1	Tcf4-203	261273	Tcf4-203;Tcf4-201;Tcf4-202	Tcf4;Tcf4;Tcf4	0;0;0	TRUE	FALSE	FALSE	FALSE	FALSE	FALSE	TRUE	FALSE	FALSE	Intron
cg13222741	NA	NA	NA	NA	0.0818626116736188	NA	0.0128174458760032	NA	NA	NA	NA	NA	0.0805522586165485	NA	0.0110426191865256	NA	Rat.Rattus_norvegicus.Rnor_6.0.101	cg13222741	Lmo1	Lmo1_Intergenic_upstream	1	173855145	173855194	50	+	173855145	173855146	CGGCTCCCCGTGACCTTATTCAATCTTGGGGCTGATCGGGAAATATATTG	Distal Intergenic	1	173728191	173764250	36060	2	Lmo1-202	-90895	NA	NA	NA	FALSE	TRUE	FALSE	FALSE	FALSE	FALSE	FALSE	FALSE	TRUE	Intergenic_upstream
cg13246416	NA	NA	NA	NA	-0.393028158762558	NA	-0.0600785603608493	NA	NA	NA	NA	NA	-0.367507923162891	NA	-0.0317284845560841	NA	Rat.Rattus_norvegicus.Rnor_6.0.101	cg13246416	Tnpo2	Tnpo2_Exon	19	26169408	26169457	50	-	26169456	26169457	TTCTTCTGCGATGCTGTAGCCTCCTGGGTGAGCCCGAAGGATGACCTTCG	Exon (Tnpo2-201/Tnpo2, exon 23 of 25)	19	26151900	26171808	19909	1	Tnpo2-201	17508	Tnpo2-201;Fbxw9-201	Tnpo2;Fbxw9	0;-4314	TRUE	FALSE	FALSE	FALSE	FALSE	TRUE	FALSE	FALSE	FALSE	Exon
cg13669200	NA	NA	NA	NA	-1.66310590703969	NA	-0.182714447654046	NA	NA	NA	NA	NA	-1.75439041097264	NA	-0.139757788187389	NA	Rat.Rattus_norvegicus.Rnor_6.0.101	cg13669200	Foxp4	Foxp4_Exon	9	15117402	15117451	50	-	15117450	15117451	CAGGCAGCTGACCCTGAATGAGATCTATAACTGGTTCACCAGGATGTTCG	Exon (Foxp4-201/Foxp4, exon 11 of 16)	9	15068399	15124962	56564	1	Foxp4-201	49003	Foxp4-201;Foxp4-202	Foxp4;Foxp4	0;0	TRUE	FALSE	FALSE	FALSE	FALSE	TRUE	FALSE	FALSE	FALSE	Exon
cg13768953	NA	NA	NA	NA	0.107853538901126	NA	0.0309876602094177	NA	NA	NA	NA	NA	0.170057169186807	NA	0.0427236315697872	NA	Rat.Rattus_norvegicus.Rnor_6.0.101	cg13768953	Dlg4	Dlg4_Intron	10	56632982	56633031	50	-	56633030	56633031	GTCGGCTCGGAACAGATTCGCCTCCATGTGTCTCTGCGTGGTACGTGCCG	Intron (Dlg4-202/Dlg4, intron 1 of 24)	10	56627411	56652819	25409	1	Dlg4-202	5571	Dlg4-202;Dlg4-201	Dlg4;Dlg4	0;0	TRUE	FALSE	FALSE	FALSE	FALSE	FALSE	TRUE	FALSE	FALSE	Intron
cg13895665	NA	NA	NA	NA	1.22555767316398	NA	0.107713520823893	NA	NA	NA	NA	NA	1.06359330127394	NA	0.0458725029731541	NA	Rat.Rattus_norvegicus.Rnor_6.0.101	cg13895665	Cxxc4	Cxxc4_Exon	2	239418448	239418497	50	+	239418496	239418497	ATACTAATTTCCTCTCCACCTTATCCCCTGAACACTGCAGACCTTTGGCG	Exon (Cxxc4-201/Cxxc4, exon 2 of 3)	2	239415046	239439568	24523	1	Cxxc4-201	3402	Cxxc4-201	Cxxc4	0	TRUE	FALSE	FALSE	FALSE	FALSE	TRUE	FALSE	FALSE	FALSE	Exon
cg14056866	NA	NA	NA	NA	-0.123100594889832	NA	-0.0167607250886043	NA	NA	NA	NA	NA	-0.152970225406683	NA	-0.0209879175719913	NA	Rat.Rattus_norvegicus.Rnor_6.0.101	cg14056866	Polg	Polg_Promoter	1	141189084	141189133	50	-	141189132	141189133	TAAGGCGTCTGACTTCGGATCAGAAGATTGCAGGTTCGAGTCCTGCCGCG	Promoter (1-2kb)	1	141172531	141188031	15501	2	Polg-201	-1102	Polg-201	Polg	0	FALSE	TRUE	TRUE	FALSE	FALSE	FALSE	FALSE	FALSE	FALSE	Promoter
cg18496572	NA	NA	NA	NA	-0.000478869214670108	NA	-0.00198320184958425	NA	NA	NA	NA	NA	-0.00751692528018856	NA	-0.00277105162979457	NA	Rat.Rattus_norvegicus.Rnor_6.0.101	cg18496572	NA	NA	NA	NA	NA	NA	NA	NA	NA	NA	NA	NA	NA	NA	NA	NA	NA	NA	NA	NA	NA	NA	NA	NA	NA	NA	NA	NA	NA	NA	NA
cg14179336	NA	NA	NA	NA	0.0988381626743321	NA	0.0154137798428583	NA	NA	NA	NA	NA	0.083856069823865	NA	0.0149623559901622	NA	Rat.Rattus_norvegicus.Rnor_6.0.101	cg14179336	Zc3h12a	Zc3h12a_Intron	5	143191352	143191401	50	+	143191352	143191353	CGCTGTTGTTTAGATAAGTTTAAATGAGCTGTGATTAAGCTAATTTTGAG	Intron (AABR07049892.1-201/AABR07049892.1-201, intron 1 of 1)	5	143111074	143120165	9092	2	Zc3h12a-201	-71187	NA	NA	NA	TRUE	FALSE	FALSE	FALSE	FALSE	FALSE	TRUE	FALSE	FALSE	Intron
cg14472440	NA	NA	NA	NA	-0.520279301002471	NA	-0.136274743969613	NA	NA	NA	NA	NA	-0.282964717806048	NA	-0.0885264787137906	NA	Rat.Rattus_norvegicus.Rnor_6.0.101	cg14472440	Spin1	Spin1_Intergenic_upstream	16	1044756	1044805	50	-	1044804	1044805	GCCTTGGCAGCAGAAGGTGACATCTGGTGACTAATGGCCGCGGCTGCGCG	Distal Intergenic	16	884861	930527	45667	2	Spin1-201	-114278	NA	NA	NA	FALSE	TRUE	FALSE	FALSE	FALSE	FALSE	FALSE	FALSE	TRUE	Intergenic_upstream
cg14550108	NA	NA	NA	NA	0.0630146689691675	NA	0.00807098584437274	NA	NA	NA	NA	NA	0.0596251791281627	NA	0.0071252789304944	NA	Rat.Rattus_norvegicus.Rnor_6.0.101	cg14550108	Kcnj3	Kcnj3_Intergenic_downstream	3	41565984	41566033	50	-	41566032	41566033	CATCATGACATGGCAAACGGCTATATAAATGAATTTTTCTAAACCACACG	Distal Intergenic	3	41019898	41181070	161173	1	Kcnj3-201	546135	NA	NA	NA	FALSE	TRUE	FALSE	FALSE	FALSE	FALSE	FALSE	FALSE	TRUE	Intergenic_downstream
cg14577476	NA	NA	NA	NA	-0.569140291961852	NA	-0.153221914374641	NA	NA	NA	NA	NA	-0.614977789815301	NA	-0.185231900811556	NA	Rat.Rattus_norvegicus.Rnor_6.0.101	cg14577476	NA	NA	NA	NA	NA	NA	NA	NA	NA	NA	NA	NA	NA	NA	NA	NA	NA	NA	NA	NA	NA	NA	NA	NA	NA	NA	NA	NA	NA	NA	NA
cg14838851	NA	NA	NA	NA	-0.172853957821161	NA	-0.015112210763815	NA	NA	NA	NA	NA	-0.260117590107722	NA	-0.0115609417815033	NA	Rat.Rattus_norvegicus.Rnor_6.0.101	cg14838851	Plekhg1	Plekhg1_Intron	1	40514625	40514674	50	+	40514673	40514674	GTTGACATGATGACTCCTTTTCTCTTTCTTGTTTATCTGGGCACAGGACG	Intron (Plekhg1-201/Plekhg1, intron 15 of 15)	1	40389638	40520447	130810	1	Plekhg1-201	124987	Plekhg1-201	Plekhg1	0	TRUE	FALSE	FALSE	FALSE	FALSE	FALSE	TRUE	FALSE	FALSE	Intron
cg19117941	NA	NA	NA	NA	0.22426321065794	NA	0.05076080744676	NA	NA	NA	NA	NA	0.488787273520943	NA	0.0507305568760739	NA	Rat.Rattus_norvegicus.Rnor_6.0.101	cg19117941	Dgkh	Dgkh_Exon	15	60808839	60808888	50	+	60808887	60808888	AGATCTCGCCTTTCCAGATGCAAAAGTTCAGCCCCTCTGATGTCATGACG	Exon (Dgkh-201/Dgkh, exon 29 of 30)	15	60803098	60959769	156672	2	Dgkh-201	150881	Dgkh-201	Dgkh	0	TRUE	FALSE	FALSE	FALSE	FALSE	TRUE	FALSE	FALSE	FALSE	Exon
cg15051960	NA	NA	NA	NA	0.072338216155156	NA	0.107652154137529	NA	NA	NA	NA	NA	0.0115967814633651	NA	0.0781045790222555	NA	Rat.Rattus_norvegicus.Rnor_6.0.101	cg15051960	Wnt5a	Wnt5a_Promoter	16	4469272	4469321	50	+	4469320	4469321	TCTTTTGCACAATCACGCCCACATTTGGGGTTGGAAAGCCCTAATTACCG	Promoter (<=1kb)	16	4469468	4489860	20393	1	Wnt5a-201	-147	Wnt5a-201	Wnt5a	0	FALSE	TRUE	TRUE	FALSE	FALSE	FALSE	FALSE	FALSE	FALSE	Promoter
cg15129763	NA	NA	NA	NA	-0.0642294628319778	NA	-0.00950920892784306	NA	NA	NA	NA	NA	-0.048285860140475	NA	-0.00905665257086261	NA	Rat.Rattus_norvegicus.Rnor_6.0.101	cg15129763	Tbca	Tbca_Intron	2	24359960	24360009	50	+	24360008	24360009	CAAAATACCCTAAATTATGACCTTTCTAAAACCTATCAGAAGGGCGAGCG	Intron (LOC108349922-201/LOC108349922-201, intron 1 of 2)	2	24449485	24505334	55850	1	Tbca-201	-89476	NA	NA	NA	TRUE	FALSE	FALSE	FALSE	FALSE	FALSE	TRUE	FALSE	FALSE	Intron
cg24231456	NA	NA	NA	NA	0.284173628424112	NA	0.0493063682962103	NA	NA	NA	NA	NA	0.292341271303801	NA	0.0559948494782332	NA	Rat.Rattus_norvegicus.Rnor_6.0.101	cg24231456	Enox1	Enox1_Exon	15	59776790	59776839	50	+	59776838	59776839	GCTTGGGACCATTTCTCGAAAGCCCAGCGCAAGAACATAGACATTTGGCG	Exon (Enox1-201/Enox1, exon 7 of 14)	15	59678165	59884511	206347	1	Enox1-201	98625	Enox1-201	Enox1	0	TRUE	FALSE	FALSE	FALSE	FALSE	TRUE	FALSE	FALSE	FALSE	Exon
cg15253243	NA	NA	NA	NA	1.92129487735639	NA	0.40798681975714	NA	NA	NA	NA	NA	1.63081532921996	NA	0.307001136523873	NA	Rat.Rattus_norvegicus.Rnor_6.0.101	cg15253243	Tmem198	Tmem198_Promoter	9	82674132	82674181	50	-	82674180	82674181	GAGTGACGTCAGGAGCAGAGGCCGGAGCTGTCCATCAGCACCAAAGGCCG	Promoter (<=1kb)	9	82674202	82679626	5425	1	Tmem198-201	-70	Chpf-201;Tmem198-201	Chpf;Tmem198	-234;0	FALSE	TRUE	TRUE	FALSE	FALSE	FALSE	FALSE	FALSE	FALSE	Promoter
cg15574290	NA	NA	NA	NA	0.107653795640816	NA	0.0142645385568191	NA	NA	NA	NA	NA	0.131971177829375	NA	0.00730047331141092	NA	Rat.Rattus_norvegicus.Rnor_6.0.101	cg15574290	Pax2	Pax2_Intergenic_upstream	1	264445358	264445407	50	+	264445406	264445407	CATGTTTCTCTCTATTGTGCCATCATAAAAAAAACTCCGCTGGTGACTCG	Distal Intergenic	1	264504591	264583329	78739	1	Pax2-201	-59184	NA	NA	NA	FALSE	TRUE	FALSE	FALSE	FALSE	FALSE	FALSE	FALSE	TRUE	Intergenic_upstream
cg15726426	NA	NA	NA	NA	0.464654105417718	NA	0.0471964327954995	NA	NA	NA	NA	NA	0.428209140907739	NA	0.02351756895366	NA	Rat.Rattus_norvegicus.Rnor_6.0.101	cg15726426	AABR07012826.1	AABR07012826.1_Exon	2	209767160	209767209	50	+	209767208	209767209	GAGGAGATCCGCTTCTACCAGCTGGGCGAGGAGGCCATGGAGAAGTTCCG	Exon (Kcna3-201/Kcna3, exon 1 of 1)	2	209661244	209779614	118371	1	AABR07012826.1-201	105916	AABR07012826.1-201;Kcna3-201	AABR07012826.1;Kcna3	0;0	TRUE	FALSE	FALSE	FALSE	FALSE	TRUE	TRUE	FALSE	FALSE	Exon
cg15874422	NA	NA	NA	NA	0.0446731385290942	NA	0.0963254093182013	NA	NA	NA	NA	NA	0.138071942114506	NA	0.102492780465448	NA	Rat.Rattus_norvegicus.Rnor_6.0.101	cg15874422	Lasp1	Lasp1_Exon	10	85752128	85752177	50	+	85752128	85752129	CGAGACCTGCAAGATGACACTGAACATGAAGAACTACAAGGGCTACGAGA	Exon (Lasp1-201/Lasp1, exon 2 of 7)	10	85744568	85785133	40566	1	Lasp1-201	7560	Lasp1-201	Lasp1	0	TRUE	FALSE	FALSE	FALSE	FALSE	TRUE	FALSE	FALSE	FALSE	Exon
cg15969104	NA	NA	NA	NA	-0.631760655534828	NA	-0.12817089941725	NA	NA	NA	NA	NA	-1.06206375230113	NA	-0.179958869585551	NA	Rat.Rattus_norvegicus.Rnor_6.0.101	cg15969104	Arl14	Arl14_Intergenic_downstream	2	165932286	165932335	50	+	165932334	165932335	ATGATAGAGGATACAATGACTTTGCTGTCTCTGCTGGGTCGCATCATGCG	Distal Intergenic	2	165835701	165836279	579	1	Arl14-201	96585	NA	NA	NA	FALSE	TRUE	FALSE	FALSE	FALSE	FALSE	FALSE	FALSE	TRUE	Intergenic_downstream
cg20615601	NA	NA	NA	NA	-0.0871814100894101	NA	-0.0110511595296269	NA	NA	NA	NA	NA	-0.0829611050165441	NA	-0.00955333100471991	NA	Rat.Rattus_norvegicus.Rnor_6.0.101	cg20615601	Pura	Pura_Intergenic_downstream	18	29111561	29111610	50	-	29111609	29111610	TAAAGAACTGAGTGTTTATTTCCCTAATTAACCAAGAACTTTTGTACACG	Downstream (<1kb)	18	29110242	29111156	915	1	Pura-201	1368	Pura-201	Pura	0	FALSE	TRUE	FALSE	FALSE	FALSE	FALSE	FALSE	FALSE	FALSE	Intergenic_downstream
cg20761322	NA	NA	NA	NA	0.389957281395829	NA	0.0316999725013358	NA	NA	NA	NA	NA	0.424366218817603	NA	0.0369602709160034	NA	Rat.Rattus_norvegicus.Rnor_6.0.101	cg20761322	Cib2	Cib2_fiveUTR	8	59139726	59139775	50	-	59139774	59139775	GTCTAGCTGCTCTTCGGTGAAGATGGTCTGCTTGTTCCCCATGGTGGCCG	Promoter (<=1kb)	8	59123079	59139946	16868	2	Cib2-201	171	Cib2-201	Cib2	0	TRUE	FALSE	TRUE	TRUE	FALSE	TRUE	FALSE	FALSE	FALSE	fiveUTR
cg16198067	NA	NA	NA	NA	-0.316859190484684	NA	-0.0528480076337715	NA	NA	NA	NA	NA	-0.410939139052607	NA	-0.0431247097518923	NA	Rat.Rattus_norvegicus.Rnor_6.0.101	cg16198067	AABR07007385.1	AABR07007385.1_Promoter	2	11885442	11885491	50	+	11885442	11885443	CGCCTAGCATTGGAAATGAAAGTGACATTTACGCCACAACCCACGTGTGC	Promoter (<=1kb)	2	11885754	11886045	292	1	AABR07007385.1-201	-263	AABR07007385.1-201	AABR07007385.1	-263	FALSE	TRUE	TRUE	FALSE	FALSE	FALSE	FALSE	FALSE	FALSE	Promoter
cg16367989	NA	NA	NA	NA	-0.188606726448872	NA	-0.0204167530251666	NA	NA	NA	NA	NA	-0.169105783962455	NA	-0.0066665515252698	NA	Rat.Rattus_norvegicus.Rnor_6.0.101	cg16367989	Panx2	Panx2_Exon	7	130043000	130043049	50	-	130043000	130043001	CGTGCTGGTGCCCATCCTGCTGGTCACCCTGGTCTTCACCAAGAACTTCG	Promoter (<=1kb)	7	130042947	130053032	10086	1	Panx2-201	53	Panx2-201	Panx2	0	TRUE	FALSE	TRUE	FALSE	FALSE	TRUE	FALSE	FALSE	FALSE	Exon
cg25767194	NA	NA	NA	NA	0.173177972562925	NA	0.0165612134047781	NA	NA	NA	NA	NA	0.153308319090005	NA	0.0173308692530983	NA	Rat.Rattus_norvegicus.Rnor_6.0.101	cg25767194	Grb14	Grb14_Intergenic_downstream	3	50844332	50844381	50	-	50844380	50844381	AATTCAACTCCTGCTGTTAAATTAACCAGCGTTCCAGCCGAGTTAACGCG	Distal Intergenic	3	50937669	51054378	116710	2	Grb14-201	210046	NA	NA	NA	FALSE	TRUE	FALSE	FALSE	FALSE	FALSE	FALSE	FALSE	TRUE	Intergenic_downstream
cg16455800	NA	NA	NA	NA	-0.0869189334456059	NA	-0.020503409684438	NA	NA	NA	NA	NA	-0.0802333191783109	NA	-0.0151637432352672	NA	Rat.Rattus_norvegicus.Rnor_6.0.101	cg16455800	Il1rapl2	Il1rapl2_Exon	X	109850134	109850183	50	+	109850134	109850135	CGAACTGGAAAGCAGACTCCATAACATGCTAGTCAGTGGAGAAATCAAAG	Exon (Il1rapl2-201/Il1rapl2, exon 11 of 11)	21	108287068	109851047	1563980	1	Il1rapl2-201	1563066	Il1rapl2-201	Il1rapl2	0	TRUE	FALSE	FALSE	FALSE	FALSE	TRUE	FALSE	FALSE	FALSE	Exon
cg16486681	NA	NA	NA	NA	-0.0582066730917737	NA	-0.0448856232598293	NA	NA	NA	NA	NA	-0.0494408879317842	NA	-0.050317089378063	NA	Rat.Rattus_norvegicus.Rnor_6.0.101	cg16486681	Zbtb7b	Zbtb7b_Intron	2	188715618	188715667	50	-	188715618	188715619	CGTCAAGTTTACTCACGAGTTTACTCAGCACAAGGAGGGGGAAGAGGCCA	Intron (Zbtb7b-201/Zbtb7b, intron 1 of 2)	2	188704687	188718704	14018	2	Zbtb7b-201	3037	Zbtb7b-201	Zbtb7b	0	TRUE	FALSE	FALSE	FALSE	FALSE	FALSE	TRUE	FALSE	FALSE	Intron
cg16643400	NA	NA	NA	NA	0.359257645321369	NA	0.0469974726263631	NA	NA	NA	NA	NA	0.318018895545262	NA	0.0459487151213313	NA	Rat.Rattus_norvegicus.Rnor_6.0.101	cg16643400	Ikzf2	Ikzf2_Exon	9	76673586	76673635	50	+	76673634	76673635	ATGCAAACCATGCCACAGACGTCACATTTCAGTTTACCATTCGGAAGCCG	Exon (Ikzf2-201/Ikzf2, exon 4 of 8)	9	76621230	76768806	147577	2	Ikzf2-201	95171	Ikzf2-201;Ikzf2-202	Ikzf2;Ikzf2	0;0	TRUE	FALSE	FALSE	FALSE	FALSE	TRUE	FALSE	FALSE	FALSE	Exon
cg16725457	NA	NA	NA	NA	0.081378132591232	NA	0.0124273626336277	NA	NA	NA	NA	NA	0.0614053193105476	NA	0.0135694740189283	NA	Rat.Rattus_norvegicus.Rnor_6.0.101	cg16725457	Tmc1	Tmc1_Exon	1	238355321	238355370	50	+	238355369	238355370	AGATCATGCCTTGGTTGAAGATCAGAGCGAGGACGTTGCCACTGATGTCG	Exon (Tmc1-203/Tmc1, exon 8 of 13)	1	238336919	238381871	44953	2	Tmc1-203	26501	Tmc1-203;Tmc1-201	Tmc1;Tmc1	0;0	TRUE	FALSE	FALSE	FALSE	FALSE	TRUE	FALSE	FALSE	FALSE	Exon
cg17012009	NA	NA	NA	NA	-0.0022162312506245	NA	-0.076315275682961	NA	NA	NA	NA	NA	-0.000456399171727395	NA	-0.0732046403716406	NA	Rat.Rattus_norvegicus.Rnor_6.0.101	cg17012009	NA	NA	NA	NA	NA	NA	NA	NA	NA	NA	NA	NA	NA	NA	NA	NA	NA	NA	NA	NA	NA	NA	NA	NA	NA	NA	NA	NA	NA	NA	NA
cg17115006	NA	NA	NA	NA	0.189574233849623	NA	0.0232754436336152	NA	NA	NA	NA	NA	0.27873258105184	NA	0.0233229999007937	NA	Rat.Rattus_norvegicus.Rnor_6.0.101	cg17115006	Gpr6	Gpr6_Exon	20	45814241	45814290	50	-	45814241	45814242	CGCTGGATCTCCTGGTTGCGGAAGGCATAGATGATGGGATTGATCATGGA	Exon (Gpr6-201/Gpr6, exon 2 of 2)	20	45813169	45815940	2772	2	Gpr6-201	1650	Gpr6-201	Gpr6	0	TRUE	FALSE	FALSE	FALSE	FALSE	TRUE	FALSE	FALSE	FALSE	Exon
cg17213363	NA	NA	NA	NA	0.0462066920948954	NA	0.0302032719071204	NA	NA	NA	NA	NA	0.153977084196543	NA	0.0124186175062537	NA	Rat.Rattus_norvegicus.Rnor_6.0.101	cg17213363	Adgrg2	Adgrg2_Exon	X	36936855	36936904	50	+	36936903	36936904	TCTTTACCAGAATTTTCAGCCAGCCGTAACTTTCCACAACAAAGATACCG	Exon (Adgrg2-201/Adgrg2, exon 25 of 27)	21	36930186	37003642	73457	2	Adgrg2-201	66738	Adgrg2-201;Adgrg2-202;Adgrg2-203	Adgrg2;Adgrg2;Adgrg2	0;0;0	TRUE	FALSE	FALSE	FALSE	FALSE	TRUE	TRUE	FALSE	FALSE	Exon
cg22100382	NA	NA	NA	NA	0.095584785468326	NA	0.0133747087662155	NA	NA	NA	NA	NA	0.113268813139218	NA	0.0111304080188054	NA	Rat.Rattus_norvegicus.Rnor_6.0.101	cg22100382	Acvr2a	Acvr2a_Intergenic_upstream	3	32600351	32600400	50	+	32600399	32600400	TTAAGCACATTTACATTTGGTTCTTAAAATCCAAAATAGCCCATTTCACG	Distal Intergenic	3	32947378	33034282	86905	1	Acvr2a-201	-346978	NA	NA	NA	FALSE	TRUE	FALSE	FALSE	FALSE	FALSE	FALSE	FALSE	TRUE	Intergenic_upstream
cg17604804	NA	NA	NA	NA	-0.0148339388623448	NA	-0.0169063929550516	NA	NA	NA	NA	NA	-0.00280708214780793	NA	-0.025344812431861	NA	Rat.Rattus_norvegicus.Rnor_6.0.101	cg17604804	Ptch1	Ptch1_Intron	17	1045326	1045375	50	-	1045326	1045327	CGTCTGTGTGCAGTTAACCTCTGTTGTTAACACTGAAGGAAATGCCACCC	Intron (Ptch1-202/Ptch1, intron 16 of 23)	17	1029048	1093873	64826	2	Ptch1-202	48498	Ptch1-202;Ptch1-201	Ptch1;Ptch1	0;0	TRUE	FALSE	FALSE	FALSE	FALSE	FALSE	TRUE	FALSE	FALSE	Intron
cg17876669	NA	NA	NA	NA	-0.163340462669914	NA	-0.0189078375636712	NA	NA	NA	NA	NA	-0.160939833316195	NA	-0.0292552745708598	NA	Rat.Rattus_norvegicus.Rnor_6.0.101	cg17876669	Rapsn	Rapsn_Intergenic_upstream	3	79843931	79843980	50	+	79843979	79843980	ACTTTACATTTTGGAGACAAACCTGTGTGAGTTTTTTATTGGTACAAACG	Distal Intergenic	3	79860179	79869524	9346	1	Rapsn-202	-16199	Celf1-201	Celf1	0	FALSE	TRUE	FALSE	FALSE	FALSE	FALSE	FALSE	FALSE	TRUE	Intergenic_upstream
cg17986111	NA	NA	NA	NA	-0.486891016463372	NA	-0.23810075186603	NA	NA	NA	NA	NA	-0.670953050291663	NA	-0.230190421014963	NA	Rat.Rattus_norvegicus.Rnor_6.0.101	cg17986111	LRRTM1	LRRTM1_Exon	4	108302280	108302329	50	+	108302280	108302281	CGTGGCTCTATCTGGATCACAATCACATCTGCTCCGTGCAGGGGGACGCC	Exon (LRRTM1-201/LRRTM1, exon 2 of 3)	4	108301129	108316373	15245	1	LRRTM1-201	1151	LRRTM1-201	LRRTM1	0	TRUE	FALSE	FALSE	FALSE	FALSE	TRUE	FALSE	FALSE	FALSE	Exon
cg18141729	NA	NA	NA	NA	0.196225103397407	NA	0.00792350723030609	NA	NA	NA	NA	NA	0.294562363713316	NA	0.0154972955357135	NA	Rat.Rattus_norvegicus.Rnor_6.0.101	cg18141729	NA	NA	NA	NA	NA	NA	NA	NA	NA	NA	NA	NA	NA	NA	NA	NA	NA	NA	NA	NA	NA	NA	NA	NA	NA	NA	NA	NA	NA	NA	NA
cg24082321	NA	NA	NA	NA	0.139143781685449	NA	0.10108577483521	NA	NA	NA	NA	NA	0.212819738109636	NA	0.0952779456973902	NA	Rat.Rattus_norvegicus.Rnor_6.0.101	cg24082321	Orai1	Orai1_Exon	12	38995275	38995324	50	-	38995323	38995324	GTGCTCGTTGAGGCTCATCACCTCGGAGTAACTCTGGCCGATCCAGTCCG	Promoter (<=1kb)	12	38981927	38995570	13644	2	Orai1-201	246	Orai1-201	Orai1	0	TRUE	FALSE	TRUE	FALSE	FALSE	TRUE	TRUE	FALSE	FALSE	Exon
cg18280269	NA	NA	NA	NA	0.0301513106796587	NA	0.0128448848087849	NA	NA	NA	NA	NA	0.0245919091436928	NA	0.0291832589640234	NA	Rat.Rattus_norvegicus.Rnor_6.0.101	cg18280269	Slc22a15	Slc22a15_Intergenic_upstream	2	204380063	204380112	50	+	204380111	204380112	TTAATTCCTTTGTTAATGTCTTTATGAATGCAATTAACACTTCATTCACG	Distal Intergenic	2	204281638	204341676	60039	2	Slc22a15-201	-38387	NA	NA	NA	FALSE	TRUE	FALSE	FALSE	FALSE	FALSE	FALSE	FALSE	TRUE	Intergenic_upstream
cg18288197	NA	NA	NA	NA	0.33260358991991	NA	0.0409468892368641	NA	NA	NA	NA	NA	0.287824639025853	NA	0.0203750910313572	NA	Rat.Rattus_norvegicus.Rnor_6.0.101	cg18288197	Tshz3	Tshz3_Intron	1	92733054	92733103	50	-	92733102	92733103	GAGGAAATAATAGCCATTTCCAATGATAATACACAATTTTAGCACTGACG	Intron (Tshz3-201/Tshz3, intron 1 of 1)	1	92703080	92774975	71896	2	Tshz3-201	41872	Tshz3-201	Tshz3	0	TRUE	FALSE	FALSE	FALSE	FALSE	FALSE	TRUE	FALSE	FALSE	Intron
cg22944122	NA	NA	NA	NA	-1.30296295894643	NA	-0.00186462589116098	NA	NA	NA	NA	NA	-1.89733517117531	NA	-0.0138525996112913	NA	Rat.Rattus_norvegicus.Rnor_6.0.101	cg22944122	NA	NA	NA	NA	NA	NA	NA	NA	NA	NA	NA	NA	NA	NA	NA	NA	NA	NA	NA	NA	NA	NA	NA	NA	NA	NA	NA	NA	NA	NA	NA
cg18440245	NA	NA	NA	NA	-0.156178914131833	NA	-0.0113036051273113	NA	NA	NA	NA	NA	-0.163134234734575	NA	-0.0138503410650137	NA	Rat.Rattus_norvegicus.Rnor_6.0.101	cg18440245	Mvb12b	Mvb12b_Intergenic_upstream	3	13057388	13057437	50	+	13057436	13057437	GATTTGTGGATAAGCCTGAAGCAAAGTCAATGCTCGGTGTCAATCCCACG	Distal Intergenic	3	12780100	12944494	164395	2	Mvb12b-201	-112894	NA	NA	NA	FALSE	TRUE	FALSE	FALSE	FALSE	FALSE	FALSE	FALSE	TRUE	Intergenic_upstream
cg00166579	NA	NA	NA	NA	NA	NA	0.179877112880528	NA	NA	NA	NA	NA	0.0908069019318701	NA	0.00993036504663563	NA	Rat.Rattus_norvegicus.Rnor_6.0.101	cg00166579	Ptch1	Ptch1_Intron	17	1086530	1086579	50	+	1086530	1086531	CGGGCAGCGGCCGCAGCAGCTCCTTGATTCAATAGATGAGATGGAAGAAG	Intron (Ptch1-202/Ptch1, intron 1 of 23)	17	1029048	1093873	64826	2	Ptch1-202	7294	Ptch1-202;Ptch1-201	Ptch1;Ptch1	0;0	TRUE	FALSE	FALSE	FALSE	FALSE	FALSE	TRUE	FALSE	FALSE	Intron
cg19364802	NA	NA	NA	NA	-0.298052665358108	NA	-0.0510107829495956	NA	NA	NA	NA	NA	-0.345004415032967	NA	-0.0605551515595135	NA	Rat.Rattus_norvegicus.Rnor_6.0.101	cg19364802	Bcor	Bcor_Intron	X	11651440	11651489	50	+	11651488	11651489	GTTAATTAGGAAGTGTTCTCCGGATCAATGGGCTGCACAGCTCATTAGCG	Intron (Bcor-201/Bcor, intron 1 of 14)	21	11648989	11691099	42111	1	Bcor-201	2451	Bcor-201	Bcor	0	TRUE	FALSE	FALSE	FALSE	FALSE	FALSE	TRUE	FALSE	FALSE	Intron
cg25966893	NA	NA	NA	NA	0.589088801162497	NA	0.0784648288463997	NA	NA	NA	NA	NA	0.842057473064577	NA	0.0934251022074761	NA	Rat.Rattus_norvegicus.Rnor_6.0.101	cg25966893	Prdm13	Prdm13_Promoter	5	35835433	35835482	50	-	35835433	35835434	CGATTTTCCTTGCTGTTGGGCACATTTAGGAGCTCCTCTATTTGTGAAGT	Promoter (3-4kb)	5	35823983	35831712	7730	2	Prdm13-201	-3770	Prdm13-201	Prdm13	0	FALSE	TRUE	TRUE	FALSE	FALSE	FALSE	FALSE	FALSE	FALSE	Promoter
cg19711579	NA	NA	NA	NA	0.352531991802905	NA	0.239726140077966	NA	NA	NA	NA	NA	0.552632549302541	NA	0.253594131412809	NA	Rat.Rattus_norvegicus.Rnor_6.0.101	cg19711579	Neurod1	Neurod1_Promoter	3	66417933	66417982	50	+	66417933	66417934	CGCTCCATTCCGGCCCCTTTGTGGCCAGAAGAAAGTGGCCCATCTGTCGC	Promoter (<=1kb)	3	66414308	66417741	3434	2	Neurod1-201	-192	Neurod1-201;Neurod1-202	Neurod1;Neurod1	0;0	TRUE	FALSE	TRUE	FALSE	FALSE	FALSE	TRUE	FALSE	FALSE	Promoter
cg26120306	NA	NA	NA	NA	-0.261889008729304	NA	-0.0643491919312696	NA	NA	NA	NA	NA	-0.25645169309652	NA	-0.0557820075433618	NA	Rat.Rattus_norvegicus.Rnor_6.0.101	cg26120306	Fgf8	Fgf8_Intergenic_downstream	1	265490855	265490904	50	+	265490855	265490856	CGGCAATAACCCCTTGAAATCAGTTGTTATCACAGTTAACAACCAGTTTG	Downstream (2-3kb)	1	265493124	265498831	5708	2	Fgf8-201	7927	Fgf8-201	Fgf8	0	FALSE	TRUE	FALSE	FALSE	FALSE	FALSE	FALSE	FALSE	FALSE	Intergenic_downstream
cg05232001	NA	NA	NA	NA	0.0633791094191756	NA	NA	NA	NA	NA	NA	NA	0.0157037052808078	NA	3.81038328665719e-05	NA	Rat.Rattus_norvegicus.Rnor_6.0.101	cg05232001	Cdh23	Cdh23_Intron	20	30104938	30104987	50	-	30104986	30104987	TCTCAGTCCTTAATTCCAGTCAATTCCAGTCGAAAGGCTGATAGGCATCG	Intron (AABR07044980.1-201/AABR07044980.1-201, intron 8 of 12)	20	29857637	29990111	132475	2	Cdh23-201	-114876	NA	NA	NA	TRUE	FALSE	FALSE	FALSE	FALSE	FALSE	TRUE	FALSE	FALSE	Intron
cg21596828	NA	NA	NA	NA	0.214223118859212	NA	0.0303816861755906	NA	NA	NA	NA	NA	0.219446903200584	NA	0.0211198447655488	NA	Rat.Rattus_norvegicus.Rnor_6.0.101	cg21596828	RGD1563680	RGD1563680_Intron	3	107190597	107190646	50	+	107190645	107190646	ATTATGCTAAACCATTATTATTCTGACAATAATAATTTCCCTGTGTTGCG	Intron (RGD1563680-201/RGD1563680, intron 2 of 10)	3	107142762	107348650	205889	1	RGD1563680-201	47835	RGD1563680-201	RGD1563680	0	TRUE	FALSE	FALSE	FALSE	FALSE	FALSE	TRUE	FALSE	FALSE	Intron
cg21603943	NA	NA	NA	NA	-0.00398762298880218	NA	-0.226350532025656	NA	NA	NA	NA	NA	-0.151293806486517	NA	-0.107274241608595	NA	Rat.Rattus_norvegicus.Rnor_6.0.101	cg21603943	NA	NA	NA	NA	NA	NA	NA	NA	NA	NA	NA	NA	NA	NA	NA	NA	NA	NA	NA	NA	NA	NA	NA	NA	NA	NA	NA	NA	NA	NA	NA
cg27299745	NA	NA	NA	NA	-0.102217456533441	NA	-0.0152178282408986	NA	NA	NA	NA	NA	-0.23787376349659	NA	-0.0393823321687582	NA	Rat.Rattus_norvegicus.Rnor_6.0.101	cg27299745	Slitrk1	Slitrk1_Exon	15	93306446	93306495	50	+	93306446	93306447	CGCATTATAAAAGTTAGCGAACTCATTAGGGAAAAGTCGAGTGAGGGAAT	Promoter (<=1kb)	15	93303382	93307420	4039	2	Slitrk1-201	925	Slitrk1-201	Slitrk1	0	TRUE	FALSE	TRUE	FALSE	FALSE	TRUE	FALSE	FALSE	FALSE	Exon
cg22177193	NA	NA	NA	NA	0.331811767128617	NA	0.125099196785256	NA	NA	NA	NA	NA	0.688512326243271	NA	0.126675743212262	NA	Rat.Rattus_norvegicus.Rnor_6.0.101	cg22177193	Acap2	Acap2_Exon	11	73178519	73178568	50	-	73178567	73178568	GATGAGCTAGATTCACTCTTCTCCTACTTTGATACTTCTTCAAAACTGCG	Exon (Acap2-202/Acap2, exon 19 of 25)	11	73078982	73191132	112151	1	Acap2-201	99537	Acap2-201;Acap2-202	Acap2;Acap2	0;0	TRUE	FALSE	FALSE	FALSE	FALSE	TRUE	TRUE	FALSE	FALSE	Exon
cg22875689	NA	NA	NA	NA	0.144635774424975	NA	0.0231273849189461	NA	NA	NA	NA	NA	0.12456218996382	NA	0.0218514635035964	NA	Rat.Rattus_norvegicus.Rnor_6.0.101	cg22875689	RGD1560034	RGD1560034_Intron	7	27767669	27767718	50	-	27767669	27767670	CGCACCAACCAAAGACAACATATTGGGAAGAAAAATGCTTGTAAACTGCA	Intron (RGD1560034-201/RGD1560034, intron 5 of 6)	7	27620458	27786999	166542	1	RGD1560034-201	147211	RGD1560034-201	RGD1560034	0	TRUE	FALSE	FALSE	FALSE	FALSE	FALSE	TRUE	FALSE	FALSE	Intron
cg23752476	NA	NA	NA	NA	0.0942361280061764	NA	0.0109614880298563	NA	NA	NA	NA	NA	0.0894792623755861	NA	0.0114914351499965	NA	Rat.Rattus_norvegicus.Rnor_6.0.101	cg23752476	Gramd1c	Gramd1c_Intergenic_upstream	11	62540011	62540060	50	+	62540059	62540060	AATAAGGAATGACTGCCGTGACTACCCCCATCTAGCTATGCCATTCACCG	Distal Intergenic	11	62581121	62634803	53683	1	Gramd1c-204	-41061	NA	NA	NA	FALSE	TRUE	FALSE	FALSE	FALSE	FALSE	FALSE	FALSE	TRUE	Intergenic_upstream
cg23925713	NA	NA	NA	NA	-0.0639977263947509	NA	NA	NA	NA	NA	NA	NA	-0.160323618568591	NA	-0.0251912302664425	NA	Rat.Rattus_norvegicus.Rnor_6.0.101	cg23925713	Kcmf1	Kcmf1_threeUTR	4	100759815	100759864	50	+	100759863	100759864	GTTGTTGTCCACTTTCATTGGCAAATACAGCACAGAGGACATTGTCTGCG	3' UTR	4	100759526	100783016	23491	2	Kcmf1-201	23152	Kcmf1-201;Kcmf1-202	Kcmf1;Kcmf1	0;0	TRUE	FALSE	FALSE	FALSE	TRUE	TRUE	FALSE	FALSE	FALSE	threeUTR
cg14980868	NA	NA	NA	NA	0.010384212454292	NA	NA	NA	NA	NA	NA	NA	0.0552214623405977	NA	0.000243770689417228	NA	Rat.Rattus_norvegicus.Rnor_6.0.101	cg14980868	Rragc	Rragc_Intergenic_downstream	5	141657694	141657743	50	+	141657742	141657743	TCCATCTGCTGCTCTGACGCCTAGGAGCAGTTATTCCACAACTGTCTGCG	Distal Intergenic	5	141572536	141590781	18246	1	Rragc-201	85158	NA	NA	NA	FALSE	TRUE	FALSE	FALSE	FALSE	FALSE	FALSE	FALSE	TRUE	Intergenic_downstream
cg21532698	0.13636026933996	0.117372996028556	NA	NA	NA	NA	0.0183498291288592	NA	0.234394346262898	0.141787912494606	NA	NA	NA	NA	0.0283611127902004	NA	Rat.Rattus_norvegicus.Rnor_6.0.101	cg21532698	NA	NA	NA	NA	NA	NA	NA	NA	NA	NA	NA	NA	NA	NA	NA	NA	NA	NA	NA	NA	NA	NA	NA	NA	NA	NA	NA	NA	NA	NA	NA
cg12292323	NA	NA	NA	NA	NA	NA	-0.0622828839482451	NA	NA	NA	NA	NA	NA	NA	-0.0936939857353746	NA	Rat.Rattus_norvegicus.Rnor_6.0.101	cg12292323	Dmbx1	Dmbx1_Intergenic_upstream	5	134816643	134816692	50	-	134816643	134816644	CGCCAGATTGTTCCCTTCATAATTGATTGACTCTATTTGCCGGATTGGGA	Distal Intergenic	5	134767436	134776247	8812	2	Dmbx1-201	-40445	NA	NA	NA	FALSE	TRUE	FALSE	FALSE	FALSE	FALSE	FALSE	FALSE	TRUE	Intergenic_upstream
cg19414994	NA	NA	NA	NA	0.200004315752391	NA	NA	NA	NA	NA	NA	NA	0.196213555369889	NA	0.019057176748394	NA	Rat.Rattus_norvegicus.Rnor_6.0.101	cg19414994	Gria4	Gria4_Exon	8	1552052	1552101	50	-	1552100	1552101	AACCAGAATGTAGAAGACGCCTGCTACATTGCTCAGGCTCAAGGCACTCG	Exon (Gria4-201/Gria4, exon 16 of 17)	8	1548146	2045817	497672	2	Gria4-201	493716	Gria4-201;Gria4-203	Gria4;Gria4	0;0	TRUE	FALSE	FALSE	FALSE	FALSE	TRUE	FALSE	FALSE	FALSE	Exon
cg04267424	NA	NA	NA	NA	NA	NA	0.0337563857752244	NA	NA	NA	NA	NA	0.0102442878636369	NA	0.00793962105367006	NA	Rat.Rattus_norvegicus.Rnor_6.0.101	cg04267424	NA	NA	NA	NA	NA	NA	NA	NA	NA	NA	NA	NA	NA	NA	NA	NA	NA	NA	NA	NA	NA	NA	NA	NA	NA	NA	NA	NA	NA	NA	NA
cg00393367	NA	NA	NA	NA	0.000449819306438903	NA	NA	NA	NA	NA	NA	NA	0.0739401003963664	NA	0.00412550842151168	NA	Rat.Rattus_norvegicus.Rnor_6.0.101	cg00393367	Zeb2	Zeb2_Intron	3	29962502	29962551	50	+	29962550	29962551	TACCTGTGAAATCCATGCATACTTCTCCCATTTGCTGCAGTTCCCAGGCG	Intron (Zeb2-201/Zeb2, intron 1 of 8)	3	29862473	29993715	131243	2	Zeb2-203	31164	Zeb2-203;Zeb2-201;Zeb2-202	Zeb2;Zeb2;Zeb2	0;0;0	TRUE	FALSE	FALSE	FALSE	FALSE	FALSE	TRUE	FALSE	FALSE	Intron
cg05958112	NA	NA	NA	NA	NA	NA	-0.00730397957077137	NA	NA	NA	NA	NA	-0.0574695688382813	NA	-0.00192994846480654	NA	Rat.Rattus_norvegicus.Rnor_6.0.101	cg05958112	LOC680227	LOC680227_Exon	X	74333789	74333838	50	+	74333837	74333838	TGAGCTTTTCCCCTGGAGGATCCTCATGCCCCATCTCCACCTAGGGATCG	Exon (AABR07039356.2-201/AABR07039356.2-201, exon 3 of 4)	21	74304292	74341623	37332	1	LOC680227-201	29497	LOC680227-201;LOC680227-202;LOC680227-203	LOC680227;LOC680227;LOC680227	0;0;0	TRUE	FALSE	FALSE	FALSE	FALSE	TRUE	TRUE	FALSE	FALSE	Exon
cg21663142	NA	NA	NA	NA	-0.120208438908698	NA	NA	NA	NA	NA	NA	NA	-0.221674350518247	NA	-0.0109982685698518	NA	Rat.Rattus_norvegicus.Rnor_6.0.101	cg21663142	NA	NA	NA	NA	NA	NA	NA	NA	NA	NA	NA	NA	NA	NA	NA	NA	NA	NA	NA	NA	NA	NA	NA	NA	NA	NA	NA	NA	NA	NA	NA
cg25019710	NA	NA	NA	NA	NA	NA	0.288231376830369	NA	NA	NA	NA	NA	0.336539474216955	NA	0.216431823291776	NA	Rat.Rattus_norvegicus.Rnor_6.0.101	cg25019710	Wdr20	Wdr20_Exon	6	135157303	135157352	50	-	135157303	135157304	CGCCTCTGCTTCAATGTGGGCCGGGAGCTGTACTTCTATATCTACAAGGG	Promoter (<=1kb)	6	135156984	135226425	69442	1	Wdr20-201	319	Wdr20-201;Wdr20-202	Wdr20;Wdr20	0;0	TRUE	FALSE	TRUE	FALSE	FALSE	TRUE	FALSE	FALSE	FALSE	Exon
cg03222030	NA	NA	NA	NA	-0.276004075051787	NA	NA	NA	NA	NA	NA	NA	-0.203003296074224	NA	-0.012155005782921	NA	Rat.Rattus_norvegicus.Rnor_6.0.101	cg03222030	Ogt	Ogt_Intron	X	71554732	71554781	50	+	71554780	71554781	GGTTGGCCGTTTGCTGCGTCTAGGGGTGTTCTATGTAGCGCAGCAGTTCG	Intron (Ogt-201/Ogt, intron 5 of 22)	21	71540895	71585908	45014	1	Ogt-201	13837	Ogt-202;Ogt-201;Ogt-203	Ogt;Ogt;Ogt	0;0;0	TRUE	FALSE	FALSE	FALSE	FALSE	FALSE	TRUE	FALSE	FALSE	Intron
cg11690941	NA	NA	NA	NA	0.0207639482237262	NA	NA	NA	NA	NA	NA	NA	0.0824025590280344	NA	0.000443373407996823	NA	Rat.Rattus_norvegicus.Rnor_6.0.101	cg11690941	Unc79	Unc79_Promoter	6	126870804	126870853	50	+	126870852	126870853	TGATGCTCAGTTGTCAGACTACCCTTCTTTGGACTACCAAGGCCTCTACG	Promoter (3-4kb)	6	126874193	127064626	190434	1	Unc79-201	-3340	Unc79-201	Unc79	0	FALSE	TRUE	TRUE	FALSE	FALSE	FALSE	FALSE	FALSE	FALSE	Promoter
cg07421911	NA	NA	NA	NA	-0.0836790956563491	NA	NA	NA	NA	NA	NA	NA	-0.0685250242727577	NA	-0.00813837962554665	NA	Rat.Rattus_norvegicus.Rnor_6.0.101	cg07421911	Zfp462	Zfp462_Intergenic_upstream	5	71685393	71685442	50	-	71685441	71685442	GTCTGCTTTGGTTCCAGTCCAGACTCCAAAACACAAAGCTCCTTCTCACG	Distal Intergenic	5	71742911	71823139	80229	1	Zfp462-201	-57518	NA	NA	NA	FALSE	TRUE	FALSE	FALSE	FALSE	FALSE	FALSE	FALSE	TRUE	Intergenic_upstream
cg21714079	NA	NA	NA	NA	NA	-0.0928617898174072	NA	NA	NA	NA	NA	NA	NA	NA	NA	NA	Rat.Rattus_norvegicus.Rnor_6.0.101	cg21714079	NA	NA	NA	NA	NA	NA	NA	NA	NA	NA	NA	NA	NA	NA	NA	NA	NA	NA	NA	NA	NA	NA	NA	NA	NA	NA	NA	NA	NA	NA	NA
cg10829846	NA	NA	NA	NA	NA	NA	0.00556437049885682	NA	NA	NA	NA	NA	0.0180374970229484	NA	NA	NA	Rat.Rattus_norvegicus.Rnor_6.0.101	cg10829846	Nkx6-1	Nkx6-1_Intergenic_downstream	14	9723327	9723376	50	-	9723327	9723328	CGATTTATTCTACAAGTGCCAAGGAGAAGAGTCACCCCCGGACTAAATGT	Distal Intergenic	14	9555264	9562189	6926	1	Nkx6-1-201	168112	NA	NA	NA	FALSE	TRUE	FALSE	FALSE	FALSE	FALSE	FALSE	FALSE	TRUE	Intergenic_downstream
cg04690272	NA	NA	NA	NA	NA	0.335123525396857	-0.0180538363430383	NA	NA	NA	NA	NA	NA	0.440089528586726	NA	NA	Rat.Rattus_norvegicus.Rnor_6.0.101	cg04690272	Lrp8	Lrp8_Intron	5	127469871	127469920	50	-	127469919	127469920	AGCTTTTTGTCTTGCCGGGGGAACCAAGGTCACAGCTGCACCAACTCCCG	Intron (Lrp8-201/Lrp8, intron 19 of 19)	5	127404450	127476641	72192	1	Lrp8-201	65421	Lrp8-201	Lrp8	0	TRUE	FALSE	FALSE	FALSE	FALSE	FALSE	TRUE	FALSE	FALSE	Intron
cg12880255	NA	NA	NA	NA	NA	-0.37697658077914	NA	NA	NA	NA	NA	NA	NA	-0.323721578642943	NA	NA	Rat.Rattus_norvegicus.Rnor_6.0.101	cg12880255	Cyp26a1	Cyp26a1_Exon	1	256382917	256382966	50	+	256382917	256382918	CGCTGCTGGCCAGTGCGCTCTGCACCTTCGTGCTGCCGCTGCTGCTCTTC	Promoter (<=1kb)	1	256382791	256386729	3939	1	Cyp26a1-201	126	Cyp26a1-201;Cyp26c1-201	Cyp26a1;Cyp26c1	0;12067	TRUE	FALSE	TRUE	FALSE	FALSE	TRUE	FALSE	FALSE	FALSE	Exon
cg00672555	0.737097128079066	NA	NA	NA	NA	NA	NA	0.00213745760199787	NA	NA	NA	NA	NA	NA	NA	NA	Rat.Rattus_norvegicus.Rnor_6.0.101	cg00672555	NA	NA	NA	NA	NA	NA	NA	NA	NA	NA	NA	NA	NA	NA	NA	NA	NA	NA	NA	NA	NA	NA	NA	NA	NA	NA	NA	NA	NA	NA	NA
cg00573041	NA	NA	NA	NA	NA	-2.00871813601839	NA	NA	NA	NA	NA	NA	NA	-2.99654310316612	NA	NA	Rat.Rattus_norvegicus.Rnor_6.0.101	cg00573041	Nr4a3	Nr4a3_Exon	5	63793112	63793161	50	-	63793112	63793113	CGTACAGATAGTCTGAAAGGGAGGAGAGGTCGTCTGCCTTCCAAACCAAA	Exon (Nr4a3-201/Nr4a3, exon 5 of 8)	5	63781801	63821637	39837	1	Nr4a3-201	11311	Nr4a3-201	Nr4a3	0	TRUE	FALSE	FALSE	FALSE	FALSE	TRUE	FALSE	FALSE	FALSE	Exon
cg17266697	NA	NA	NA	NA	NA	-1.13038956628738	NA	NA	NA	NA	NA	NA	NA	-0.467347674859412	NA	NA	Rat.Rattus_norvegicus.Rnor_6.0.101	cg17266697	Ppp1r1b	Ppp1r1b_Promoter	10	86297709	86297758	50	-	86297709	86297710	CGGAAAAATTGGTTTATAAATTAACAGCTGTTTTAACTTTAGGGCCTCTT	Promoter (6-7kb)	10	86303727	86312762	9036	1	Ppp1r1b-201	-6018	NA	NA	NA	FALSE	TRUE	TRUE	FALSE	FALSE	FALSE	FALSE	FALSE	FALSE	Promoter
cg00613562	NA	NA	NA	NA	NA	-0.118246806621332	NA	NA	NA	NA	NA	NA	NA	-0.0134070004249058	NA	NA	Rat.Rattus_norvegicus.Rnor_6.0.101	cg00613562	Sulf1	Sulf1_fiveUTR	5	6186329	6186378	50	-	6186329	6186330	CGTCCTCAAGCACTCAGCACAGTGGTGTGTCAAGACGGGCTGCCCAATCC	Promoter (<=1kb)	5	6000772	6186329	185558	2	Sulf1-201	0	Sulf1-201	Sulf1	0	TRUE	FALSE	TRUE	TRUE	FALSE	TRUE	FALSE	FALSE	FALSE	fiveUTR
cg18471385	NA	NA	NA	NA	NA	0.0334886630730168	NA	NA	NA	NA	NA	NA	NA	0.642136313401413	NA	NA	Rat.Rattus_norvegicus.Rnor_6.0.101	cg18471385	Vegfa	Vegfa_Exon	9	17351599	17351648	50	-	17351599	17351600	CGTTGCAAGGCGAGGCAGCTTGAGTTAAACGAACGTACTTGCAGGTTGGT	Exon (Vegfa-201/Vegfa, exon 6 of 7)	9	17340341	17355681	15341	1	Vegfa-201	11258	Vegfa-201;Vegfa-202;Vegfa-203;Vegfa-204;Vegfa-205;Vegfa-206	Vegfa;Vegfa;Vegfa;Vegfa;Vegfa;Vegfa	0;0;0;0;0;0	TRUE	FALSE	FALSE	FALSE	FALSE	TRUE	TRUE	FALSE	FALSE	Exon
cg05478327	NA	NA	NA	NA	NA	0.724642489840051	NA	NA	NA	NA	NA	NA	NA	1.31831478624607	NA	NA	Rat.Rattus_norvegicus.Rnor_6.0.101	cg05478327	RGD1308134	RGD1308134_Intergenic_downstream	10	56844474	56844523	50	+	56844522	56844523	TGCCTTTGGCCTCCATCTTGTGGCAGGCCCAGGGCCCAGGGCGACTTCCG	Downstream (<1kb)	10	56845383	56849255	3873	2	RGD1308134-201	4732	RGD1308134-201;Rnasek-201	RGD1308134;Rnasek	0;5562	FALSE	TRUE	FALSE	FALSE	FALSE	FALSE	FALSE	FALSE	FALSE	Intergenic_downstream
cg14201131	NA	NA	NA	NA	NA	0.629187285133825	NA	NA	NA	NA	NA	NA	NA	0.671728791278591	NA	NA	Rat.Rattus_norvegicus.Rnor_6.0.101	cg14201131	Apbb1	Apbb1_Exon	1	170395012	170395061	50	+	170395012	170395013	CGATGTTCTTGGCAGGTGCCTCACAGCGAAACACGTGGCACTTGAGCATC	Exon (Apbb1-201/Apbb1, exon 8 of 13)	1	170387609	170404056	16448	2	Apbb1-201	8995	Apbb1-201;Apbb1-202	Apbb1;Apbb1	0;0	TRUE	FALSE	FALSE	FALSE	FALSE	TRUE	FALSE	FALSE	FALSE	Exon
cg01058499	NA	NA	NA	NA	NA	-0.149086918217896	NA	NA	NA	NA	NA	NA	NA	-0.026340754375313	NA	NA	Rat.Rattus_norvegicus.Rnor_6.0.101	cg01058499	Rybp	Rybp_threeUTR	4	132690041	132690090	50	+	132690089	132690090	TGTTCAGCTCCATTGTCATACTCTAAATGTTGGCTCTTAAACCATTTTCG	3' UTR	4	132689531	132740938	51408	2	Rybp-201	50848	Rybp-201	Rybp	0	TRUE	FALSE	FALSE	FALSE	TRUE	TRUE	FALSE	FALSE	FALSE	threeUTR
cg13824077	0.243717890562407	NA	0.685892756186536	0.121772642144489	NA	NA	NA	NA	0.275012347432359	NA	0.73364904855227	0.0816615227012356	NA	NA	NA	NA	Rat.Rattus_norvegicus.Rnor_6.0.101	cg13824077	Nr4a2	Nr4a2_Intron	3	43113727	43113776	50	-	43113775	43113776	CACTTAATGAGGTTCTCTAAAATATATAACCCGTGAAATTGCTAACCCCG	Intron (Nr4a2-201/Nr4a2, intron 5 of 7)	3	43111240	43119159	7920	2	Nr4a2-201	5383	Nr4a2-201;Nr4a2-202	Nr4a2;Nr4a2	0;0	TRUE	FALSE	FALSE	FALSE	FALSE	FALSE	TRUE	FALSE	FALSE	Intron
cg12272162	NA	NA	NA	NA	NA	-0.198090812329711	NA	NA	NA	NA	NA	NA	NA	-0.00644508086840914	NA	NA	Rat.Rattus_norvegicus.Rnor_6.0.101	cg12272162	NA	NA	NA	NA	NA	NA	NA	NA	NA	NA	NA	NA	NA	NA	NA	NA	NA	NA	NA	NA	NA	NA	NA	NA	NA	NA	NA	NA	NA	NA	NA
cg09443851	NA	NA	NA	NA	NA	-0.169529224484085	NA	NA	NA	NA	NA	NA	NA	-0.083563674394897	NA	NA	Rat.Rattus_norvegicus.Rnor_6.0.101	cg09443851	Fign	Fign_Intron	3	50117841	50117890	50	-	50117889	50117890	TACAGCTTTAACATCACAGAGGGAAATCGCCCATCTGGCAATCCCATTCG	Intron (Fign-201/Fign, intron 2 of 2)	3	49992397	50120392	127996	2	Fign-201	2502	Fign-201	Fign	0	TRUE	FALSE	FALSE	FALSE	FALSE	FALSE	TRUE	FALSE	FALSE	Intron
cg20740396	NA	NA	NA	NA	-0.0080762722664878	NA	-0.100038362751078	NA	NA	NA	NA	NA	NA	NA	NA	NA	Rat.Rattus_norvegicus.Rnor_6.0.101	cg20740396	Cltc	Cltc_fiveUTR	10	74070122	74070171	50	-	74070122	74070123	CGCACCTGGAGATGCTCCTGAAAACGAATTGGCAGAATCTGGGCCATGGC	Promoter (<=1kb)	10	74014562	74070266	55705	2	Cltc-201	95	Cltc-201	Cltc	0	TRUE	FALSE	TRUE	TRUE	FALSE	TRUE	TRUE	FALSE	FALSE	fiveUTR
cg08089064	NA	NA	NA	NA	NA	-0.655816590236889	NA	NA	NA	NA	NA	NA	NA	-1.07041337142728	NA	NA	Rat.Rattus_norvegicus.Rnor_6.0.101	cg08089064	Pou3f3	Pou3f3_Intergenic_downstream	9	49524198	49524247	50	+	49524246	49524247	TTAATCAGTCCAATATCAATATAATAAATTCCTGCAAATTGGAGCGATCG	Distal Intergenic	9	49479137	49482252	3116	1	Pou3f3-202	45061	NA	NA	NA	FALSE	TRUE	FALSE	FALSE	FALSE	FALSE	FALSE	FALSE	TRUE	Intergenic_downstream
cg19239233	NA	NA	NA	NA	NA	NA	-0.039880449238546	NA	NA	NA	NA	NA	-0.207538270985212	NA	-0.0267433701246308	NA	Rat.Rattus_norvegicus.Rnor_6.0.101	cg19239233	Tmem263	Tmem263_Intergenic_upstream	7	24721117	24721166	50	+	24721117	24721118	CGTGGCGAGGCGCACTGTGAAGCCCATTGTGGGCCTGTTTTGAATAAGAA	Distal Intergenic	7	24651854	24668250	16397	2	Tmem263-202	-52867	NA	NA	NA	FALSE	TRUE	FALSE	FALSE	FALSE	FALSE	FALSE	FALSE	TRUE	Intergenic_upstream
cg20844381	NA	NA	NA	NA	NA	NA	-5.79405041833729e-05	NA	NA	NA	NA	NA	-0.0210664970059792	NA	-0.00150486835980612	NA	Rat.Rattus_norvegicus.Rnor_6.0.101	cg20844381	Celf4	Celf4_Intergenic_upstream	18	17796079	17796128	50	+	17796127	17796128	AAAAACATTTATTAATATGCAAATTCTAAGTGGCAATCTGGACCCAGTCG	Distal Intergenic	18	17698038	17716880	18843	2	Celf4-201	-79199	NA	NA	NA	FALSE	TRUE	FALSE	FALSE	FALSE	FALSE	FALSE	FALSE	TRUE	Intergenic_upstream
cg02129856	NA	NA	NA	NA	-0.149783210839658	NA	NA	NA	NA	NA	NA	NA	-0.163973155568251	NA	-0.0190074800129951	NA	Rat.Rattus_norvegicus.Rnor_6.0.101	cg02129856	Gbx2	Gbx2_Intergenic_upstream	9	97076726	97076775	50	-	97076774	97076775	GAATTTAATTGCCGAGCCATTAGACAAATAGTATATTTGCCATTCCCGCG	Distal Intergenic	9	97063728	97065817	2090	2	Gbx2-201	-10958	NA	NA	NA	FALSE	TRUE	FALSE	FALSE	FALSE	FALSE	FALSE	FALSE	TRUE	Intergenic_upstream
cg12063651	NA	NA	NA	NA	NA	NA	0.0153817660398326	NA	NA	NA	NA	NA	0.0106841129053898	NA	0.0189631335544903	NA	Rat.Rattus_norvegicus.Rnor_6.0.101	cg12063651	AC123185.2	AC123185.2_Promoter	15	108923315	108923364	50	-	108923363	108923364	ATGTATTCCTTTTCAAGATACATTGTTGAAACAGGTCTATTAAGAGCGCG	Promoter (<=1kb)	15	108924143	108924597	455	1	AC123185.2-201	-828	AC123185.2-201	AC123185.2	-779	FALSE	TRUE	TRUE	FALSE	FALSE	FALSE	FALSE	FALSE	FALSE	Promoter
cg20896439	NA	NA	NA	NA	-0.436618789752708	NA	NA	NA	NA	NA	NA	NA	-0.315188121731753	NA	-0.00316451135773877	NA	Rat.Rattus_norvegicus.Rnor_6.0.101	cg20896439	Galnt16	Galnt16_Exon	6	104071552	104071601	50	-	104071600	104071601	ACCGTAGCCTGGATCCTGGGCACTTTCTACTACTTATGGCAGGACAACCG	Exon (Galnt16-201/Galnt16, exon 2 of 16)	6	104068547	104250174	181628	1	Galnt16-201	3005	Galnt16-201	Galnt16	0	TRUE	FALSE	FALSE	FALSE	FALSE	TRUE	FALSE	FALSE	FALSE	Exon
cg09919752	NA	NA	NA	NA	NA	NA	-0.0206134801885754	NA	NA	NA	NA	NA	-0.00470948136043083	NA	-0.00361781147001165	NA	Rat.Rattus_norvegicus.Rnor_6.0.101	cg09919752	Lmx1b	Lmx1b_Intron	3	12662746	12662795	50	+	12662746	12662747	CGCCCCGAGGTCTTTCTGAGCAGACTGCTAAGCACTGGCTGTCTCCCCCG	Intron (Lmx1b-201/Lmx1b, intron 2 of 7)	3	12609574	12686869	77296	2	Lmx1b-201	24074	Lmx1b-201	Lmx1b	0	TRUE	FALSE	FALSE	FALSE	FALSE	FALSE	TRUE	FALSE	FALSE	Intron
cg23589509	NA	NA	NA	NA	0.131721462144294	NA	NA	NA	NA	NA	NA	NA	0.217564910561224	NA	0.00951991358813003	NA	Rat.Rattus_norvegicus.Rnor_6.0.101	cg23589509	Egfl6	Egfl6_Intron	X	29439343	29439392	50	+	29439343	29439344	CGATTTTCTGATTAATTTGATCAATGTAGACAGCAAGCTGTATAATGCAT	Intron (Egfl6-201/Egfl6, intron 1 of 10)	21	29430831	29488737	57907	1	Egfl6-201	8512	Egfl6-201;Egfl6-202	Egfl6;Egfl6	0;0	TRUE	FALSE	FALSE	FALSE	FALSE	FALSE	TRUE	FALSE	FALSE	Intron
cg15651233	NA	NA	NA	NA	NA	NA	0.000175266497767756	NA	NA	NA	NA	NA	0.0556457311593835	NA	0.00695541101719517	NA	Rat.Rattus_norvegicus.Rnor_6.0.101	cg15651233	Nr2f2	Nr2f2_Exon	1	131460219	131460268	50	+	131460267	131460268	GTAAGTAAACATACCAAAACCATATTTGCCTTGTTCAAGGTCCCAAACCG	Promoter (<=1kb)	1	131448447	131460473	12027	2	Nr2f2-202	205	AABR07004229.1-201;Nr2f2-202	AABR07004229.1;Nr2f2	-4454;0	TRUE	FALSE	TRUE	FALSE	FALSE	TRUE	TRUE	FALSE	FALSE	Exon
cg25000361	NA	NA	NA	NA	NA	NA	0.0597018965219265	NA	NA	NA	NA	NA	0.0899609279456021	NA	0.0250374631543758	NA	Rat.Rattus_norvegicus.Rnor_6.0.101	cg25000361	Cxcl12	Cxcl12_Exon	4	149268820	149268869	50	+	149268820	149268821	CGCAGAGAAGAAAAAGTGGGGAAAAAAGAAAAGATAGGAAAAAAGAAGCG	Exon (Cxcl12-201/Cxcl12, exon 4 of 4)	4	149261044	149273891	12848	1	Cxcl12-201	7776	Cxcl12-201	Cxcl12	0	TRUE	FALSE	FALSE	FALSE	FALSE	TRUE	FALSE	FALSE	FALSE	Exon
cg12999766	NA	NA	NA	NA	NA	NA	-0.18105502210457	NA	NA	NA	NA	NA	-0.0110746397893507	NA	-0.0750574626933967	NA	Rat.Rattus_norvegicus.Rnor_6.0.101	cg12999766	Nr2f1	Nr2f1_Exon	2	5579031	5579080	50	+	5579031	5579032	CGATGGGACAGTTCCTGTTGGCACGGCATGTGTAAGTTAAGTTCCTGCGG	Promoter (<=1kb)	2	5569935	5579894	9960	2	Nr2f1-201	814	Nr2f1-201;Nr2f1-202	Nr2f1;Nr2f1	0;0	TRUE	FALSE	TRUE	FALSE	FALSE	TRUE	FALSE	FALSE	FALSE	Exon
cg20860111	NA	NA	NA	NA	NA	NA	0.0812215778683988	NA	NA	NA	NA	NA	0.549508181936538	NA	0.0436063642158213	NA	Rat.Rattus_norvegicus.Rnor_6.0.101	cg20860111	Sptb	Sptb_Promoter	6	99783107	99783156	50	+	99783155	99783156	AGATATAAATAACATTATCTGAGGAGGGACATTCCTGCCGGGGGACATCG	Promoter (<=1kb)	6	99659651	99783047	123397	2	Sptb-201	-60	Sptb-201	Sptb	0	FALSE	TRUE	TRUE	FALSE	FALSE	FALSE	FALSE	FALSE	FALSE	Promoter
cg27151981	NA	NA	NA	NA	NA	NA	-0.0126547491657865	NA	NA	NA	NA	NA	-0.0296138507353327	NA	-0.022718742715069	NA	Rat.Rattus_norvegicus.Rnor_6.0.101	cg27151981	Zfc3h1	Zfc3h1_Exon	7	58423257	58423306	50	-	58423257	58423258	CGTTTATATCAGAGAGCCTTACAGAAGTTACCTCTTTGTGCATCACTGTG	Exon (Zfc3h1-202/Zfc3h1, exon 6 of 7)	7	58419197	58423581	4385	1	Zfc3h1-202	4060	Zfc3h1-201;Zfc3h1-202	Zfc3h1;Zfc3h1	57065;0	TRUE	FALSE	FALSE	FALSE	FALSE	TRUE	FALSE	FALSE	FALSE	Exon
cg14188130	NA	NA	NA	NA	NA	NA	-0.248664818439457	NA	NA	NA	NA	NA	-0.0678659651725024	NA	-0.263334654961004	NA	Rat.Rattus_norvegicus.Rnor_6.0.101	cg14188130	Sp4	Sp4_Exon	6	146152737	146152786	50	-	146152785	146152786	TACCTTCCTTCTCCTTCCCTACAATTAGGACAGGAACAGGCAACTCTTCG	Exon (Sp4-201/Sp4, exon 4 of 6)	6	146135877	146195819	59943	2	Sp4-201	43033	Sp4-201	Sp4	0	TRUE	FALSE	FALSE	FALSE	FALSE	TRUE	TRUE	FALSE	FALSE	Exon
cg25539759	NA	NA	NA	NA	NA	NA	0.0929648696863695	NA	NA	NA	NA	NA	0.139646881184392	NA	0.0749766744556701	NA	Rat.Rattus_norvegicus.Rnor_6.0.101	cg25539759	Arglu1	Arglu1_Exon	16	86607352	86607401	50	+	86607352	86607353	CGCATCATGGAAAAGCAGTTGCTCGAAGAACTCGAGCGACAGAGACAAGC	Exon (Arglu1-201/Arglu1, exon 2 of 4)	16	86600877	86625083	24207	1	Arglu1-201	6475	Arglu1-201	Arglu1	0	TRUE	FALSE	FALSE	FALSE	FALSE	TRUE	FALSE	FALSE	FALSE	Exon
cg25776150	NA	NA	NA	NA	NA	NA	0.00306219608804324	NA	NA	NA	NA	NA	0.0367265267529491	NA	0.00173901795399019	NA	Rat.Rattus_norvegicus.Rnor_6.0.101	cg25776150	Dmd	Dmd_Intron	X	52218364	52218413	50	-	52218364	52218365	CGGTTGATGTGGTTAGCTAACTGCCCTGGGCCCTGTATTGGTTTTGCTCA	Intron (Dmd-202/Dmd, intron 40 of 78)	21	51286737	53519259	2232523	1	Dmd-202	931627	Dmd-202	Dmd	0	TRUE	FALSE	FALSE	FALSE	FALSE	FALSE	TRUE	FALSE	FALSE	Intron
cg23442072	NA	NA	NA	NA	NA	NA	-0.188008290601967	NA	NA	NA	NA	NA	-0.0348559450861062	NA	-0.162952878925361	NA	Rat.Rattus_norvegicus.Rnor_6.0.101	cg23442072	Brpf1	Brpf1_Exon	4	145277807	145277856	50	-	145277855	145277856	GAGGATACCTCAGGCACTGAGAATGAGGCCTACTCCGTGGGCACTGGCCG	Exon (Brpf1-201/Brpf1, exon 11 of 14)	4	145264462	145280857	16396	1	Brpf1-201	13345	Brpf1-201;Ogg1-201	Brpf1;Ogg1	0;-4941	TRUE	FALSE	FALSE	FALSE	FALSE	TRUE	FALSE	FALSE	FALSE	Exon
cg16632407	NA	NA	NA	NA	-0.122794520649304	NA	NA	NA	NA	NA	NA	NA	-0.0795803903360971	NA	-0.006830987447923	NA	Rat.Rattus_norvegicus.Rnor_6.0.101	cg16632407	Pcdh9	Pcdh9_Exon	15	77733657	77733706	50	+	77733657	77733658	CGTTTACCTGTCTGGTGTGTAAGGGGCCCTTTGTCTTGAAGCCTCCTTGG	Exon (Pcdh9-201/Pcdh9, exon 1 of 1)	15	77733402	77736892	3491	2	Pcdh9-201	3186	Pcdh9-201	Pcdh9	0	TRUE	FALSE	FALSE	FALSE	FALSE	TRUE	FALSE	FALSE	FALSE	Exon
cg24399106	NA	NA	NA	0.505583913511045	NA	NA	NA	NA	NA	NA	NA	0.0902568306031896	NA	NA	NA	NA	Rat.Rattus_norvegicus.Rnor_6.0.101	cg24399106	AABR07025689.1	AABR07025689.1_Intergenic_downstream	16	46255400	46255449	50	+	46255400	46255401	CGGAGGAGTCAAGGATTATAAATGATCACAGCCAGGTCCAGCTCGCCCCG	Distal Intergenic	16	46027917	46028253	337	1	AABR07025689.1-201	227483	NA	NA	NA	FALSE	TRUE	FALSE	FALSE	FALSE	FALSE	FALSE	FALSE	TRUE	Intergenic_downstream
cg25078366	NA	NA	NA	0.205539335997099	NA	NA	NA	NA	NA	NA	NA	0.38244889324288	NA	NA	NA	NA	Rat.Rattus_norvegicus.Rnor_6.0.101	cg25078366	Dnajc22	Dnajc22_Promoter	7	140776266	140776315	50	-	140776266	140776267	CGGTCCCGCCATCCATCCTGTCCGCCGGCAATTAGGCGGCCAGACAAAGA	Promoter (5-6kb)	7	140781799	140786906	5108	1	Dnajc22-201	-5533	NA	NA	NA	FALSE	TRUE	TRUE	FALSE	FALSE	FALSE	FALSE	FALSE	FALSE	Promoter
cg07843568	NA	NA	NA	NA	NA	NA	-0.0103486559371488	NA	NA	NA	NA	NA	-0.00123437144531673	NA	-0.0107998952699646	NA	Rat.Rattus_norvegicus.Rnor_6.0.101	cg07843568	Midn	Midn_Exon	7	12418905	12418954	50	-	12418905	12418906	CGCCCCTCTCTGGGCTCTGGGGTCCCTGTCGGTGCCACGGACGCTTAAAT	Exon (Midn-201/Midn, exon 5 of 9)	7	12414733	12424367	9635	2	Midn-201	5413	Midn-201	Midn	0	TRUE	FALSE	FALSE	FALSE	FALSE	TRUE	FALSE	FALSE	FALSE	Exon
cg19795032	NA	NA	NA	NA	NA	NA	0.0320203349526072	NA	NA	NA	NA	NA	0.104080757113857	NA	0.0493868026021181	NA	Rat.Rattus_norvegicus.Rnor_6.0.101	cg19795032	Nrbp1	Nrbp1_Intron	6	26492138	26492187	50	+	26492186	26492187	TTAGCAAAAATCCTATGAAAGACTGTTGGGAACAGAGCAGCCCGTAAGCG	Intron (Nrbp1-201/Nrbp1, intron 7 of 17)	6	26486829	26497328	10500	2	Nrbp1-201	5141	Nrbp1-201	Nrbp1	0	TRUE	FALSE	FALSE	FALSE	FALSE	FALSE	TRUE	FALSE	FALSE	Intron
cg03267882	NA	NA	NA	NA	NA	NA	-0.19962129104739	NA	NA	NA	NA	NA	-0.237756465220299	NA	-0.231036203159761	NA	Rat.Rattus_norvegicus.Rnor_6.0.101	cg03267882	Btbd11	Btbd11_Exon	7	24313639	24313688	50	-	24313639	24313640	CGCAGTCCAGCCCCTCGGAGTCTTCCACCAGGGCAGTGTTGACAGTGTCA	Promoter (<=1kb)	7	24043126	24313885	270760	2	Btbd11-202	197	Btbd11-202	Btbd11	0	TRUE	FALSE	TRUE	FALSE	FALSE	TRUE	FALSE	FALSE	FALSE	Exon
cg13656236	NA	0.406884205968552	NA	NA	NA	NA	NA	NA	NA	0.387089655053375	NA	NA	-0.103422139976658	NA	NA	NA	Rat.Rattus_norvegicus.Rnor_6.0.101	cg13656236	Nkx2-2	Nkx2-2_Promoter	3	141413234	141413283	50	-	141413234	141413235	CGAAATAATACATGATTGACGCTCTCTTTCAATGTGTCCTAACTGTTTGG	Promoter (2-3kb)	3	141408798	141411170	2373	2	Nkx2-2-201	-2113	Nkx2-2-201	Nkx2-2	0	FALSE	TRUE	TRUE	FALSE	FALSE	FALSE	FALSE	FALSE	FALSE	Promoter
cg06998842	NA	NA	NA	NA	NA	NA	-0.0059083370580001	NA	NA	NA	NA	NA	-0.0338825575085186	NA	-0.000805448522597474	NA	Rat.Rattus_norvegicus.Rnor_6.0.101	cg06998842	Ntm	Ntm_Intergenic_upstream	8	30781138	30781187	50	+	30781186	30781187	ATAAGCCGTCTGCAGTATAGTTAACTTTCAATTTCAGCCAATTTTCGACG	Distal Intergenic	8	30039408	30222036	182629	2	Ntm-201	-559102	NA	NA	NA	FALSE	TRUE	FALSE	FALSE	FALSE	FALSE	FALSE	FALSE	TRUE	Intergenic_upstream
cg19367422	NA	NA	NA	NA	NA	NA	0.0567669319528501	NA	NA	NA	NA	NA	0.0789550810087399	NA	0.0303258028938799	NA	Rat.Rattus_norvegicus.Rnor_6.0.101	cg19367422	Slc8a3	Slc8a3_Exon	6	104907048	104907097	50	+	104907096	104907097	CCATCCATTTCGGTTCACCAAGGGCAATGAAGAAATTCTCTTGCCTTTCG	Exon (Slc8a3-201/Slc8a3, exon 3 of 8)	6	104891376	105097054	205679	2	Slc8a3-201	189957	Slc8a3-201	Slc8a3	0	TRUE	FALSE	FALSE	FALSE	FALSE	TRUE	FALSE	FALSE	FALSE	Exon
cg05047982	NA	NA	NA	NA	NA	NA	-0.0427292643662318	NA	NA	NA	NA	NA	-0.0330048783688295	NA	-0.0555681430620882	NA	Rat.Rattus_norvegicus.Rnor_6.0.101	cg05047982	Taok2	Taok2_Exon	1	198307507	198307556	50	+	198307555	198307556	CTGGCCTGCACGTACTTTGAGGCTCTTGGGCTGCTGGCGAACCTGGGCCG	Exon (Taok2-201/Taok2, exon 15 of 18)	1	198301938	198316915	14978	2	Taok2-201	9359	Taok2-201;Taok2-203;Taok2-202	Taok2;Taok2;Taok2	0;0;0	TRUE	FALSE	FALSE	FALSE	FALSE	TRUE	TRUE	FALSE	FALSE	Exon
cg03521797	NA	NA	NA	NA	NA	NA	-0.0335889943257993	NA	NA	NA	NA	NA	-0.0400014709564926	NA	-0.0555326517058249	NA	Rat.Rattus_norvegicus.Rnor_6.0.101	cg03521797	Phc2	Phc2_Exon	5	146889873	146889922	50	-	146889921	146889922	CTAGGAGCCTAGGCGGCACTGTTCCTTTGTCCCCTCAGCTCATCTTCACG	Exon (Phc2-201/Phc2, exon 5 of 14)	5	146882756	146931444	48689	1	Phc2-201	7117	Phc2-201	Phc2	0	TRUE	FALSE	FALSE	FALSE	FALSE	TRUE	TRUE	FALSE	FALSE	Exon
cg00158333	0.478784317425106	NA	NA	NA	NA	NA	0.123295319268528	NA	0.449080394229946	0.101371179251234	NA	0.0459230215787228	NA	NA	0.102926635300173	NA	Rat.Rattus_norvegicus.Rnor_6.0.101	cg00158333	Igf2bp1	Igf2bp1_Promoter	10	83822058	83822107	50	+	83822058	83822059	CGCCCCACTTTCAAATCAAAATGGCTCAAGCCCCAGGCCCTGGGCGGGAG	Promoter (<=1kb)	10	83780203	83822996	42794	2	Igf2bp1-201	889	Igf2bp1-201	Igf2bp1	0	TRUE	FALSE	TRUE	FALSE	FALSE	FALSE	TRUE	FALSE	FALSE	Promoter
cg26348411	NA	NA	NA	0.042706945734281	NA	NA	0.00910544381704907	NA	NA	0.0383347757962282	NA	0.113143155467653	NA	NA	0.0196929204760054	NA	Rat.Rattus_norvegicus.Rnor_6.0.101	cg26348411	Dnajc22	Dnajc22_Promoter	7	140776259	140776308	50	-	140776259	140776260	CGGCTGTCGGTCCCGCCATCCATCCTGTCCGCCGGCAATTAGGCGGCCAG	Promoter (5-6kb)	7	140781799	140786906	5108	1	Dnajc22-201	-5540	NA	NA	NA	FALSE	TRUE	TRUE	FALSE	FALSE	FALSE	FALSE	FALSE	FALSE	Promoter
cg15378605	NA	NA	NA	NA	NA	NA	-0.0169532309836578	NA	NA	NA	NA	NA	NA	NA	-0.00945128708946847	NA	Rat.Rattus_norvegicus.Rnor_6.0.101	cg15378605	Chst15	Chst15_Exon	1	204275343	204275392	50	+	204275391	204275392	GTCCTCACTTCGAGAACAGCAAGCAAGTTCATCTGCTTACTGTCCACACG	Exon (Chst15-201/Chst15, exon 2 of 8)	1	204245645	204322544	76900	2	Chst15-201	47152	Chst15-201;Chst15-202	Chst15;Chst15	0;0	TRUE	FALSE	FALSE	FALSE	FALSE	TRUE	FALSE	FALSE	FALSE	Exon
cg07887668	NA	NA	NA	NA	NA	NA	NA	NA	-0.0454971121758658	NA	NA	-0.492115940241867	NA	NA	-0.038403610813249	NA	Rat.Rattus_norvegicus.Rnor_6.0.101	cg07887668	Ntn1	Ntn1_Intron	10	54870263	54870312	50	-	54870311	54870312	TCTTCCTTTATTGTGCAGTAAATTTCCCTCCAGAGTTCGGATTTCATGCG	Intron (Ntn1-201/Ntn1, intron 1 of 5)	10	54761871	54967585	205715	2	Ntn1-201	97273	Ntn1-201	Ntn1	0	TRUE	FALSE	FALSE	FALSE	FALSE	FALSE	TRUE	FALSE	FALSE	Intron
cg27492942	NA	-0.184676952926769	-1.23840917469069	NA	NA	NA	-0.00512485491955735	NA	NA	-0.156115139573231	-1.07544982444484	NA	NA	NA	-0.00195650572175949	NA	Rat.Rattus_norvegicus.Rnor_6.0.101	cg27492942	Cisd3	Cisd3_Promoter	10	85628086	85628135	50	+	85628086	85628087	CGGATGTTATTTGTACGAAGGGCAGTTCGTAAACAGCACTTGTTCTTTTA	Promoter (<=1kb)	10	85628491	85631657	3167	1	Cisd3-202	-356	Cisd3-202;Cisd3-201;Mllt6-201;Pcgf2-201	Cisd3;Cisd3;Mllt6;Pcgf2	-356;-476;0;8767	FALSE	TRUE	TRUE	FALSE	FALSE	FALSE	FALSE	FALSE	FALSE	Promoter
cg03717442	NA	NA	NA	NA	NA	NA	-0.0163452440790713	NA	NA	NA	NA	NA	NA	NA	-0.00313183656653788	NA	Rat.Rattus_norvegicus.Rnor_6.0.101	cg03717442	Six3	Six3_Intergenic_downstream	6	8891205	8891254	50	-	8891205	8891206	CGGGCAGAAAACATAAAAGAGGTGACAATTGTATACTTTCTAGGACAAGC	Downstream (1-2kb)	6	8886730	8889925	3196	1	Six3-201	4524	Six3-202;Six3-201	Six3;Six3	0;0	FALSE	TRUE	FALSE	FALSE	FALSE	FALSE	FALSE	FALSE	FALSE	Intergenic_downstream
cg00195533	-0.741347878839368	NA	-0.241750382207169	NA	NA	NA	-0.064912083206572	NA	-0.686209795272636	NA	-0.174475185400926	NA	NA	NA	-0.0571497231205161	NA	Rat.Rattus_norvegicus.Rnor_6.0.101	cg00195533	Flnc	Flnc_Intron	4	56712863	56712912	50	-	56712863	56712864	CGTGACACAGCAGATGTCTCTGAGCTTTCCAGAAGGACAAGGCTGAGGGC	Intron (Flnc-201/Flnc, intron 1 of 46)	4	56711049	56738791	27743	1	Flnc-201	1814	Flnc-201;Flnc-202	Flnc;Flnc	0;0	TRUE	FALSE	FALSE	FALSE	FALSE	FALSE	TRUE	FALSE	FALSE	Intron
cg02854502	-1.17406121920818	NA	-0.651262502900947	NA	NA	NA	-0.0104284117338229	NA	-1.19444712836631	NA	-0.796342586530655	NA	NA	NA	-0.0118335926545893	NA	Rat.Rattus_norvegicus.Rnor_6.0.101	cg02854502	Zadh2	Zadh2_Promoter	18	80934584	80934633	50	+	80934632	80934633	AATCAATTATTTGACACTAAGATACTCTCAAGAAAAACTCATCAGTTACG	Promoter (5-6kb)	18	80939875	80949226	9352	1	Zadh2-201	-5242	NA	NA	NA	FALSE	TRUE	TRUE	FALSE	FALSE	FALSE	FALSE	FALSE	FALSE	Promoter
cg16376499	-1.76326381205199	NA	-1.35191197822707	NA	NA	NA	-0.137137211175778	NA	-1.84833599302197	NA	-1.00463113924312	NA	NA	NA	-0.170551806944532	NA	Rat.Rattus_norvegicus.Rnor_6.0.101	cg16376499	AABR07007385.1	AABR07007385.1_Promoter	2	11885522	11885571	50	+	11885570	11885571	GGTCTATCCAGGAAACAGCTCTGGCATCCCAAACTGAAATAATTAGGACG	Promoter (<=1kb)	2	11885754	11886045	292	1	AABR07007385.1-201	-183	AABR07007385.1-201	AABR07007385.1	-183	FALSE	TRUE	TRUE	FALSE	FALSE	FALSE	FALSE	FALSE	FALSE	Promoter
cg08159005	NA	NA	NA	NA	NA	NA	0.036282660860304	NA	NA	NA	NA	NA	NA	NA	0.0477245702644572	NA	Rat.Rattus_norvegicus.Rnor_6.0.101	cg08159005	Znrf1	Znrf1_Exon	19	43750751	43750800	50	-	43750751	43750752	CGGTCACCATAGAGACGGGATGCTGTACCTGGGCTCCCGAGCCTCGCTGG	Promoter (<=1kb)	19	43750278	43832878	82601	1	Znrf1-201	473	Znrf1-201	Znrf1	0	TRUE	FALSE	TRUE	FALSE	FALSE	TRUE	FALSE	FALSE	FALSE	Exon
cg19424122	0.134658749653279	NA	NA	NA	NA	NA	0.048751252846919	NA	0.10847210329322	NA	0.0362503454160042	NA	NA	NA	0.0322274844503257	NA	Rat.Rattus_norvegicus.Rnor_6.0.101	cg19424122	Il17b	Il17b_Exon	18	57015720	57015769	50	+	57015720	57015721	CGGTGCCTGTGTCTGGGCTGTGTGAACCCCTTCACCATGCAGGAGGACCG	Exon (Il17b-201/Il17b, exon 3 of 3)	18	57011575	57016009	4435	1	Il17b-201	4145	Il17b-201	Il17b	0	TRUE	FALSE	FALSE	FALSE	FALSE	TRUE	FALSE	FALSE	FALSE	Exon
cg08657007	-0.923578509379432	NA	-0.00574280196486937	NA	NA	NA	NA	NA	-1.03134285035003	NA	-0.287743446850356	NA	NA	NA	-0.000541476732603371	NA	Rat.Rattus_norvegicus.Rnor_6.0.101	cg08657007	NA	NA	NA	NA	NA	NA	NA	NA	NA	NA	NA	NA	NA	NA	NA	NA	NA	NA	NA	NA	NA	NA	NA	NA	NA	NA	NA	NA	NA	NA	NA
cg17835092	-0.198390467780417	NA	NA	NA	NA	NA	NA	NA	-0.0931401990143896	NA	-0.021427036272445	NA	NA	NA	-0.00805833319519038	NA	Rat.Rattus_norvegicus.Rnor_6.0.101	cg17835092	Zfp362	Zfp362_Exon	5	146955387	146955436	50	-	146955435	146955436	GCCCGGTAGCAGTTGGGACACTTGTAGGGCTTGTCCTTGTTGTGCTGGCG	Exon (Zfp362-201/Zfp362, exon 7 of 8)	5	146952653	146973932	21280	2	Zfp362-201	18496	Zfp362-201	Zfp362	0	TRUE	FALSE	FALSE	FALSE	FALSE	TRUE	FALSE	FALSE	FALSE	Exon
cg04829863	-0.281030759020583	NA	-0.0792293285336937	NA	NA	NA	-0.311113875210489	NA	NA	NA	-0.314006550608156	NA	NA	NA	-0.272773573754838	NA	Rat.Rattus_norvegicus.Rnor_6.0.101	cg04829863	Trps1	Trps1_Promoter	7	90318560	90318609	50	-	90318608	90318609	TTTTTCAAAGAAAGTCACTTTTAATTCCCAGGGCTCCCCGCTCGCGATCG	Promoter (<=1kb)	7	90090828	90318221	227394	2	Trps1-201	-388	Trps1-201	Trps1	0	FALSE	TRUE	TRUE	FALSE	FALSE	FALSE	FALSE	FALSE	FALSE	Promoter
cg09606114	-0.0205354437752376	NA	-0.983958054791772	NA	NA	NA	-0.0398106388960877	NA	NA	NA	-1.02705393255516	NA	NA	NA	-0.0396335946695433	NA	Rat.Rattus_norvegicus.Rnor_6.0.101	cg09606114	Smg6	Smg6_threeUTR	10	61979713	61979762	50	-	61979713	61979714	CGTCCCAGACACCATGGGAAAGGAAATGGGAAGCCAAGAGGGAACACGAC	3' UTR	10	61772449	62007030	234582	1	Smg6-201	207264	Smg6-201;Smg6-203;Smg6-202	Smg6;Smg6;Smg6	0;0;0	TRUE	FALSE	FALSE	FALSE	TRUE	TRUE	FALSE	FALSE	FALSE	threeUTR
cg21508496	NA	NA	-0.1903185765311	NA	NA	NA	-0.033346222264484	NA	NA	NA	-0.145805025185299	NA	NA	NA	-0.0261284202311596	NA	Rat.Rattus_norvegicus.Rnor_6.0.101	cg21508496	Agap2	Agap2_Exon	7	70374418	70374467	50	-	70374418	70374419	CGCTTCGGGAAACCAGCCAAGCGCAAAATGTGGAAACTAAAATCCTTTGG	Exon (Agap2-201/Agap2, exon 14 of 19)	7	70364813	70377422	12610	1	Agap2-201	9605	Agap2-202;Agap2-201	Agap2;Agap2	0;0	TRUE	FALSE	FALSE	FALSE	FALSE	TRUE	TRUE	FALSE	FALSE	Exon
cg23189934	NA	NA	0.213938809596236	NA	NA	NA	0.00255572076683572	NA	NA	NA	0.373280414358411	NA	NA	NA	0.00661949391004885	NA	Rat.Rattus_norvegicus.Rnor_6.0.101	cg23189934	Il34	Il34_Intergenic_upstream	19	40366662	40366711	50	-	40366662	40366663	CGGAAGTGAGGAATTAAATTGTTTCTCTGAGTGCTTATGGTCATTGCTGA	Distal Intergenic	19	40855433	40904121	48689	1	Il34-201	-488771	NA	NA	NA	FALSE	TRUE	FALSE	FALSE	FALSE	FALSE	FALSE	FALSE	TRUE	Intergenic_upstream
cg00398876	NA	NA	-0.451845599156985	NA	NA	NA	-0.0636254693774085	NA	NA	NA	-0.351035247615625	NA	NA	NA	-0.049717616318174	NA	Rat.Rattus_norvegicus.Rnor_6.0.101	cg00398876	Dlx3	Dlx3_Intergenic_downstream	10	82944689	82944738	50	+	82944689	82944690	CGGGCAGACTTGCTGGAGACACTGCATTTTATTAGGGCTGGGCTGCCAGC	Distal Intergenic	10	82937971	82943348	5378	1	Dlx3-201	6718	Dlx3-201	Dlx3	6718	FALSE	TRUE	FALSE	FALSE	FALSE	FALSE	FALSE	FALSE	TRUE	Intergenic_downstream
cg04707251	NA	NA	-0.0446601974635615	NA	NA	NA	-0.0579020697828287	NA	NA	NA	-0.107095727677735	NA	NA	NA	-0.0654743922959782	NA	Rat.Rattus_norvegicus.Rnor_6.0.101	cg04707251	Hnrnpll	Hnrnpll_Exon	6	2717493	2717542	50	-	2717541	2717542	GGTTTAGTGTAGTCCCAACTGTCATTGTCATTCCTAATAACATTTAGACG	Exon (Hnrnpll-201/Hnrnpll, exon 6 of 13)	6	2699961	2729394	29434	2	Hnrnpll-201	11852	Hnrnpll-201	Hnrnpll	0	TRUE	FALSE	FALSE	FALSE	FALSE	TRUE	FALSE	FALSE	FALSE	Exon
cg18808650	NA	NA	0.0744093027270415	NA	NA	NA	0.0140147878514604	NA	NA	NA	0.0791978930838649	NA	NA	NA	0.0115008905060757	NA	Rat.Rattus_norvegicus.Rnor_6.0.101	cg18808650	NA	NA	NA	NA	NA	NA	NA	NA	NA	NA	NA	NA	NA	NA	NA	NA	NA	NA	NA	NA	NA	NA	NA	NA	NA	NA	NA	NA	NA	NA	NA
cg07336259	NA	NA	0.396631040662315	NA	NA	NA	NA	NA	NA	NA	0.219119608540512	NA	NA	NA	0.00779149663868681	NA	Rat.Rattus_norvegicus.Rnor_6.0.101	cg07336259	Kif3c	Kif3c_fiveUTR	6	27769018	27769067	50	-	27769066	27769067	AAGATGGCCAGTAAGACCAAGGCCAGCGAGGCCCTCAAGGTGGTGGCCCG	Promoter (<=1kb)	6	27768943	27815611	46669	1	Kif3c-201	75	Kif3c-201	Kif3c	0	TRUE	FALSE	TRUE	TRUE	FALSE	TRUE	FALSE	FALSE	FALSE	fiveUTR
cg01653419	NA	NA	NA	NA	NA	NA	-0.0222278827388243	NA	NA	NA	NA	NA	NA	NA	-0.00220952063427253	NA	Rat.Rattus_norvegicus.Rnor_6.0.101	cg01653419	Hipk2	Hipk2_Exon	4	66446598	66446647	50	+	66446646	66446647	TCACGGGGACCTGGTGGACGATGCTGGCTGGGTAGGCAGTGTGCTGCACG	Exon (Hipk2-201/Hipk2, exon 15 of 15)	4	66445266	66624912	179647	2	Hipk2-201	178265	Hipk2-201	Hipk2	0	TRUE	FALSE	FALSE	FALSE	FALSE	TRUE	FALSE	FALSE	FALSE	Exon
cg25762442	NA	NA	NA	NA	NA	NA	0.00262468844758778	NA	NA	NA	NA	NA	NA	NA	0.000806916333174163	NA	Rat.Rattus_norvegicus.Rnor_6.0.101	cg25762442	Chd3	Chd3_Exon	10	55961131	55961180	50	-	55961131	55961132	CGAGGTGGTAGGCACGAGGGCAGGTGTCACACAGAATAATTTCCCCACCC	Exon (Chd3-201/Chd3, exon 7 of 39)	10	55943446	55965216	21771	2	Chd3-201	4036	Chd3-201	Chd3	0	TRUE	FALSE	FALSE	FALSE	FALSE	TRUE	FALSE	FALSE	FALSE	Exon
cg10276411	NA	NA	NA	NA	NA	NA	0.014849687002927	NA	NA	NA	NA	NA	NA	NA	0.0049009785975242	NA	Rat.Rattus_norvegicus.Rnor_6.0.101	cg10276411	Ascl1	Ascl1_Intergenic_downstream	7	28036409	28036458	50	-	28036457	28036458	TAAGCTCTAAATTGGCCCACTGCTGGCAGAAAGTCCGATTATTTATGGCG	Distal Intergenic	7	28038662	28040510	1849	2	Ascl1-201	4101	Ascl1-201	Ascl1	4052	FALSE	TRUE	FALSE	FALSE	FALSE	FALSE	FALSE	FALSE	TRUE	Intergenic_downstream
cg14503550	NA	NA	NA	NA	NA	NA	0.0418142487457028	NA	NA	NA	NA	NA	NA	NA	0.00398844460362698	NA	Rat.Rattus_norvegicus.Rnor_6.0.101	cg14503550	NA	NA	NA	NA	NA	NA	NA	NA	NA	NA	NA	NA	NA	NA	NA	NA	NA	NA	NA	NA	NA	NA	NA	NA	NA	NA	NA	NA	NA	NA	NA
cg16949290	0.167585828096362	1.10477122941144	NA	NA	NA	NA	0.419934127998596	NA	0.638154792158527	1.12006883204413	NA	NA	NA	NA	0.423305583979255	NA	Rat.Rattus_norvegicus.Rnor_6.0.101	cg16949290	Bcl11b	Bcl11b_Promoter	6	131927178	131927227	50	-	131927178	131927179	CGGTCTCTCTATGGCTGGGGCTGCCTCTGTACAATGGGATAAAATTCAAG	Promoter (<=1kb)	6	131834097	131926272	92176	2	Bcl11b-202	-955	Bcl11b-202;Bcl11b-203	Bcl11b;Bcl11b	0;0	FALSE	TRUE	TRUE	FALSE	FALSE	FALSE	FALSE	FALSE	FALSE	Promoter
cg08072531	0.00374949382741247	NA	NA	NA	NA	NA	0.00293097740996215	NA	NA	NA	NA	NA	NA	NA	4.32933581268819e-05	NA	Rat.Rattus_norvegicus.Rnor_6.0.101	cg08072531	Adgrl2	Adgrl2_Exon	2	258868064	258868113	50	-	258868112	258868113	GTATTCTCCATCTGAAATGGGTCAGCATCACAAATCTTGTCATCCGTCCG	Exon (Adgrl2-203/Adgrl2, exon 2 of 23)	2	258792839	258997145	204307	2	Adgrl2-201	129032	Adgrl2-201;Adgrl2-203;Adgrl2-202	Adgrl2;Adgrl2;Adgrl2	0;0;0	TRUE	FALSE	FALSE	FALSE	FALSE	TRUE	FALSE	FALSE	FALSE	Exon
cg14023813	NA	NA	NA	NA	NA	NA	-0.0504127068940637	NA	NA	NA	NA	NA	NA	NA	-0.0125990490897308	NA	Rat.Rattus_norvegicus.Rnor_6.0.101	cg14023813	Herc4	Herc4_Intergenic_upstream	20	26678031	26678080	50	-	26678079	26678080	TGGACTTGAAATCCAATGGGGTCTCCCCGCGCAGGTTCGAACCCTGCTCG	Distal Intergenic	20	26755911	26830931	75021	1	Herc4-201	-77880	NA	NA	NA	FALSE	TRUE	FALSE	FALSE	FALSE	FALSE	FALSE	FALSE	TRUE	Intergenic_upstream
cg17941015	0.0348955172508456	NA	NA	NA	NA	NA	0.00988907344386165	NA	NA	NA	NA	NA	NA	NA	0.0180710272510102	NA	Rat.Rattus_norvegicus.Rnor_6.0.101	cg17941015	LOC691427	LOC691427_Intergenic_downstream	1	141221944	141221993	50	-	141221944	141221945	CGGACAATGGAGTCCCGGGGTGACCTGAACAAAGAATTTGGAAGTAGTTA	Distal Intergenic	1	141218095	141218277	183	1	LOC691427-201	3898	LOC691427-201	LOC691427	3849	FALSE	TRUE	FALSE	FALSE	FALSE	FALSE	FALSE	FALSE	TRUE	Intergenic_downstream
cg06901478	NA	NA	NA	NA	NA	NA	-0.0303558781185475	NA	NA	NA	NA	NA	NA	NA	-0.0232580695836432	NA	Rat.Rattus_norvegicus.Rnor_6.0.101	cg06901478	Hinfp	Hinfp_Exon	8	48630936	48630985	50	-	48630936	48630937	CGACGGATGTGATCTAAGAACTTGGTATTGTTGGCAAACATGCCCCCACA	Exon (Hinfp-201/Hinfp, exon 4 of 9)	8	48628340	48634797	6458	2	Hinfp-201	3812	Hinfp-201	Hinfp	0	TRUE	FALSE	FALSE	FALSE	FALSE	TRUE	FALSE	FALSE	FALSE	Exon
cg14059420	NA	0.17959722253843	NA	NA	NA	NA	0.101542422080042	NA	NA	0.0810028087509986	NA	NA	NA	NA	0.118458794019329	NA	Rat.Rattus_norvegicus.Rnor_6.0.101	cg14059420	Hsd17b12	Hsd17b12_Intergenic_upstream	3	83139723	83139772	50	-	83139771	83139772	CGCAGCCAGCGCGCATTACTCACTTTTTGCAGTCACGACTTGGGAATCCG	Distal Intergenic	3	82924687	83048435	123749	2	Hsd17b12-201	-91337	NA	NA	NA	FALSE	TRUE	FALSE	FALSE	FALSE	FALSE	FALSE	FALSE	TRUE	Intergenic_upstream
cg11276126	NA	NA	NA	NA	NA	NA	-0.132420906069393	NA	NA	NA	NA	NA	NA	NA	-0.10545731167878	NA	Rat.Rattus_norvegicus.Rnor_6.0.101	cg11276126	Nav1	Nav1_Exon	13	52292997	52293046	50	+	52293045	52293046	CTCGTGGGTGGGGATGCTGTTGGAGCGGGTGATTCTTGGCGTGGTGGCCG	Exon (Nav1-203/Nav1, exon 13 of 32)	13	52267254	52514875	247622	2	Nav1-203	221829	Nav1-203;Nav1-201;Nav1-202	Nav1;Nav1;Nav1	0;0;0	TRUE	FALSE	FALSE	FALSE	FALSE	TRUE	TRUE	FALSE	FALSE	Exon
cg03169371	NA	NA	NA	NA	NA	NA	-0.0204256710617394	NA	NA	NA	NA	NA	NA	NA	-0.00448552420616657	NA	Rat.Rattus_norvegicus.Rnor_6.0.101	cg03169371	Tenm2	Tenm2_Intergenic_upstream	10	22086075	22086124	50	-	22086123	22086124	CACCCAGGACCAATGTGCAACCTGCTCTGGAATCAAACCCATAACACACG	Distal Intergenic	10	20844899	21265026	420128	2	Tenm2-201	-821098	NA	NA	NA	FALSE	TRUE	FALSE	FALSE	FALSE	FALSE	FALSE	FALSE	TRUE	Intergenic_upstream
cg15265788	NA	NA	NA	NA	NA	NA	0.0152801546275546	NA	NA	0.332580857663966	NA	NA	NA	NA	0.00215450848320694	NA	Rat.Rattus_norvegicus.Rnor_6.0.101	cg15265788	Psmd14	Psmd14_Intergenic_upstream	3	47517993	47518042	50	+	47518041	47518042	CTCATTTGAGAAGAGCAGCATTTGAGGCAGCAGCGTTCGCCTGCTGAACG	Distal Intergenic	3	47578384	47673338	94955	1	Psmd14-201	-60342	Tank-201;Tank-202	Tank;Tank	0;0	FALSE	TRUE	FALSE	FALSE	FALSE	FALSE	FALSE	FALSE	TRUE	Intergenic_upstream
cg03780980	NA	NA	NA	NA	NA	NA	0.00705948851855322	NA	NA	NA	NA	NA	NA	NA	0.00595954221174664	NA	Rat.Rattus_norvegicus.Rnor_6.0.101	cg03780980	Zfp207	Zfp207_Exon	10	67769160	67769209	50	+	67769208	67769209	ACATTTTCACAGATTGCATCATCAGAGAAAATACACCCAGTCATTTTGCG	Exon (Zfp207-201/Zfp207, exon 6 of 11)	10	67762995	67774787	11793	1	Zfp207-201	6165	Zfp207-201	Zfp207	0	TRUE	FALSE	FALSE	FALSE	FALSE	TRUE	TRUE	FALSE	FALSE	Exon
cg08247363	NA	NA	NA	NA	NA	NA	-0.0126692236168915	NA	NA	NA	NA	NA	NA	NA	-0.0201572206259733	NA	Rat.Rattus_norvegicus.Rnor_6.0.101	cg08247363	AABR07009538.1	AABR07009538.1_Intergenic_downstream	2	102099636	102099685	50	+	102099684	102099685	GGCATTTGCCAATCTAAGCAGCACTGGTAGGCAAACAAGCATGGCACACG	Distal Intergenic	2	102301406	102301790	385	2	AABR07009538.1-201	202105	NA	NA	NA	FALSE	TRUE	FALSE	FALSE	FALSE	FALSE	FALSE	FALSE	TRUE	Intergenic_downstream
cg06138703	0.0259484996147457	NA	NA	NA	NA	NA	0.0198305364152341	NA	0.196151230231476	NA	NA	NA	NA	NA	0.0180506755408226	NA	Rat.Rattus_norvegicus.Rnor_6.0.101	cg06138703	Cntrob	Cntrob_Exon	10	55922529	55922578	50	-	55922577	55922578	CACTTGAGCAAGGTGGCTGTGCTATCACTGTCAAAGGAGTCCTCTTCCCG	Exon (Cntrob-201/Cntrob, exon 3 of 19)	10	55901901	55924158	22258	2	Cntrob-201	1580	Cntrob-201;Cntrob-202;Kcnab3-201;Trappc1-202;Trappc1-201	Cntrob;Cntrob;Kcnab3;Trappc1;Trappc1	0;0;-4645;-2360;-2418	TRUE	FALSE	FALSE	FALSE	FALSE	TRUE	TRUE	FALSE	FALSE	Exon
cg01397139	-0.0866733601643564	NA	NA	NA	-0.0151462189678623	NA	-0.0469431853603037	NA	-0.184753470862326	NA	NA	NA	NA	NA	-0.0489768390382344	NA	Rat.Rattus_norvegicus.Rnor_6.0.101	cg01397139	NA	NA	NA	NA	NA	NA	NA	NA	NA	NA	NA	NA	NA	NA	NA	NA	NA	NA	NA	NA	NA	NA	NA	NA	NA	NA	NA	NA	NA	NA	NA
cg11315254	NA	NA	NA	NA	NA	NA	0.0226092279864921	NA	NA	NA	NA	NA	NA	NA	0.0238707714617753	NA	Rat.Rattus_norvegicus.Rnor_6.0.101	cg11315254	Camkmt	Camkmt_Intron	6	8671864	8671913	50	+	8671864	8671865	CGGATCATATTGATTTTATGGTTGCCTCGATGAGCAGAAACATTTTACCT	Intron (Camkmt-201/Camkmt, intron 2 of 7)	6	8669722	8729771	60050	1	Camkmt-201	2142	Camkmt-201	Camkmt	0	TRUE	FALSE	FALSE	FALSE	FALSE	FALSE	TRUE	FALSE	FALSE	Intron
cg05201058	3.89979052171916	NA	NA	NA	1.16520929691772	NA	1.07908067680707	NA	3.82945638887973	NA	NA	NA	NA	NA	0.95522837074791	NA	Rat.Rattus_norvegicus.Rnor_6.0.101	cg05201058	Gsk3b	Gsk3b_Exon	11	65208618	65208667	50	-	65208666	65208667	TTTCATGCTGCCAAAAGCTGAAGGCTGCTGCACCGGCTTGCAGCTCTCCG	Promoter (<=1kb)	11	65066235	65208837	142603	2	Gsk3b-201	170	Gsk3b-201;Gsk3b-202	Gsk3b;Gsk3b	0;0	TRUE	FALSE	TRUE	FALSE	FALSE	TRUE	FALSE	FALSE	FALSE	Exon
cg08553905	NA	NA	NA	NA	NA	NA	-0.048783368722964	NA	NA	NA	NA	NA	NA	NA	-0.000541274214601844	NA	Rat.Rattus_norvegicus.Rnor_6.0.101	cg08553905	Fbxo33	Fbxo33_fiveUTR	6	80334505	80334554	50	+	80334505	80334506	CGGGGCTGCGGCACTGACAAGAACAACAACATCAATGACTAGGAAGAAGG	Promoter (<=1kb)	6	80302303	80334522	32220	2	Fbxo33-201	0	Fbxo33-201	Fbxo33	0	TRUE	FALSE	TRUE	TRUE	FALSE	TRUE	FALSE	FALSE	FALSE	fiveUTR
cg02121891	NA	NA	NA	NA	0.463476699436611	NA	0.283583499883776	NA	NA	NA	NA	NA	NA	NA	0.00456392902610638	NA	Rat.Rattus_norvegicus.Rnor_6.0.101	cg02121891	NA	NA	NA	NA	NA	NA	NA	NA	NA	NA	NA	NA	NA	NA	NA	NA	NA	NA	NA	NA	NA	NA	NA	NA	NA	NA	NA	NA	NA	NA	NA
cg00045149	0.129720849441218	NA	NA	NA	NA	NA	0.0467521305941557	NA	0.0657220142141958	NA	NA	NA	NA	NA	0.0329950408084427	NA	Rat.Rattus_norvegicus.Rnor_6.0.101	cg00045149	Tmx4	Tmx4_Intergenic_upstream	3	127721773	127721822	50	+	127721773	127721774	CGCCTTGCAACTCAAGCCCGTGTGCGTGTCCGACAGCCTCAAGAAGGGCA	Distal Intergenic	3	127528434	127569093	40660	2	Tmx4-201	-152680	NA	NA	NA	FALSE	TRUE	FALSE	FALSE	FALSE	FALSE	FALSE	FALSE	TRUE	Intergenic_upstream
cg01933636	0.0550817228944759	NA	NA	NA	NA	NA	0.0305280627209271	NA	0.0995260055287522	NA	NA	NA	NA	NA	0.0237041960609672	NA	Rat.Rattus_norvegicus.Rnor_6.0.101	cg01933636	NA	NA	NA	NA	NA	NA	NA	NA	NA	NA	NA	NA	NA	NA	NA	NA	NA	NA	NA	NA	NA	NA	NA	NA	NA	NA	NA	NA	NA	NA	NA
cg04927657	NA	NA	NA	NA	NA	NA	-0.00745741721756842	NA	NA	NA	NA	NA	NA	NA	-0.000528858742018555	NA	Rat.Rattus_norvegicus.Rnor_6.0.101	cg04927657	Kdm5c	Kdm5c_Exon	X	22303068	22303117	50	+	22303068	22303069	CGGTGTTCGAGCCTAGCTGGGCCGAGTTCCGAGACCCTCTTGGCTACATC	Promoter (<=1kb)	21	22302485	22328423	25939	1	Kdm5c-205	583	Kdm5c-205;Kdm5c-202;Kdm5c-206;Kdm5c-208	Kdm5c;Kdm5c;Kdm5c;Kdm5c	0;0;0;0	TRUE	FALSE	TRUE	FALSE	FALSE	TRUE	FALSE	FALSE	FALSE	Exon
cg13279750	NA	NA	NA	NA	NA	NA	0.076538662488681	NA	NA	NA	NA	NA	NA	NA	0.0254562008410517	NA	Rat.Rattus_norvegicus.Rnor_6.0.101	cg13279750	Rbbp6	Rbbp6_Intergenic_downstream	1	192991528	192991577	50	-	192991576	192991577	CAGATTTGTCTCATCACATGATGGGGGACCTGTATCATGTGATGGCTCCG	Distal Intergenic	1	192933540	192965158	31619	1	Rbbp6-201	58037	NA	NA	NA	FALSE	TRUE	FALSE	FALSE	FALSE	FALSE	FALSE	FALSE	TRUE	Intergenic_downstream
cg06053159	0.028833246948171	NA	NA	NA	NA	NA	0.115817882275329	NA	0.161833678401807	NA	NA	NA	NA	NA	0.0996503538946639	NA	Rat.Rattus_norvegicus.Rnor_6.0.101	cg06053159	Acaca	Acaca_Intron	10	71598493	71598542	50	+	71598493	71598494	CGGAGTGATTGTAAGTAACGCTTGCCTTAAGAATCTCATTATTGGAACAC	Intron (Acaca-202/Acaca, intron 32 of 62)	10	71536533	71719910	183378	1	Acaca-202	61960	Acaca-202;Acaca-201	Acaca;Acaca	0;0	TRUE	FALSE	FALSE	FALSE	FALSE	FALSE	TRUE	FALSE	FALSE	Intron
cg00557947	0.194568916516934	NA	NA	NA	NA	NA	0.0709307559478454	NA	0.166574613838774	NA	NA	NA	NA	NA	0.0730604560777884	NA	Rat.Rattus_norvegicus.Rnor_6.0.101	cg00557947	Pax2	Pax2_Intergenic_upstream	1	264421602	264421651	50	-	264421602	264421603	CGGATTCTATTTGCATCCGGAATCGCATGTACATGAAAAATGTGTCCGCG	Distal Intergenic	1	264504591	264583329	78739	1	Pax2-201	-82989	NA	NA	NA	FALSE	TRUE	FALSE	FALSE	FALSE	FALSE	FALSE	FALSE	TRUE	Intergenic_upstream
cg24884825	-0.0856540707919533	NA	NA	NA	NA	NA	-0.0279358874024726	NA	-0.0761186512303846	NA	NA	NA	NA	NA	-0.0311501402311375	NA	Rat.Rattus_norvegicus.Rnor_6.0.101	cg24884825	NA	NA	NA	NA	NA	NA	NA	NA	NA	NA	NA	NA	NA	NA	NA	NA	NA	NA	NA	NA	NA	NA	NA	NA	NA	NA	NA	NA	NA	NA	NA
cg15178575	-0.0411602749183206	NA	NA	NA	NA	NA	-0.00531539758814227	NA	-0.00997901701388009	NA	NA	NA	NA	NA	-0.00256049211365118	NA	Rat.Rattus_norvegicus.Rnor_6.0.101	cg15178575	Tmtc2	Tmtc2_Intron	7	47394781	47394830	50	-	47394829	47394830	TATGGTGTTTTGGTTGGCATGGTGACCCATTCTTCCTCATTAAACTAACG	Intron (Tmtc2-201/Tmtc2, intron 2 of 13)	7	47181981	47586137	404157	2	Tmtc2-201	191307	Tmtc2-201	Tmtc2	0	TRUE	FALSE	FALSE	FALSE	FALSE	FALSE	TRUE	FALSE	FALSE	Intron
cg04958293	NA	NA	NA	NA	-4.54666634570646e-05	NA	NA	NA	NA	NA	NA	NA	-0.0623127974436334	NA	NA	NA	Rat.Rattus_norvegicus.Rnor_6.0.101	cg04958293	NA	NA	NA	NA	NA	NA	NA	NA	NA	NA	NA	NA	NA	NA	NA	NA	NA	NA	NA	NA	NA	NA	NA	NA	NA	NA	NA	NA	NA	NA	NA
cg12722365	NA	NA	0.261587255989364	NA	NA	NA	NA	NA	NA	NA	0.221231935849966	NA	NA	NA	NA	NA	Rat.Rattus_norvegicus.Rnor_6.0.101	cg12722365	Tbc1d2b	Tbc1d2b_Intergenic_upstream	8	98081686	98081735	50	+	98081734	98081735	TGAATGCCCAAGCTGAATAGCCATTTGAATGAAGGCTTTAGTTTGATTCG	Distal Intergenic	8	97577565	97647072	69508	2	Tbc1d2b-201	-434614	NA	NA	NA	FALSE	TRUE	FALSE	FALSE	FALSE	FALSE	FALSE	FALSE	TRUE	Intergenic_upstream
cg07550523	-0.0614544043923914	NA	NA	NA	NA	NA	-0.0560115378647634	NA	-0.825285859707686	NA	NA	NA	NA	NA	-0.0640479007387625	NA	Rat.Rattus_norvegicus.Rnor_6.0.101	cg07550523	Ephb2	Ephb2_Promoter	5	155204849	155204898	50	-	155204849	155204850	CGGCGCTGTGGCTCCTCCAGATAAAGCAGCGATTTCAGCCCAAATGTTTC	Promoter (<=1kb)	5	155022493	155204456	181964	2	Ephb2-202	-442	Ephb2-202	Ephb2	0	FALSE	TRUE	TRUE	FALSE	FALSE	FALSE	FALSE	FALSE	FALSE	Promoter
cg04557908	NA	NA	-1.64314672449403	NA	NA	NA	NA	NA	NA	NA	-1.41202084943901	NA	NA	NA	NA	NA	Rat.Rattus_norvegicus.Rnor_6.0.101	cg04557908	NA	NA	NA	NA	NA	NA	NA	NA	NA	NA	NA	NA	NA	NA	NA	NA	NA	NA	NA	NA	NA	NA	NA	NA	NA	NA	NA	NA	NA	NA	NA
cg18479022	-0.0204063218080498	NA	NA	NA	NA	NA	-0.00940037463422673	NA	-0.0820874209269135	NA	NA	NA	NA	NA	-0.0102548578031279	NA	Rat.Rattus_norvegicus.Rnor_6.0.101	cg18479022	Anks1a	Anks1a_Exon	20	7561994	7562043	50	+	7561994	7561995	CGTTTGCTTTCCAGACGGAGATGGGCAGTGCTTTGCATGAGGCTGCTTTG	Exon (Anks1a-201/Anks1a, exon 5 of 24)	20	7484550	7636497	151948	1	Anks1a-201	77444	Anks1a-201;Anks1a-202	Anks1a;Anks1a	0;0	TRUE	FALSE	FALSE	FALSE	FALSE	TRUE	TRUE	FALSE	FALSE	Exon
cg24799293	0.141105371074188	NA	NA	NA	NA	NA	0.0384949334428318	NA	0.159633537215034	NA	NA	NA	NA	NA	0.0321616307916254	NA	Rat.Rattus_norvegicus.Rnor_6.0.101	cg24799293	Cacna2d1	Cacna2d1_fiveUTR	4	16130521	16130570	50	-	16130569	16130570	GGAAAAGTGTCAGAGTCAAGGCCAGCAGGCAGCCAGCAGCCATCTTCGCG	Promoter (<=1kb)	4	15710793	16130563	419771	2	Cacna2d1-204	0	Cacna2d1-202;Cacna2d1-204;Cacna2d1-201	Cacna2d1;Cacna2d1;Cacna2d1	0;0;0	TRUE	FALSE	TRUE	TRUE	FALSE	TRUE	FALSE	FALSE	FALSE	fiveUTR
cg26058975	0.0295852166390461	NA	NA	NA	NA	NA	0.0712459849867373	NA	0.0936148054630709	NA	NA	NA	NA	NA	0.0491151092809241	NA	Rat.Rattus_norvegicus.Rnor_6.0.101	cg26058975	Ebf3	Ebf3_Exon	1	209528082	209528131	50	+	209528130	209528131	ATGGTGGGGCTGGACGGCACTACTGCAACAAAGCAAACACGGTCAGCACG	Exon (Ebf3-201/Ebf3, exon 16 of 17)	1	209523157	209641123	117967	2	Ebf3-201	112992	Ebf3-201	Ebf3	0	TRUE	FALSE	FALSE	FALSE	FALSE	TRUE	TRUE	FALSE	FALSE	Exon
cg19148866	-0.385664784769077	NA	NA	NA	NA	NA	-0.0591126563517135	NA	-0.377215917270423	NA	NA	NA	NA	NA	-0.0725714199539969	NA	Rat.Rattus_norvegicus.Rnor_6.0.101	cg19148866	NA	NA	NA	NA	NA	NA	NA	NA	NA	NA	NA	NA	NA	NA	NA	NA	NA	NA	NA	NA	NA	NA	NA	NA	NA	NA	NA	NA	NA	NA	NA
cg27344462	0.752983169171107	NA	NA	NA	NA	NA	0.0271985145328937	NA	0.714174571334583	NA	NA	NA	NA	NA	0.0215894786270517	NA	Rat.Rattus_norvegicus.Rnor_6.0.101	cg27344462	Fam219a	Fam219a_Exon	5	57899461	57899510	50	+	57899461	57899462	CGGTAGCCGTCCTTCAGCAGCTGGATGTTCAAATCTTGGTTGATCTGCTG	Exon (Fam219a-201/Fam219a, exon 6 of 6)	5	57897368	57947183	49816	2	Fam219a-201	47673	RGD1561916-201;Fam219a-201	RGD1561916;Fam219a	-2986;0	TRUE	FALSE	FALSE	FALSE	FALSE	TRUE	TRUE	FALSE	FALSE	Exon
cg20757950	NA	NA	NA	NA	-0.100471082904027	NA	NA	NA	NA	NA	NA	NA	-0.0925072141920444	NA	NA	NA	Rat.Rattus_norvegicus.Rnor_6.0.101	cg20757950	RGD1563680	RGD1563680_Intron	3	107204195	107204244	50	+	107204195	107204196	CGCCATTTGTCAAAGTCAACCTTCTGATTGCTTTGGACCTACTGCTATCC	Intron (RGD1563680-201/RGD1563680, intron 5 of 10)	3	107142762	107348650	205889	1	RGD1563680-201	61433	RGD1563680-201	RGD1563680	0	TRUE	FALSE	FALSE	FALSE	FALSE	FALSE	TRUE	FALSE	FALSE	Intron
cg23730260	NA	NA	NA	NA	NA	NA	0.103028380895655	NA	NA	NA	NA	NA	NA	NA	0.0794676164570836	NA	Rat.Rattus_norvegicus.Rnor_6.0.101	cg23730260	Lmo1	Lmo1_Promoter	1	173764533	173764582	50	+	173764581	173764582	AGATTCCCCTGTTAATTAAATCAATTCATTATGCTCAGATCTGATTAGCG	Promoter (<=1kb)	1	173728191	173764250	36060	2	Lmo1-202	-283	Lmo1-201;Lmo1-202	Lmo1;Lmo1	0;0	FALSE	TRUE	TRUE	FALSE	FALSE	FALSE	FALSE	FALSE	FALSE	Promoter
cg24737665	NA	NA	NA	NA	-0.00442899639049174	NA	NA	NA	-0.0674666502733701	NA	NA	NA	-0.0822245626313177	NA	NA	NA	Rat.Rattus_norvegicus.Rnor_6.0.101	cg24737665	Med14	Med14_threeUTR	X	11080303	11080352	50	-	11080303	11080304	CGTGATTTAATGGCTAATCTTACACTGCCCCCTGGTGGGCGTCCATAGAC	3' UTR	21	10964067	11082565	118499	1	Med14-203	116236	AABR07037058.2-201;Med14-202;Med14-203;Med14-201;Med14-206;RGD1565685-201;RGD1565685-202	AABR07037058.2;Med14;Med14;Med14;Med14;RGD1565685;RGD1565685	-1704;0;0;0;0;0;0	TRUE	FALSE	FALSE	FALSE	TRUE	TRUE	FALSE	FALSE	FALSE	threeUTR
cg05015154	NA	NA	NA	NA	NA	NA	-8.36187641035235e-05	NA	NA	NA	NA	NA	-0.0575368509431485	NA	NA	NA	Rat.Rattus_norvegicus.Rnor_6.0.101	cg05015154	Pex14	Pex14_Intron	5	165808879	165808928	50	+	165808879	165808880	CGAAAACAGACAGGGAAACAAAAAACTAATTATTGGGTGAGACGACTAAT	Intron (Pex14-201/Pex14, intron 3 of 8)	5	165782895	165918445	135551	2	Pex14-201	109517	Pex14-201	Pex14	0	TRUE	FALSE	FALSE	FALSE	FALSE	FALSE	TRUE	FALSE	FALSE	Intron
cg05977669	NA	NA	0.261427493754389	NA	NA	NA	NA	NA	NA	NA	0.43681763494159	NA	NA	NA	NA	NA	Rat.Rattus_norvegicus.Rnor_6.0.101	cg05977669	NA	NA	NA	NA	NA	NA	NA	NA	NA	NA	NA	NA	NA	NA	NA	NA	NA	NA	NA	NA	NA	NA	NA	NA	NA	NA	NA	NA	NA	NA	NA
cg05775627	NA	NA	NA	NA	-0.0513904732438328	NA	NA	NA	NA	NA	NA	NA	-0.012996954617336	NA	NA	NA	Rat.Rattus_norvegicus.Rnor_6.0.101	cg05775627	Prph	Prph_Exon	7	140743626	140743675	50	-	140743626	140743627	CGCAAGATTGAGTCTCTGATGGATGAGATTGAGTTCCTCAAGAAGCTGCA	Exon (Prph-201/Prph, exon 3 of 9)	7	140742418	140746197	3780	1	Prph-201	1208	Prph-201	Prph	0	TRUE	FALSE	FALSE	FALSE	FALSE	TRUE	FALSE	FALSE	FALSE	Exon
cg04414148	NA	NA	NA	NA	NA	NA	-0.00332158707833931	NA	NA	NA	NA	NA	NA	NA	-0.000826018673382916	NA	Rat.Rattus_norvegicus.Rnor_6.0.101	cg04414148	Hoxb8	Hoxb8_Exon	10	84131530	84131579	50	+	84131578	84131579	ATACAAAACCGGGGAGTCCCTGCGCCCCAATTATTATGACTGCGGCTTCG	Promoter (<=1kb)	10	84131495	84133246	1752	1	Hoxb8-201	35	Hoxb7-201;Hoxb8-201	Hoxb7;Hoxb8	0;0	TRUE	FALSE	TRUE	FALSE	FALSE	TRUE	FALSE	FALSE	FALSE	Exon
cg21424058	NA	NA	-0.0924685338048263	NA	NA	NA	NA	NA	NA	NA	-0.0682718381154382	NA	NA	NA	NA	NA	Rat.Rattus_norvegicus.Rnor_6.0.101	cg21424058	Rbm10	Rbm10_Exon	X	1768089	1768138	50	-	1768089	1768090	CGTCATCCTCAGTGGCTGCCTGTGGCAGCATCCTCAGCATGACGATGTTA	Exon (Rbm10-202/Rbm10, exon 3 of 23)	21	1754861	1784807	29947	2	Rbm10-202	16669	Rbm10-202;Rbm10-201	Rbm10;Rbm10	0;0	TRUE	FALSE	FALSE	FALSE	FALSE	TRUE	TRUE	FALSE	FALSE	Exon
cg03126469	NA	NA	NA	NA	NA	NA	0.130368118299016	NA	0.0264991459112579	NA	NA	NA	NA	NA	0.125588120242678	NA	Rat.Rattus_norvegicus.Rnor_6.0.101	cg03126469	Mta1	Mta1_Exon	6	137943621	137943670	50	+	137943669	137943670	TTACCAGTGGTATTCTTGGGGTCCCCCTAACATGCAGTGTCGTCTCTGCG	Exon (Mta1-201/Mta1, exon 13 of 20)	6	137924293	137950075	25783	1	Mta1-201	19328	Mta1-201;Mta1-202	Mta1;Mta1	0;0	TRUE	FALSE	FALSE	FALSE	FALSE	TRUE	FALSE	FALSE	FALSE	Exon
cg00462525	NA	NA	NA	NA	NA	NA	0.125565764322057	NA	0.17437818208858	NA	NA	NA	NA	NA	0.1527932095514	NA	Rat.Rattus_norvegicus.Rnor_6.0.101	cg00462525	Tbr1	Tbr1_Exon	3	47680422	47680471	50	+	47680422	47680423	CGGACAGATGGTGGTTTTACAGTCCTTGCACAAGTACCAGCCCCGCCTGC	Exon (Tbr1-201/Tbr1, exon 4 of 9)	3	47677720	47685902	8183	1	Tbr1-201	2702	Tbr1-201	Tbr1	0	TRUE	FALSE	FALSE	FALSE	FALSE	TRUE	TRUE	FALSE	FALSE	Exon
cg13267043	NA	NA	NA	NA	NA	NA	0.00141595561344761	NA	NA	NA	NA	NA	NA	NA	0.00304468258779799	NA	Rat.Rattus_norvegicus.Rnor_6.0.101	cg13267043	Glra4	Glra4_Exon	X	107435986	107436035	50	-	107436034	107436035	TTACCTGTGTTGTAGTGCTTGGTACAACAGCCTAGATCCTTCTCATCCCG	Exon (Glra4-201/Glra4, exon 6 of 9)	21	107422357	107442878	20522	2	Glra4-201	6843	Glra4-201	Glra4	0	TRUE	FALSE	FALSE	FALSE	FALSE	TRUE	TRUE	FALSE	FALSE	Exon
cg12709145	NA	NA	NA	NA	-0.0330632888292698	NA	-0.0128254437195427	NA	NA	NA	NA	NA	NA	NA	-0.0277492368314297	NA	Rat.Rattus_norvegicus.Rnor_6.0.101	cg12709145	Cadm1	Cadm1_Intergenic_upstream	8	51914162	51914211	50	+	51914162	51914163	CGTTTTCTCATGTACCAAATCAAAGTGTATAGTTATGGAGCTGGCTATCT	Distal Intergenic	8	52127399	52189722	62324	1	Cadm1-201	-213188	NA	NA	NA	FALSE	TRUE	FALSE	FALSE	FALSE	FALSE	FALSE	FALSE	TRUE	Intergenic_upstream
cg13369768	NA	NA	NA	NA	NA	NA	-0.00342884187534942	NA	NA	NA	NA	NA	NA	NA	-8.35291985199256e-05	NA	Rat.Rattus_norvegicus.Rnor_6.0.101	cg13369768	Dhx15	Dhx15_Intron	14	61167693	61167742	50	+	61167693	61167694	CGTGACTCATCGATATGGGCGTTTGTGTTGGGCCCATACCAACCTTGTTT	Intron (Dhx15-201/Dhx15, intron 10 of 13)	14	61136746	61174880	38135	1	Dhx15-201	30947	Dhx15-201	Dhx15	0	TRUE	FALSE	FALSE	FALSE	FALSE	FALSE	TRUE	FALSE	FALSE	Intron
cg09363187	NA	NA	NA	NA	NA	NA	0.0394533310035521	NA	NA	NA	NA	NA	NA	NA	0.0475158260767915	NA	Rat.Rattus_norvegicus.Rnor_6.0.101	cg09363187	Hspa2	Hspa2_Exon	6	99434632	99434681	50	-	99434680	99434681	GCGGAGGAGTTCAAGCGCAAGCACAAGAAGGACATTGGGCCCAACAAGCG	Exon (Hspa2-202/Hspa2, exon 3 of 3)	6	99433550	99436289	2740	1	Hspa2-202	1082	Hspa2-202;Hspa2-201	Hspa2;Hspa2	0;0	TRUE	FALSE	FALSE	FALSE	FALSE	TRUE	FALSE	FALSE	FALSE	Exon
cg02622074	NA	NA	NA	NA	0.223721333711307	NA	NA	NA	NA	NA	NA	NA	0.524854269768458	NA	NA	NA	Rat.Rattus_norvegicus.Rnor_6.0.101	cg02622074	Tfap2a	Tfap2a_Promoter	17	24654643	24654692	50	+	24654691	24654692	TAGTCATGAATATCTGCTATTAGGAGGCTCCAGGAACGCTGCCCAGCGCG	Promoter (<=1kb)	17	24654902	24670457	15556	1	Tfap2a-201	-210	Tfap2a-201	Tfap2a	0	FALSE	TRUE	TRUE	FALSE	FALSE	FALSE	FALSE	FALSE	FALSE	Promoter
cg10918171	NA	NA	NA	NA	NA	NA	-0.000113738238705496	NA	NA	NA	NA	NA	NA	NA	-0.00411039253329855	NA	Rat.Rattus_norvegicus.Rnor_6.0.101	cg10918171	Dll1	Dll1_Promoter	1	57328224	57328273	50	-	57328272	57328273	ATTAAGGCAGCCTGTTATTGTGCGAGGCTGAATCAGTGGCTCTTTGTGCG	Promoter (<=1kb)	1	57318708	57327379	8672	2	Dll1-201	-894	Dll1-201	Dll1	0	FALSE	TRUE	TRUE	FALSE	FALSE	FALSE	FALSE	FALSE	FALSE	Promoter
cg20375576	NA	NA	NA	NA	NA	NA	-0.324756634649351	NA	NA	NA	NA	NA	NA	NA	-0.0123093936564658	NA	Rat.Rattus_norvegicus.Rnor_6.0.101	cg20375576	Gse1	Gse1_Promoter	19	54060267	54060316	50	-	54060267	54060268	CGTTACTATGGTGCAGCCGGGGCTTGCAGAATCCCAGTAATAGCATTTAT	Promoter (<=1kb)	19	54060622	54148970	88349	1	Gse1-201	-355	Gse1-201	Gse1	0	FALSE	TRUE	TRUE	FALSE	FALSE	FALSE	FALSE	FALSE	FALSE	Promoter
cg26157931	NA	NA	NA	NA	NA	NA	-0.00229368461514335	NA	NA	NA	NA	NA	NA	NA	-0.000415465648478992	NA	Rat.Rattus_norvegicus.Rnor_6.0.101	cg26157931	Snx10	Snx10_Intron	4	81373128	81373177	50	+	81373176	81373177	TTGCATTCTGATTATGTGACTTTCATTTAGTCAGACTTGAATTATTCGCG	Intron (Snx10-201/Snx10, intron 6 of 6)	4	81311490	81374158	62669	1	Snx10-201	61638	Snx10-201	Snx10	0	TRUE	FALSE	FALSE	FALSE	FALSE	FALSE	TRUE	FALSE	FALSE	Intron
cg18760313	NA	NA	NA	NA	NA	NA	0.00444521187522311	NA	NA	NA	NA	NA	NA	NA	0.00516666397496616	NA	Rat.Rattus_norvegicus.Rnor_6.0.101	cg18760313	Fign	Fign_Promoter	3	50119614	50119663	50	-	50119662	50119663	TAGGATCAGTGGATTGTATATACCATTAAATTATACATCTTTCTCTCCCG	Promoter (<=1kb)	3	49992397	50120392	127996	2	Fign-201	729	Fign-201	Fign	0	TRUE	FALSE	TRUE	FALSE	FALSE	FALSE	TRUE	FALSE	FALSE	Promoter
cg21528042	NA	NA	NA	NA	NA	NA	-0.0118293177838029	NA	NA	NA	NA	NA	NA	NA	-0.0267216432975688	NA	Rat.Rattus_norvegicus.Rnor_6.0.101	cg21528042	Cux2	Cux2_Intron	12	40094835	40094884	50	+	40094883	40094884	AATACTTGCAGAGCTAATAATAATTCAGATTATTCCTGTCAGCTATTCCG	Intron (Cux2-201/Cux2, intron 2 of 22)	12	40018937	40219291	200355	1	Cux2-201	75898	Cux2-201	Cux2	0	TRUE	FALSE	FALSE	FALSE	FALSE	FALSE	TRUE	FALSE	FALSE	Intron
cg24740850	NA	NA	-0.73259261079729	NA	NA	NA	NA	NA	NA	NA	-1.22437083847264	NA	NA	NA	NA	NA	Rat.Rattus_norvegicus.Rnor_6.0.101	cg24740850	Cpeb4	Cpeb4_Exon	10	16045011	16045060	50	-	16045011	16045012	CGCCAAATGAGGCAGCTGGTTAAAAGCAGCATTTCTATGTGTGAAGGGTG	Promoter (<=1kb)	10	15987921	16045835	57915	2	Cpeb4-201	775	Cpeb4-201;Cpeb4-202	Cpeb4;Cpeb4	0;0	TRUE	FALSE	TRUE	FALSE	FALSE	TRUE	FALSE	FALSE	FALSE	Exon
cg09742539	NA	NA	NA	NA	NA	NA	0.0211116835901627	NA	NA	NA	NA	NA	NA	NA	0.0274339304725056	NA	Rat.Rattus_norvegicus.Rnor_6.0.101	cg09742539	Lbx1	Lbx1_Intergenic_upstream	1	265035395	265035444	50	+	265035395	265035396	CGGATGGAGCTGTTAATGTAAGTGGAGTTTCTGCAATGGTAATTAGGAGG	Distal Intergenic	1	264973315	264975132	1818	2	Lbx1-201	-60263	NA	NA	NA	FALSE	TRUE	FALSE	FALSE	FALSE	FALSE	FALSE	FALSE	TRUE	Intergenic_upstream
cg26479673	NA	NA	NA	NA	NA	NA	0.0202252006650095	NA	NA	NA	NA	NA	NA	NA	0.00536136288289749	NA	Rat.Rattus_norvegicus.Rnor_6.0.101	cg26479673	Pdlim5	Pdlim5_Intergenic_downstream	2	247814576	247814625	50	+	247814576	247814577	CGTGATTGATAGAAACCAAACAGCAGCTATTAAAATGTCAGATGCAGACT	Distal Intergenic	2	247818243	247988462	170220	2	Pdlim5-201	173837	Pdlim5-201	Pdlim5	0	FALSE	TRUE	FALSE	FALSE	FALSE	FALSE	FALSE	FALSE	TRUE	Intergenic_downstream
cg07341770	NA	NA	NA	NA	NA	NA	-0.00335003118850731	NA	NA	NA	NA	NA	-0.0032679729075337	NA	NA	NA	Rat.Rattus_norvegicus.Rnor_6.0.101	cg07341770	AABR07037073.1	AABR07037073.1_Intergenic_downstream	X	11727850	11727899	50	-	11727898	11727899	ACAGGCTTTATTTACAGTACACATGTTTTCGGCTCGTTATTCTGGAGGCG	Distal Intergenic	21	11748594	11750323	1730	2	AABR07037073.1-201	22473	NA	NA	NA	FALSE	TRUE	FALSE	FALSE	FALSE	FALSE	FALSE	FALSE	TRUE	Intergenic_downstream
cg05470773	NA	NA	NA	NA	NA	NA	0.0905532948961367	NA	NA	NA	NA	NA	NA	NA	0.0817607079467343	NA	Rat.Rattus_norvegicus.Rnor_6.0.101	cg05470773	Pkn2	Pkn2_Exon	2	248760342	248760391	50	+	248760390	248760391	AAATCTTCTAACCTCAGAAATTTTACAGCACACAGAGACCGCCAATCACG	Exon (Pkn2-201/Pkn2, exon 9 of 22)	2	248735699	248840735	105037	2	Pkn2-201	80344	Pkn2-201;Pkn2-202	Pkn2;Pkn2	0;0	TRUE	FALSE	FALSE	FALSE	FALSE	TRUE	FALSE	FALSE	FALSE	Exon
cg19430868	NA	NA	NA	NA	NA	NA	0.00120413382129268	NA	NA	NA	NA	NA	NA	NA	0.00990450584205988	NA	Rat.Rattus_norvegicus.Rnor_6.0.101	cg19430868	Lrba	Lrba_Exon	2	185836868	185836917	50	+	185836916	185836917	GCTGTTTGATAATTGCTAACATATGTGGCTTCTCTGTTTCATTGTAGTCG	Exon (Lrba-203/Lrba, exon 39 of 65)	2	185590986	186109464	518479	1	Lrba-203	245882	Lrba-203;Lrba-204;Lrba-202	Lrba;Lrba;Lrba	0;0;0	TRUE	FALSE	FALSE	FALSE	FALSE	TRUE	TRUE	FALSE	FALSE	Exon
cg15651067	NA	NA	NA	NA	NA	NA	0.0320377232362635	NA	NA	NA	NA	NA	NA	NA	0.0256007523409448	NA	Rat.Rattus_norvegicus.Rnor_6.0.101	cg15651067	RGD1308428	RGD1308428_Exon	1	90149524	90149573	50	+	90149524	90149525	CGCCAAGCAGGAAGCGCCGCTTGTAGTCCATTTTACTGTCCTGGGCACTG	Promoter (<=1kb)	1	90097334	90149991	52658	2	RGD1308428-203	418	RGD1308428-203;RGD1308428-201;RGD1308428-202	RGD1308428;RGD1308428;RGD1308428	0;0;0	TRUE	FALSE	TRUE	FALSE	FALSE	TRUE	FALSE	FALSE	FALSE	Exon
cg14911432	NA	NA	NA	NA	NA	NA	-0.0182610227234721	NA	NA	NA	NA	NA	NA	NA	-0.0397238082525152	NA	Rat.Rattus_norvegicus.Rnor_6.0.101	cg14911432	Rnf20	Rnf20_Exon	5	64919435	64919484	50	+	64919435	64919436	CGCCAGCGCAAATGTCCCAAGTGTAATGCTGCTTTTGGTGCCAATGATTT	Exon (Rnf20-201/Rnf20, exon 21 of 21)	5	64892802	64920390	27589	1	Rnf20-201	26633	Rnf20-201	Rnf20	0	TRUE	FALSE	FALSE	FALSE	FALSE	TRUE	FALSE	FALSE	FALSE	Exon
cg06810447	NA	NA	NA	NA	NA	NA	-0.0374791611705993	NA	NA	NA	NA	NA	NA	NA	-0.0611463664736338	NA	Rat.Rattus_norvegicus.Rnor_6.0.101	cg06810447	Speg	Speg_Exon	9	82581235	82581284	50	+	82581283	82581284	CTGGGGGTCAGAGGATAGCCTTTCCGTGGCCAGTGACCTGTACGGCAGCG	Exon (Speg-201/Speg, exon 3 of 41)	9	82571269	82628709	57441	1	Speg-201	9966	Speg-201	Speg	0	TRUE	FALSE	FALSE	FALSE	FALSE	TRUE	FALSE	FALSE	FALSE	Exon
cg27379399	NA	NA	NA	NA	NA	NA	-0.0135992395860166	NA	NA	NA	NA	NA	NA	NA	-0.111092152211312	NA	Rat.Rattus_norvegicus.Rnor_6.0.101	cg27379399	Ahdc1	Ahdc1_Intron	5	151212405	151212454	50	-	151212405	151212406	CGTGCCCGGTTACCTGGCGAACAAAGTCGGCTCACTTTTGCATAAATAAA	Intron (Ahdc1-201/Ahdc1, intron 1 of 5)	5	151211342	151277165	65824	1	Ahdc1-201	1063	Ahdc1-201	Ahdc1	0	TRUE	FALSE	FALSE	FALSE	FALSE	FALSE	TRUE	FALSE	FALSE	Intron
cg06910273	NA	NA	NA	NA	NA	NA	0.129932752124428	NA	NA	NA	NA	NA	NA	NA	0.156007786134765	NA	Rat.Rattus_norvegicus.Rnor_6.0.101	cg06910273	Bcl11b	Bcl11b_Promoter	6	131927192	131927241	50	-	131927240	131927241	CTGGGGCTGCCTCTGTACAATGGGATAAAATTCAAGTTCAAGTGCGGACG	Promoter (<=1kb)	6	131834097	131926272	92176	2	Bcl11b-202	-969	Bcl11b-202;Bcl11b-203	Bcl11b;Bcl11b	0;0	FALSE	TRUE	TRUE	FALSE	FALSE	FALSE	FALSE	FALSE	FALSE	Promoter
cg09722747	NA	NA	NA	NA	NA	NA	-0.0190657898377913	NA	NA	NA	NA	NA	NA	NA	-0.0258044760451643	NA	Rat.Rattus_norvegicus.Rnor_6.0.101	cg09722747	Zfp536	Zfp536_Intron	1	94039187	94039236	50	+	94039235	94039236	ACTTTCCACCGAACTGGACATATTTATTGAGACTCATAAGTTACTTCACG	Intron (AABR07003030.2-201/AABR07003030.2-201, intron 1 of 1)	1	93851454	93949187	97734	2	Zfp536-201	-90000	NA	NA	NA	TRUE	FALSE	FALSE	FALSE	FALSE	FALSE	TRUE	FALSE	FALSE	Intron
cg02989619	NA	NA	NA	NA	NA	NA	-0.00277272060390841	NA	NA	NA	NA	NA	NA	NA	-0.00138163498115461	NA	Rat.Rattus_norvegicus.Rnor_6.0.101	cg02989619	NA	NA	NA	NA	NA	NA	NA	NA	NA	NA	NA	NA	NA	NA	NA	NA	NA	NA	NA	NA	NA	NA	NA	NA	NA	NA	NA	NA	NA	NA	NA
cg03092372	NA	NA	NA	NA	NA	NA	-0.192788861315081	NA	NA	NA	NA	NA	NA	NA	-0.19525528589209	NA	Rat.Rattus_norvegicus.Rnor_6.0.101	cg03092372	LOC294154	LOC294154_Exon	20	7363772	7363821	50	-	7363772	7363773	CGCCACTGTCCCTGATACATTCCTGCTCTGCTGGGGCTGCACATCTGGAC	Exon (LOC294154-201/LOC294154, exon 3 of 5)	20	7331326	7397448	66123	2	LOC294154-201	33627	LOC294154-201;LOC499407-201	LOC294154;LOC499407	0;33522	TRUE	FALSE	FALSE	FALSE	FALSE	TRUE	FALSE	FALSE	FALSE	Exon
cg17361893	NA	NA	NA	NA	NA	NA	-0.0384607165826406	NA	NA	NA	NA	NA	NA	NA	-0.0197331362490353	NA	Rat.Rattus_norvegicus.Rnor_6.0.101	cg17361893	Med13l	Med13l_Exon	12	43431872	43431921	50	+	43431872	43431873	CGGCACACATCCTTGAGCTTTTTGCTGATTGTCTGTAGTGAACATTCTCC	Exon (Med13l-202/Med13l, exon 24 of 29)	12	43421308	43503456	82149	2	Med13l-202	71535	Med13l-202;Med13l-201;Med13l-203	Med13l;Med13l;Med13l	0;0;0	TRUE	FALSE	FALSE	FALSE	FALSE	TRUE	FALSE	FALSE	FALSE	Exon
cg05845204	NA	NA	NA	NA	NA	NA	-0.00198951586174074	NA	NA	NA	NA	NA	NA	NA	-0.00142578785162878	NA	Rat.Rattus_norvegicus.Rnor_6.0.101	cg05845204	NA	NA	NA	NA	NA	NA	NA	NA	NA	NA	NA	NA	NA	NA	NA	NA	NA	NA	NA	NA	NA	NA	NA	NA	NA	NA	NA	NA	NA	NA	NA
cg03584734	NA	NA	NA	NA	NA	NA	-0.0222505098195862	NA	NA	NA	NA	NA	NA	NA	-0.0470293925947819	NA	Rat.Rattus_norvegicus.Rnor_6.0.101	cg03584734	Dlgap4	Dlgap4_Exon	3	152836336	152836385	50	+	152836336	152836337	CGCTACCAAATTCCAGTCCATCGGGGTTCAGGTAGAGGACGACTGGCGGT	Exon (Dlgap4-201/Dlgap4, exon 8 of 12)	3	152752091	152846118	94028	1	Dlgap4-201	84245	Dlgap4-201	Dlgap4	0	TRUE	FALSE	FALSE	FALSE	FALSE	TRUE	TRUE	FALSE	FALSE	Exon
cg03679521	NA	NA	NA	NA	NA	NA	0.0263024687100244	NA	NA	NA	NA	NA	NA	NA	0.0222530057433141	NA	Rat.Rattus_norvegicus.Rnor_6.0.101	cg03679521	Neurod2	Neurod2_Promoter	10	86283938	86283987	50	+	86283938	86283939	CGGAGCGAGTGTGGCATCTCTACCAGGCGGGGTACCAGCCTCTATGCCAG	Promoter (1-2kb)	10	86280892	86282693	1802	2	Neurod2-201	-1245	Neurod2-201	Neurod2	0	FALSE	TRUE	TRUE	FALSE	FALSE	FALSE	FALSE	FALSE	FALSE	Promoter
cg22777952	NA	NA	NA	NA	NA	NA	-0.0510639978189881	NA	NA	NA	NA	NA	NA	NA	-0.0706968293333112	NA	Rat.Rattus_norvegicus.Rnor_6.0.101	cg22777952	Foxb1	Foxb1_fiveUTR	8	75995352	75995401	50	-	75995400	75995401	GTAGCGGCGCTTCATTAATGTGCCACTTCTTAGCTATCATATGACAATCG	Promoter (<=1kb)	8	75992755	75995371	2617	2	Foxb1-201	0	Foxb1-201	Foxb1	0	TRUE	FALSE	TRUE	TRUE	FALSE	TRUE	FALSE	FALSE	FALSE	fiveUTR
cg18505437	NA	NA	NA	NA	NA	NA	0.0165623459017058	NA	NA	NA	NA	NA	NA	NA	0.0198285784234463	NA	Rat.Rattus_norvegicus.Rnor_6.0.101	cg18505437	Plekha5	Plekha5_Exon	4	174742885	174742934	50	-	174742933	174742934	AAGAAAATGAACCTATTATCACCATGGTTCACACAATGATTGAGAACTCG	Exon (Plekha5-202/Plekha5, exon 16 of 32)	4	174605476	174774692	169217	1	Plekha5-202	137409	Plekha5-202;Plekha5-201	Plekha5;Plekha5	0;0	TRUE	FALSE	FALSE	FALSE	FALSE	TRUE	FALSE	FALSE	FALSE	Exon
cg03740595	NA	NA	NA	NA	NA	NA	0.039711341996627	NA	NA	NA	NA	NA	NA	NA	0.0279400252405482	NA	Rat.Rattus_norvegicus.Rnor_6.0.101	cg03740595	Kat6a	Kat6a_Exon	16	73975169	73975218	50	+	73975217	73975218	ACAAGTACAACTTACACCGTGTTTTGTTTCTTTAACCTGTTTTTTGGACG	Exon (Kat6a-202/Kat6a, exon 6 of 17)	16	73943455	74023005	79551	2	Kat6a-202	47787	Kat6a-202;Kat6a-201	Kat6a;Kat6a	0;0	TRUE	FALSE	FALSE	FALSE	FALSE	TRUE	TRUE	FALSE	FALSE	Exon
cg03772350	NA	NA	NA	NA	NA	NA	0.0272092478492773	NA	NA	NA	NA	NA	NA	NA	0.0150743703401268	NA	Rat.Rattus_norvegicus.Rnor_6.0.101	cg03772350	Foxa1	Foxa1_Exon	6	78546785	78546834	50	-	78546833	78546834	CAGCGTGAGCATCTTGCTGGGCGCCTGCTGGATGGCCATGGTGATGAGCG	Exon (Foxa1-201/Foxa1, exon 2 of 4)	6	78545804	78549669	3866	2	Foxa1-201	2835	Foxa1-201	Foxa1	0	TRUE	FALSE	FALSE	FALSE	FALSE	TRUE	FALSE	FALSE	FALSE	Exon
cg00159476	NA	NA	NA	NA	NA	NA	-0.00357176248414502	NA	NA	NA	NA	NA	NA	NA	-0.0129637383968803	NA	Rat.Rattus_norvegicus.Rnor_6.0.101	cg00159476	Otx2	Otx2_Intergenic_upstream	15	25605122	25605171	50	-	25605122	25605123	CGGGAATGGACACAGTGGGGAGAATTGGATCACCAGATTAGGTCTTTAGG	Distal Intergenic	15	25517721	25521393	3673	2	Otx2-201	-83778	NA	NA	NA	FALSE	TRUE	FALSE	FALSE	FALSE	FALSE	FALSE	FALSE	TRUE	Intergenic_upstream
cg03932441	NA	NA	NA	NA	NA	NA	-0.0425365774813216	NA	NA	NA	NA	NA	NA	NA	-0.0441218819792913	NA	Rat.Rattus_norvegicus.Rnor_6.0.101	cg03932441	Pax2	Pax2_Intergenic_upstream	1	264417908	264417957	50	+	264417956	264417957	ATTAGTCTCCTCACCCCATCAAAAAACTTCTATTAGTAATGGAGACCTCG	Distal Intergenic	1	264504591	264583329	78739	1	Pax2-201	-86634	NA	NA	NA	FALSE	TRUE	FALSE	FALSE	FALSE	FALSE	FALSE	FALSE	TRUE	Intergenic_upstream
cg08262939	NA	NA	NA	NA	NA	NA	-0.00167189578886742	NA	NA	NA	NA	NA	NA	NA	-0.000799196487910014	NA	Rat.Rattus_norvegicus.Rnor_6.0.101	cg08262939	Brms1l	Brms1l_Intergenic_downstream	6	76825348	76825397	50	+	76825348	76825349	CGTTGCTATAGCAACAGAATCTGCCTCCCAGCACCACAAGAGAAGCTATG	Distal Intergenic	6	76745981	76753950	7970	1	Brms1l-205	79367	NA	NA	NA	FALSE	TRUE	FALSE	FALSE	FALSE	FALSE	FALSE	FALSE	TRUE	Intergenic_downstream
cg04130555	NA	NA	NA	NA	NA	NA	8.015631679492e-05	NA	NA	NA	NA	NA	NA	NA	0.00678440319668551	NA	Rat.Rattus_norvegicus.Rnor_6.0.101	cg04130555	Rgmb	Rgmb_Intergenic_downstream	1	57755932	57755981	50	+	57755980	57755981	TTCATTTCCAAAGCTACTTGTTTACATTGTACACTGCGACCACCTTGCCG	Distal Intergenic	1	57796709	57815038	18330	2	Rgmb-201	59057	Chd1-201	Chd1	0	FALSE	TRUE	FALSE	FALSE	FALSE	FALSE	FALSE	FALSE	TRUE	Intergenic_downstream
cg00299517	NA	NA	NA	NA	NA	NA	0.00433997409686152	NA	NA	NA	NA	NA	NA	NA	6.62859632281065e-05	NA	Rat.Rattus_norvegicus.Rnor_6.0.101	cg00299517	Dnah1	Dnah1_Exon	16	7374562	7374611	50	-	7374610	7374611	CAAACTCCCCGTACAGCTGGCCCATCGTGATGGACTTGGGGTTGAGCACG	Exon (Dnah1-202/Dnah1, exon 36 of 78)	16	7345978	7406951	60974	2	Dnah1-202	32340	Dnah1-202;Dnah1-201	Dnah1;Dnah1	0;0	TRUE	FALSE	FALSE	FALSE	FALSE	TRUE	FALSE	FALSE	FALSE	Exon
cg00367518	NA	NA	NA	NA	NA	NA	-2.29769966149924e-05	NA	NA	NA	NA	NA	NA	NA	-0.00869441843521319	NA	Rat.Rattus_norvegicus.Rnor_6.0.101	cg00367518	Zfp521	Zfp521_Intron	18	5287956	5288005	50	-	5288004	5288005	CTTATTCACTTCTGCTGCAACTTTAGGATGCATGCTCCAGCCAACTGGCG	Intron (Zfp521-201/Zfp521, intron 1 of 6)	18	5032029	5314511	282483	2	Zfp521-201	26506	Zfp521-201;Zfp521-202	Zfp521;Zfp521	0;0	TRUE	FALSE	FALSE	FALSE	FALSE	FALSE	TRUE	FALSE	FALSE	Intron
cg08495446	NA	NA	NA	NA	NA	NA	-0.233548661681353	NA	NA	NA	NA	NA	NA	NA	-0.0675373929390172	NA	Rat.Rattus_norvegicus.Rnor_6.0.101	cg08495446	Six4	Six4_Exon	6	95997592	95997641	50	-	95997640	95997641	GTAGAGCTCCTTGAGCGCGTTGCGCGACTTCTCCTTGAAACAATACACCG	Promoter (<=1kb)	6	95984868	95998529	13662	2	Six4-201	888	Six4-201	Six4	0	TRUE	FALSE	TRUE	FALSE	FALSE	TRUE	FALSE	FALSE	FALSE	Exon
cg11438204	NA	NA	NA	NA	NA	NA	0.151364104447737	NA	NA	NA	NA	NA	NA	NA	0.194379995043043	NA	Rat.Rattus_norvegicus.Rnor_6.0.101	cg11438204	Calu	Calu_Exon	4	56638232	56638281	50	-	56638232	56638233	CGACAAGGACGGGTTTGTCACTGTGGATGAGCTCAAAGACTGGATTAAAT	Exon (Calu-201/Calu, exon 3 of 7)	4	56625561	56653105	27545	1	Calu-201	12671	Calu-201;Calu-203;Calu-202	Calu;Calu;Calu	0;0;0	TRUE	FALSE	FALSE	FALSE	FALSE	TRUE	TRUE	FALSE	FALSE	Exon
cg00553886	NA	NA	NA	NA	NA	NA	0.022296614659216	NA	NA	NA	NA	NA	NA	NA	0.00611556415931069	NA	Rat.Rattus_norvegicus.Rnor_6.0.101	cg00553886	Tead1	Tead1_Promoter	1	177496400	177496449	50	+	177496400	177496401	CGCTTCATTGCACATTCAAGTGGAAAATTTTCAGGAGTCAGCAGAAACAT	Promoter (<=1kb)	1	177495782	177706863	211082	1	Tead1-201	618	Tead1-201	Tead1	0	TRUE	FALSE	TRUE	FALSE	FALSE	FALSE	TRUE	FALSE	FALSE	Promoter
cg26669109	NA	NA	NA	NA	NA	NA	0.0113986878059839	NA	NA	NA	NA	NA	NA	NA	0.0647192006496111	NA	Rat.Rattus_norvegicus.Rnor_6.0.101	cg26669109	Actn1	Actn1_Exon	6	103379813	103379862	50	-	103379813	103379814	CGAGTACCTGGGGGTCGTTGCCAATATCATAACCCAAGCTGATGAGGCAG	Exon (Actn1-203/Actn1, exon 19 of 22)	6	103375799	103470427	94629	2	Actn1-203	90565	Actn1-203;Actn1-201;Actn1-202	Actn1;Actn1;Actn1	0;0;0	TRUE	FALSE	FALSE	FALSE	FALSE	TRUE	TRUE	FALSE	FALSE	Exon
cg00738648	NA	NA	NA	NA	NA	NA	-0.00446776395021369	NA	NA	NA	NA	NA	NA	NA	-0.0019753419682725	NA	Rat.Rattus_norvegicus.Rnor_6.0.101	cg00738648	AABR07009572.1	AABR07009572.1_Intergenic_upstream	2	103421319	103421368	50	+	103421319	103421320	CGAGCAGGAACTCGAGCACCAGACTCTTGTCCCTGACAGATTCATTTGAA	Distal Intergenic	2	103750787	103751344	558	1	AABR07009572.1-201	-329419	NA	NA	NA	FALSE	TRUE	FALSE	FALSE	FALSE	FALSE	FALSE	FALSE	TRUE	Intergenic_upstream
cg00891226	NA	NA	NA	NA	NA	NA	-0.0325441649197354	NA	NA	NA	NA	NA	NA	NA	-0.0349987740735102	NA	Rat.Rattus_norvegicus.Rnor_6.0.101	cg00891226	Man2a2	Man2a2_Exon	1	142159625	142159674	50	-	142159625	142159626	CGTCATAGCTGTAGAAGGGCATCATGTGACAGAAGATGTCTGTGCTGGAG	Exon (Man2a2-201/Man2a2, exon 9 of 24)	1	142143799	142164263	20465	2	Man2a2-201	4589	Man2a2-201;Man2a2-202	Man2a2;Man2a2	0;0	TRUE	FALSE	FALSE	FALSE	FALSE	TRUE	FALSE	FALSE	FALSE	Exon
cg09164432	NA	NA	NA	NA	NA	NA	0.0287002990119588	NA	NA	NA	NA	NA	NA	NA	0.0113443622999096	NA	Rat.Rattus_norvegicus.Rnor_6.0.101	cg09164432	Ino80d	Ino80d_Exon	9	69831369	69831418	50	+	69831417	69831418	TCTCCCCAAGTGCACTCTGGCTGATCAGAGTGGCAGAAGTAAGGCCAACG	Exon (Ino80d-201/Ino80d, exon 11 of 11)	9	69830424	69878706	48283	2	Ino80d-201	47288	Ino80d-201	Ino80d	0	TRUE	FALSE	FALSE	FALSE	FALSE	TRUE	FALSE	FALSE	FALSE	Exon
cg17152790	NA	NA	NA	NA	NA	NA	-0.00289164421291099	NA	NA	NA	NA	NA	NA	NA	-0.0110430881268693	NA	Rat.Rattus_norvegicus.Rnor_6.0.101	cg17152790	AABR07037073.1	AABR07037073.1_Intergenic_downstream	X	11724179	11724228	50	+	11724227	11724228	CACATTAATTTGCAACTCATTAATAGTGACAGAAGTGAGGTACTGCACCG	Distal Intergenic	21	11748594	11750323	1730	2	AABR07037073.1-201	26095	NA	NA	NA	FALSE	TRUE	FALSE	FALSE	FALSE	FALSE	FALSE	FALSE	TRUE	Intergenic_downstream
cg00957471	NA	NA	NA	NA	NA	NA	-0.0551575886117817	NA	NA	NA	NA	NA	NA	NA	-0.0822548865313468	NA	Rat.Rattus_norvegicus.Rnor_6.0.101	cg00957471	Nav1	Nav1_Exon	13	52292946	52292995	50	+	52292994	52292995	CAGGGACAGGGTGCTCCCCATTTGGGAGCCGCTGTACAGCTCGAAGGCCG	Exon (Nav1-203/Nav1, exon 13 of 32)	13	52267254	52514875	247622	2	Nav1-203	221880	Nav1-203;Nav1-201;Nav1-202	Nav1;Nav1;Nav1	0;0;0	TRUE	FALSE	FALSE	FALSE	FALSE	TRUE	TRUE	FALSE	FALSE	Exon
cg09348974	NA	NA	NA	NA	NA	NA	-0.0516920886268222	NA	NA	NA	NA	NA	NA	NA	-0.109558263385899	NA	Rat.Rattus_norvegicus.Rnor_6.0.101	cg09348974	Zfp827	Zfp827_Intergenic_upstream	19	32562847	32562896	50	-	32562847	32562848	CGCGCTCTGTGTCTCCGAGCCCCTAACACTAATGTCGGGATCAAAGGGCA	Distal Intergenic	19	32401661	32528965	127305	2	Zfp827-201	-33931	NA	NA	NA	FALSE	TRUE	FALSE	FALSE	FALSE	FALSE	FALSE	FALSE	TRUE	Intergenic_upstream
cg01075824	NA	NA	NA	NA	NA	NA	9.41490646941481e-06	NA	NA	NA	NA	NA	NA	NA	0.00100577844886192	NA	Rat.Rattus_norvegicus.Rnor_6.0.101	cg01075824	Fam204a	Fam204a_Intergenic_upstream	1	281398133	281398182	50	-	281398133	281398134	CGTGTACAGTATTAGGGACTATGAAATTTTTAATTTACACAAAGTGTCCA	Distal Intergenic	1	281347536	281376834	29299	2	Fam204a-201	-21348	NA	NA	NA	FALSE	TRUE	FALSE	FALSE	FALSE	FALSE	FALSE	FALSE	TRUE	Intergenic_upstream
cg09453226	NA	NA	NA	NA	NA	NA	0.00990972856250836	NA	NA	NA	NA	NA	NA	NA	0.0550869490430403	NA	Rat.Rattus_norvegicus.Rnor_6.0.101	cg09453226	Wdr59	Wdr59_Exon	19	43667404	43667453	50	-	43667452	43667453	TGCACAGCGCACAGTACCGGGAAGTCGTTAATTGCTTGTATGGACCAACG	Exon (Wdr59-201/Wdr59, exon 19 of 26)	19	43651148	43714418	63271	2	Wdr59-201	46965	Wdr59-201	Wdr59	0	TRUE	FALSE	FALSE	FALSE	FALSE	TRUE	TRUE	FALSE	FALSE	Exon
cg01155266	NA	NA	NA	NA	NA	NA	-0.0540107017945632	NA	NA	NA	NA	NA	NA	NA	-0.0124672633620622	NA	Rat.Rattus_norvegicus.Rnor_6.0.101	cg01155266	Kpna1	Kpna1_threeUTR	11	67655699	67655748	50	-	67655699	67655700	CGCAAGGCAAGCAAATGAGCGCAAACAGTATTATGGAAAACATTTGAGAA	3' UTR	11	67652577	67703025	50449	2	Kpna1-201	47277	Kpna1-201;Kpna1-202	Kpna1;Kpna1	0;0	TRUE	FALSE	FALSE	FALSE	TRUE	TRUE	FALSE	FALSE	FALSE	threeUTR
cg01158430	NA	NA	NA	NA	NA	NA	-0.0327498667816441	NA	NA	NA	NA	NA	NA	NA	-0.0106406549390189	NA	Rat.Rattus_norvegicus.Rnor_6.0.101	cg01158430	Sobp	Sobp_Exon	20	47860663	47860712	50	-	47860711	47860712	TTCTCGCTGCAGAAGCTTTTCACCTCACTTCCCATACTCAGGGAATAGCG	Exon (Sobp-201/Sobp, exon 4 of 6)	20	47750762	47910375	159614	2	Sobp-201	49663	Sobp-201	Sobp	0	TRUE	FALSE	FALSE	FALSE	FALSE	TRUE	FALSE	FALSE	FALSE	Exon
cg16433156	NA	NA	0.103447614038049	NA	NA	NA	NA	NA	NA	NA	NA	NA	NA	NA	0.00511720764670136	NA	Rat.Rattus_norvegicus.Rnor_6.0.101	cg16433156	Sall3	Sall3_Intergenic_upstream	18	77591772	77591821	50	+	77591820	77591821	CTGAGCAATTAGGCTGGTGAATAATGCATGGCCATTAGCGGAGGGCCGCG	Distal Intergenic	18	77573702	77579969	6268	2	Sall3-201	-11803	NA	NA	NA	FALSE	TRUE	FALSE	FALSE	FALSE	FALSE	FALSE	FALSE	TRUE	Intergenic_upstream
cg00304629	1.12377908301769	NA	0.054923527701527	NA	NA	NA	0.565149549387091	NA	NA	NA	NA	NA	NA	NA	0.155370304384905	NA	Rat.Rattus_norvegicus.Rnor_6.0.101	cg00304629	Spred2	Spred2_Promoter	14	104190940	104190989	50	+	104190988	104190989	AGGAAGCTTTTTGCACTCCACCACCTCTGGCCGCTGGGAAGACGTCATCG	Promoter (<=1kb)	14	104191517	104290207	98691	1	Spred2-201	-528	Spred2-201	Spred2	0	FALSE	TRUE	TRUE	FALSE	FALSE	FALSE	FALSE	FALSE	FALSE	Promoter
cg01273460	NA	NA	NA	NA	NA	NA	0.00476850261115061	NA	NA	NA	NA	NA	NA	NA	0.00254696457138203	NA	Rat.Rattus_norvegicus.Rnor_6.0.101	cg01273460	NA	NA	NA	NA	NA	NA	NA	NA	NA	NA	NA	NA	NA	NA	NA	NA	NA	NA	NA	NA	NA	NA	NA	NA	NA	NA	NA	NA	NA	NA	NA
cg17682306	NA	NA	NA	NA	NA	NA	0.0121787023968842	NA	NA	NA	NA	NA	NA	NA	0.00225727336162172	NA	Rat.Rattus_norvegicus.Rnor_6.0.101	cg17682306	Ass1	Ass1_Intron	3	10352142	10352191	50	-	10352190	10352191	TCACTGTGGACCGTATGAAGTTAAAGCAAGTAAATTTCTATCTTTCTTCG	Intron (Ass1-201/Ass1, intron 8 of 14)	3	10327414	10371240	43827	2	Ass1-201	19049	Ass1-201;Ass1-202;Ass1-203	Ass1;Ass1;Ass1	0;0;0	TRUE	FALSE	FALSE	FALSE	FALSE	FALSE	TRUE	FALSE	FALSE	Intron
cg26591986	NA	NA	NA	NA	NA	NA	-0.00243133358064544	NA	NA	NA	NA	NA	NA	NA	-0.00977588845041657	NA	Rat.Rattus_norvegicus.Rnor_6.0.101	cg26591986	Skor2	Skor2_Promoter	18	73153045	73153094	50	+	73153093	73153094	AACCAATAAAACAATTTGAATCAATTAGCCGGCTGAGGAGAGTCCTGACG	Promoter (4-5kb)	18	73157973	73193377	35405	1	Skor2-201	-4879	Skor2-201	Skor2	-4879	FALSE	TRUE	TRUE	FALSE	FALSE	FALSE	FALSE	FALSE	FALSE	Promoter
cg01574836	NA	NA	NA	NA	NA	NA	-0.0153469387859699	NA	NA	NA	NA	NA	NA	NA	-0.0202411883747415	NA	Rat.Rattus_norvegicus.Rnor_6.0.101	cg01574836	Malsu1	Malsu1_Exon	4	78736467	78736516	50	-	78736467	78736468	CGATATGATGGTTTCACTTCTGAGGCAAGAAAATGCAAGAGACATTTGTG	Exon (Malsu1-201/Malsu1, exon 2 of 4)	4	78735279	78744102	8824	1	Malsu1-201	1188	Malsu1-201	Malsu1	0	TRUE	FALSE	FALSE	FALSE	FALSE	TRUE	FALSE	FALSE	FALSE	Exon
cg16861303	NA	NA	NA	NA	NA	NA	0.00452377724798895	NA	NA	NA	NA	NA	NA	NA	0.00857876119942042	NA	Rat.Rattus_norvegicus.Rnor_6.0.101	cg16861303	Nr2f2	Nr2f2_Exon	1	131451924	131451973	50	-	131451972	131451973	CCTTCCTACCTGAGGTGAACAGGACTATGGCCTTGAGGCAGCTGTACTCG	Exon (Nr2f2-202/Nr2f2, exon 2 of 3)	1	131448447	131460473	12027	2	Nr2f2-202	8500	Nr2f2-202;Nr2f2-201	Nr2f2;Nr2f2	0;0	TRUE	FALSE	FALSE	FALSE	FALSE	TRUE	TRUE	FALSE	FALSE	Exon
cg14399158	NA	NA	NA	NA	NA	NA	-0.00114268134290194	NA	NA	NA	NA	NA	NA	NA	-0.0188128153036882	NA	Rat.Rattus_norvegicus.Rnor_6.0.101	cg14399158	Zbtb44	Zbtb44_Exon	8	32213656	32213705	50	+	32213704	32213705	TACTCGCTAAAGATGCATCGCCTAAAGCATGAAGGTAAACGCTGTTTCCG	Exon (Zbtb44-201/Zbtb44, exon 5 of 6)	8	32165810	32217476	51667	1	Zbtb44-201	47846	Zbtb44-201;Zbtb44-202	Zbtb44;Zbtb44	0;0	TRUE	FALSE	FALSE	FALSE	FALSE	TRUE	TRUE	FALSE	FALSE	Exon
cg25363348	NA	NA	NA	NA	NA	NA	-0.0217381534268232	NA	NA	NA	NA	NA	NA	NA	-0.00947306568471497	NA	Rat.Rattus_norvegicus.Rnor_6.0.101	cg25363348	Unc5d	Unc5d_Exon	16	67485391	67485440	50	-	67485391	67485392	CGGACCTGCACCAACCCAGCTCCTCTCAATGGTGGGGCCTTTTGTGAGGG	Exon (Unc5d-202/Unc5d, exon 5 of 16)	16	67350539	67595225	244687	1	Unc5d-202	134852	Unc5d-202;Unc5d-201	Unc5d;Unc5d	0;0	TRUE	FALSE	FALSE	FALSE	FALSE	TRUE	FALSE	FALSE	FALSE	Exon
cg10340181	NA	NA	NA	NA	NA	NA	-0.00901692924831668	NA	NA	NA	NA	NA	NA	NA	-0.00355475338936527	NA	Rat.Rattus_norvegicus.Rnor_6.0.101	cg10340181	AABR07037073.1	AABR07037073.1_Intergenic_upstream	X	12142188	12142237	50	+	12142188	12142189	CGCACCCGGCTTGGGCAAAGCAGATTTGGGAGTGAATCAACGCATTTTCT	Distal Intergenic	21	11748594	11750323	1730	2	AABR07037073.1-201	-391865	NA	NA	NA	FALSE	TRUE	FALSE	FALSE	FALSE	FALSE	FALSE	FALSE	TRUE	Intergenic_upstream
cg02593752	0.0764836785705969	NA	NA	NA	NA	NA	0.0493217408920671	NA	NA	NA	NA	NA	NA	NA	0.0248555944955432	NA	Rat.Rattus_norvegicus.Rnor_6.0.101	cg02593752	Bend5	Bend5_fiveUTR	5	131257288	131257337	50	+	131257288	131257289	CGCCCACCATGTACGCCTTTGTGCGGTTCCTGGAGGACAACGTCTGCTAC	Promoter (<=1kb)	5	131257127	131312335	55209	1	Bend5-201	161	Bend5-201	Bend5	0	TRUE	FALSE	TRUE	TRUE	FALSE	TRUE	FALSE	FALSE	FALSE	fiveUTR
cg23856528	NA	NA	NA	NA	-0.00557395579764522	NA	-0.00610035559024257	NA	NA	NA	NA	NA	NA	NA	-0.0110230353528275	NA	Rat.Rattus_norvegicus.Rnor_6.0.101	cg23856528	Rnd3	Rnd3_Intergenic_downstream	3	36426539	36426588	50	+	36426587	36426588	GATAAGCATTTCTGAAATCTCTGTACATGACAAACAGCACTTTAATCTCG	Distal Intergenic	3	36642587	36660758	18172	2	Rnd3-201	234170	NA	NA	NA	FALSE	TRUE	FALSE	FALSE	FALSE	FALSE	FALSE	FALSE	TRUE	Intergenic_downstream
cg20539383	NA	NA	NA	NA	NA	NA	-0.0680291741763306	NA	NA	NA	NA	NA	NA	NA	-0.089505258507635	NA	Rat.Rattus_norvegicus.Rnor_6.0.101	cg20539383	Fos	Fos_Promoter	6	109300114	109300163	50	+	109300162	109300163	CCTTACACAGGATGTCCATATTAGGACATCTGCGTCAGCAGGTTTCCACG	Promoter (<=1kb)	6	109300433	109303299	2867	1	Fos-201	-270	Fos-201	Fos	0	FALSE	TRUE	TRUE	FALSE	FALSE	FALSE	FALSE	FALSE	FALSE	Promoter
cg12732278	0.204997158307887	NA	NA	NA	NA	NA	0.0602290643840371	NA	NA	NA	NA	NA	NA	NA	0.0115677046869522	NA	Rat.Rattus_norvegicus.Rnor_6.0.101	cg12732278	Map2k5	Map2k5_Exon	8	68113803	68113852	50	+	68113803	68113804	CGATGCCTCACCTCATCAACAATGCACTGCAGAAGCTGGAGAGGCTGCAA	Exon (Map2k5-203/Map2k5, exon 17 of 20)	8	68055972	68275720	219749	2	Map2k5-203	161868	Map2k5-203;Map2k5-201;Map2k5-202	Map2k5;Map2k5;Map2k5	0;0;0	TRUE	FALSE	FALSE	FALSE	FALSE	TRUE	TRUE	FALSE	FALSE	Exon
cg20222500	NA	NA	NA	NA	NA	NA	-0.0531491387200614	NA	NA	NA	NA	NA	NA	NA	-0.0163197418754014	NA	Rat.Rattus_norvegicus.Rnor_6.0.101	cg20222500	Dnaja4	Dnaja4_Exon	8	59279134	59279183	50	-	59279182	59279183	TGGTGAAGGAGACCCAGTACTATGACATCCTGGGCGTGAAGCCCAGCGCG	Promoter (<=1kb)	8	59278262	59294003	15742	1	Dnaja4-201	872	Dnaja4-201	Dnaja4	0	TRUE	FALSE	TRUE	FALSE	FALSE	TRUE	FALSE	FALSE	FALSE	Exon
cg16390009	0.334204154307677	NA	NA	NA	NA	NA	0.0617167322397157	NA	NA	NA	NA	NA	NA	NA	0.0600916783396241	NA	Rat.Rattus_norvegicus.Rnor_6.0.101	cg16390009	Lhx2	Lhx2_Promoter	3	22636812	22636861	50	+	22636860	22636861	CCCATGTTTATCACCGAGTGAGATGACTAATTACACCTTGTCAATCACCG	Promoter (3-4kb)	3	22640545	22658446	17902	1	Lhx2-202	-3684	Lhx2-202;Lhx2-201	Lhx2;Lhx2	0;0	TRUE	FALSE	TRUE	FALSE	FALSE	FALSE	TRUE	FALSE	FALSE	Promoter
cg06518080	NA	NA	NA	NA	NA	NA	0.113548004944557	NA	NA	NA	NA	NA	NA	NA	0.0919686340017317	NA	Rat.Rattus_norvegicus.Rnor_6.0.101	cg06518080	Trim46	Trim46_Exon	2	188557787	188557836	50	-	188557835	188557836	GCCTGGTAGGCACTGAGCACTGGTGTGATCTTGTGCCCGCTGTGGGTGCG	Exon (Trim46-205/Trim46, exon 4 of 9)	2	188548644	188561267	12624	2	Trim46-205	3431	Trim46-205;Trim46-201;Trim46-204;Trim46-202;Trim46-206;Trim46-203;Krtcap2-202;Krtcap2-201	Trim46;Trim46;Trim46;Trim46;Trim46;Trim46;Krtcap2;Krtcap2	0;0;0;0;0;0;-3593;-3712	TRUE	FALSE	FALSE	FALSE	FALSE	TRUE	FALSE	FALSE	FALSE	Exon
cg02593960	NA	NA	NA	NA	NA	NA	-0.0286776718588419	NA	NA	NA	NA	NA	NA	NA	-0.0269798999035566	NA	Rat.Rattus_norvegicus.Rnor_6.0.101	cg02593960	Med14	Med14_threeUTR	X	11077637	11077686	50	+	11077685	11077686	ATGATGGTCAGCAACATTCTGAAGAGGTTTGCAGAGATGAATCCACCACG	3' UTR	21	10963809	11078188	114380	1	Med14-202	113828	AABR07037058.2-201;Med14-202;Med14-203;Med14-201;Med14-206	AABR07037058.2;Med14;Med14;Med14;Med14	-4370;0;0;0;0	TRUE	FALSE	FALSE	FALSE	TRUE	TRUE	FALSE	FALSE	FALSE	threeUTR
cg20370622	0.0212635872805208	NA	NA	NA	NA	NA	0.00305438440061399	NA	NA	NA	NA	NA	NA	NA	0.00301518037350166	NA	Rat.Rattus_norvegicus.Rnor_6.0.101	cg20370622	Phox2b	Phox2b_Promoter	14	42714654	42714703	50	-	42714702	42714703	CCAAACGAAATTTGCTTACACAAATGAAAGAATTTATCACGTTAGAAGCG	Promoter (<=1kb)	14	42714315	42717010	2696	1	Phox2b-202	339	Phox2b-202;Phox2b-201;AABR07014983.2-201	Phox2b;Phox2b;AABR07014983.2	0;0;-3161	TRUE	FALSE	TRUE	FALSE	FALSE	FALSE	TRUE	FALSE	FALSE	Promoter
cg18918349	NA	NA	NA	NA	NA	NA	-0.0378910841543528	NA	NA	NA	NA	NA	NA	NA	-0.123375474987724	NA	Rat.Rattus_norvegicus.Rnor_6.0.101	cg18918349	Nr2e1	Nr2e1_Promoter	20	47307096	47307145	50	+	47307144	47307145	ACTTAGCTTTTCCCCCAACTCCTGGCGGGGTCTGACGTCAGCCATGTGCG	Promoter (<=1kb)	20	47288137	47306318	18182	2	Nr2e1-201	-778	Nr2e1-201	Nr2e1	0	FALSE	TRUE	TRUE	FALSE	FALSE	FALSE	FALSE	FALSE	FALSE	Promoter
cg06968264	NA	NA	NA	NA	NA	NA	-0.00924268625419483	NA	NA	NA	NA	NA	NA	NA	-0.00512900487432599	NA	Rat.Rattus_norvegicus.Rnor_6.0.101	cg06968264	Fbxw4	Fbxw4_Intron	1	265354524	265354573	50	+	265354524	265354525	CGCGGCCTGTTGGTCTCCCATGTTAGCTCCAAGTGACTAAGCGCAGGGTG	Intron (Fbxw4-201/Fbxw4, intron 5 of 8)	1	265318526	265420503	101978	2	Fbxw4-201	65930	Fbxw4-201	Fbxw4	0	TRUE	FALSE	FALSE	FALSE	FALSE	FALSE	TRUE	FALSE	FALSE	Intron
cg20465698	NA	NA	NA	NA	NA	NA	0.125622727844782	NA	NA	NA	NA	NA	NA	NA	0.0780276335481032	NA	Rat.Rattus_norvegicus.Rnor_6.0.101	cg20465698	Chtop	Chtop_Exon	2	189891923	189891972	50	+	189891971	189891972	GGAGCTACTCTCTGAAGTTGGTAGCTGACTAACCTCTACCACCGATTCCG	Exon (Chtop-201/Chtop, exon 5 of 6)	2	189887857	189899325	11469	2	Chtop-202	7353	Chtop-202;Chtop-201	Chtop;Chtop	0;0	TRUE	FALSE	FALSE	FALSE	FALSE	TRUE	TRUE	FALSE	FALSE	Exon
cg24679500	NA	NA	NA	NA	NA	NA	-0.0243486536740583	NA	NA	NA	NA	NA	NA	NA	-0.0286090147920285	NA	Rat.Rattus_norvegicus.Rnor_6.0.101	cg24679500	Lmo4	Lmo4_Intron	2	250226238	250226287	50	-	250226286	250226287	AAGAGTTCAATCAAAACTCCATTTCAAAACTAATTAGTCTGAGATCCACG	Intron (Lmo4-202/Lmo4, intron 2 of 4)	2	250218641	250241590	22950	2	Lmo4-202	15303	Lmo4-202;Lmo4-201;Lmo4-204;Lmo4-203	Lmo4;Lmo4;Lmo4;Lmo4	0;0;0;0	TRUE	FALSE	FALSE	FALSE	FALSE	FALSE	TRUE	FALSE	FALSE	Intron
cg23646867	NA	NA	NA	NA	NA	NA	0.0345439558273525	NA	NA	NA	NA	NA	NA	NA	0.036617072914384	NA	Rat.Rattus_norvegicus.Rnor_6.0.101	cg23646867	Foxp4	Foxp4_Intron	9	15119672	15119721	50	+	15119672	15119673	CGAGTCGGAAAAATACACAGGATTTAATTAGAGGCAAATTAAAATTGGTA	Intron (Foxp4-201/Foxp4, intron 11 of 15)	9	15068399	15124962	56564	1	Foxp4-201	51273	Foxp4-201;Foxp4-202	Foxp4;Foxp4	0;0	TRUE	FALSE	FALSE	FALSE	FALSE	FALSE	TRUE	FALSE	FALSE	Intron
cg15107372	NA	NA	NA	NA	NA	NA	0.0866413949257862	NA	NA	NA	NA	NA	NA	NA	0.0595337388204736	NA	Rat.Rattus_norvegicus.Rnor_6.0.101	cg15107372	Snx24	Snx24_Intron	18	48274723	48274772	50	-	48274723	48274724	CGAAAATTAGAAAGGCAGAGACTAATGGAAAACTAGATTTTTCACTGAAT	Intron (Snx24-201/Snx24, intron 1 of 6)	18	48201728	48355699	153972	1	Snx24-201	72995	Snx24-201	Snx24	0	TRUE	FALSE	FALSE	FALSE	FALSE	FALSE	TRUE	FALSE	FALSE	Intron
cg12280192	NA	NA	NA	NA	NA	NA	-0.203543188176253	NA	NA	NA	NA	NA	NA	NA	-0.197142916061735	NA	Rat.Rattus_norvegicus.Rnor_6.0.101	cg12280192	Cnot1	Cnot1_Exon	19	9698864	9698913	50	-	9698864	9698865	CGGCACGGTCCTGAGGCAGACAGGCATTTATTACGCTGCCTATTTTCGCA	Exon (Cnot1-201/Cnot1, exon 3 of 49)	19	9668186	9761605	93420	1	Cnot1-201	30678	Cnot1-201	Cnot1	0	TRUE	FALSE	FALSE	FALSE	FALSE	TRUE	FALSE	FALSE	FALSE	Exon
cg13589011	NA	NA	NA	NA	NA	NA	-0.0143008740806671	NA	NA	NA	NA	NA	NA	NA	-0.0301348182168634	NA	Rat.Rattus_norvegicus.Rnor_6.0.101	cg13589011	Rnf220	Rnf220_Exon	5	136135259	136135308	50	-	136135307	136135308	GGGCAGGACTTACCATCACTGGCCCATTTAGAGAACTCAGGTGTGATGCG	Exon (Rnf220-201/Rnf220, exon 9 of 13)	5	136129425	136166786	37362	2	Rnf220-201	31478	Rnf220-201	Rnf220	0	TRUE	FALSE	FALSE	FALSE	FALSE	TRUE	TRUE	FALSE	FALSE	Exon
cg16052516	NA	NA	NA	NA	NA	NA	0.130954933618703	NA	NA	NA	NA	NA	NA	NA	0.150884278167555	NA	Rat.Rattus_norvegicus.Rnor_6.0.101	cg16052516	Marchf7	Marchf7_Intron	3	46323424	46323473	50	+	46323424	46323425	CGGATGCACCAAACATGCAGCGGTAATAAGCCAGATTTTACTCAGGTGTG	Intron (Marchf7-202/Marchf7, intron 9 of 9)	3	46286712	46324057	37346	1	Marchf7-202	36712	Marchf7-202;Marchf7-201;Cd302-201	Marchf7;Marchf7;Cd302	0;0;37619	TRUE	FALSE	FALSE	FALSE	FALSE	FALSE	TRUE	FALSE	FALSE	Intron
cg17571329	NA	NA	NA	NA	NA	NA	0.0325104956830446	NA	NA	NA	NA	NA	NA	NA	0.0351332647550255	NA	Rat.Rattus_norvegicus.Rnor_6.0.101	cg17571329	Atp6v0a1	Atp6v0a1_Exon	10	88952705	88952754	50	-	88952705	88952706	CGGACCGACAGAGGAGGATGCTGAGATTATTCAGCATGACCAGCTCTCCA	Exon (Atp6v0a1-202/Atp6v0a1, exon 18 of 22)	10	88914276	88967732	53457	1	Atp6v0a1-202	38429	Atp6v0a1-202;Atp6v0a1-201	Atp6v0a1;Atp6v0a1	0;0	TRUE	FALSE	FALSE	FALSE	FALSE	TRUE	FALSE	FALSE	FALSE	Exon
cg12699480	NA	NA	NA	NA	NA	NA	-0.00378022026622066	NA	NA	NA	NA	NA	NA	NA	-0.000842935736359286	NA	Rat.Rattus_norvegicus.Rnor_6.0.101	cg12699480	Ank2	Ank2_Exon	2	231250779	231250828	50	+	231250827	231250828	CATTTTGATCAAATCTTGTTTCATCTCAGAAACTTCAGAGAGCAAGTCCG	Exon (Ank2-204/Ank2, exon 39 of 47)	2	231226949	231409988	183040	2	Ank2-208	159160	Ank2-208;Ank2-204;Ank2-210;Ank2-203;Ank2-202;Ank2-207;Ank2-209	Ank2;Ank2;Ank2;Ank2;Ank2;Ank2;Ank2	0;0;0;0;0;0;0	TRUE	FALSE	FALSE	FALSE	FALSE	TRUE	TRUE	FALSE	FALSE	Exon
cg24158964	NA	NA	NA	NA	NA	NA	-0.00930753743147223	NA	NA	NA	NA	NA	NA	NA	-0.00220345534577801	NA	Rat.Rattus_norvegicus.Rnor_6.0.101	cg24158964	Hoxd10	Hoxd10_Exon	3	61616500	61616549	50	-	61616500	61616501	CGTTAACCTCACCGACAGGCAGGTCAAGATTTGGTTTCAAAACCGCCGAA	Exon (Hoxd10-201/Hoxd10, exon 2 of 2)	3	61613774	61617367	3594	1	Hoxd10-201	2726	Hoxd10-201;Hoxd9-201	Hoxd10;Hoxd9	0;0	TRUE	FALSE	FALSE	FALSE	FALSE	TRUE	FALSE	FALSE	FALSE	Exon
cg26426930	NA	NA	NA	NA	NA	NA	-0.0957656889896254	NA	NA	NA	NA	NA	NA	NA	-0.0628357471123374	NA	Rat.Rattus_norvegicus.Rnor_6.0.101	cg26426930	AABR07057787.1	AABR07057787.1_Intergenic_upstream	7	88202130	88202179	50	+	88202178	88202179	TCGTTTGAGCATACTGCAAGAATATTTATTGAGCACAAGCTCAATCACCG	Distal Intergenic	7	87919025	87919809	785	2	AABR07057787.1-201	-282321	NA	NA	NA	FALSE	TRUE	FALSE	FALSE	FALSE	FALSE	FALSE	FALSE	TRUE	Intergenic_upstream
cg15444788	NA	NA	NA	NA	0.393465371833635	NA	0.162547895735721	NA	NA	NA	NA	NA	NA	NA	0.0150656440941917	NA	Rat.Rattus_norvegicus.Rnor_6.0.101	cg15444788	Syde2	Syde2_Exon	2	251863039	251863088	50	-	251863039	251863040	CGAGAGGCCTATTATCTGCTGATCCAGGCCATGCACGACCTGCCCCCTGA	Promoter (<=1kb)	2	251863069	251894037	30969	1	Syde2-201	0	Syde2-201	Syde2	0	TRUE	FALSE	TRUE	FALSE	FALSE	TRUE	FALSE	FALSE	FALSE	Exon
cg08599419	NA	NA	NA	NA	NA	NA	-0.00569152573650623	NA	NA	NA	NA	NA	NA	NA	-0.0123516619631805	NA	Rat.Rattus_norvegicus.Rnor_6.0.101	cg08599419	Ncdn	Ncdn_threeUTR	5	144769477	144769526	50	+	144769525	144769526	TTATTGAGTGTCCACATGTGCACAGCTTTGAACTTGGCGATCACAGAACG	3' UTR	5	144769452	144779212	9761	2	Ncdn-201	9686	Ncdn-201	Ncdn	0	TRUE	FALSE	FALSE	FALSE	TRUE	TRUE	FALSE	FALSE	FALSE	threeUTR
cg23327296	NA	NA	NA	NA	NA	NA	0.245706640388317	NA	NA	NA	NA	NA	NA	NA	0.221166586714251	NA	Rat.Rattus_norvegicus.Rnor_6.0.101	cg23327296	Rreb1	Rreb1_fiveUTR	17	27664953	27665002	50	+	27664953	27664954	CGAGGAGAGATGCAAACTTGTTCCGGAAAAGGAATCAAAATGGCGTTTCT	Promoter (<=1kb)	17	27539148	27665266	126119	2	Rreb1-201	264	Rreb1-201	Rreb1	0	TRUE	FALSE	TRUE	TRUE	FALSE	TRUE	FALSE	FALSE	FALSE	fiveUTR
cg08910714	NA	NA	NA	NA	NA	NA	-0.0187995409315209	NA	NA	NA	NA	NA	NA	NA	-0.00489347264509102	NA	Rat.Rattus_norvegicus.Rnor_6.0.101	cg08910714	NA	NA	NA	NA	NA	NA	NA	NA	NA	NA	NA	NA	NA	NA	NA	NA	NA	NA	NA	NA	NA	NA	NA	NA	NA	NA	NA	NA	NA	NA	NA
cg12083229	NA	NA	NA	NA	1.38388174069586	NA	0.505943551505888	NA	NA	NA	NA	NA	NA	NA	0.310504875516649	NA	Rat.Rattus_norvegicus.Rnor_6.0.101	cg12083229	AABR07061902.1	AABR07061902.1_Exon	4	151987194	151987243	50	-	151987242	151987243	TACCACAAGTCGGTGTGGCGGGGGGTGGAGGCCAAGCTGCACCTGCGCCG	Promoter (<=1kb)	4	151987078	151988279	1202	1	AABR07061902.1-201	116	AABR07061902.1-201	AABR07061902.1	0	TRUE	FALSE	TRUE	FALSE	FALSE	TRUE	FALSE	FALSE	FALSE	Exon
cg13107760	NA	NA	NA	NA	NA	NA	0.0524670198394227	NA	NA	NA	NA	NA	NA	NA	0.0514574404682434	NA	Rat.Rattus_norvegicus.Rnor_6.0.101	cg13107760	Zfp804a	Zfp804a_Intergenic_upstream	3	69267875	69267924	50	-	69267923	69267924	CTCAGTATCAGCCCAGTGGCTCCCTGCCATTGGCTCAGTGCAATGGACCG	Distal Intergenic	3	69549673	69573420	23748	1	Zfp804a-201	-281798	NA	NA	NA	FALSE	TRUE	FALSE	FALSE	FALSE	FALSE	FALSE	FALSE	TRUE	Intergenic_upstream
cg11948201	NA	NA	NA	NA	NA	NA	-0.0278988007072086	NA	NA	NA	NA	NA	NA	NA	-0.0252746749881266	NA	Rat.Rattus_norvegicus.Rnor_6.0.101	cg11948201	Lman2l	Lman2l_Exon	9	43004438	43004487	50	+	43004438	43004439	CGCTCATGATCATAGCTGAGGGAGCCGTTGTTCACCATGGCTGAGATGTA	Exon (Lman2l-201/Lman2l, exon 5 of 8)	9	42999229	43022999	23771	2	Lman2l-202	18512	Lman2l-202;Lman2l-201	Lman2l;Lman2l	0;0	TRUE	FALSE	FALSE	FALSE	FALSE	TRUE	TRUE	FALSE	FALSE	Exon
cg11160066	NA	NA	NA	NA	NA	NA	-0.0703249006946234	NA	NA	NA	NA	NA	NA	NA	-0.0720210680910495	NA	Rat.Rattus_norvegicus.Rnor_6.0.101	cg11160066	Vcan	Vcan_Intergenic_upstream	2	18587230	18587279	50	-	18587230	18587231	CGCCTGCAAGTTCAAATGCGGGTTGTGACACCCATCATCATTATATCACT	Distal Intergenic	2	18490102	18565842	75741	2	Vcan-202	-21437	NA	NA	NA	FALSE	TRUE	FALSE	FALSE	FALSE	FALSE	FALSE	FALSE	TRUE	Intergenic_upstream
cg26741673	NA	NA	NA	NA	NA	NA	0.204440718713455	NA	NA	NA	NA	NA	NA	NA	0.129424109507957	NA	Rat.Rattus_norvegicus.Rnor_6.0.101	cg26741673	Cxxc4	Cxxc4_Exon	2	239418476	239418525	50	+	239418524	239418525	TGAACACTGCAGACCTTTGGCGGGGGAATGCATGAACAAGCTCAAATGCG	Exon (Cxxc4-201/Cxxc4, exon 2 of 3)	2	239415046	239439568	24523	1	Cxxc4-201	3430	Cxxc4-201	Cxxc4	0	TRUE	FALSE	FALSE	FALSE	FALSE	TRUE	FALSE	FALSE	FALSE	Exon
cg26740663	NA	NA	NA	NA	NA	NA	-0.0024578472124494	NA	NA	NA	NA	NA	NA	NA	-0.000171284025499578	NA	Rat.Rattus_norvegicus.Rnor_6.0.101	cg26740663	Jph3	Jph3_Exon	19	54553655	54553704	50	+	54553703	54553704	GAAGTGGGTGTACAAGGGCGAGTGGACGCACGGATTCAAGGGGCGCTACG	Promoter (<=1kb)	19	54553419	54613477	60059	1	Jph3-201	236	Jph3-201	Jph3	0	TRUE	FALSE	TRUE	FALSE	FALSE	TRUE	FALSE	FALSE	FALSE	Exon
cg05207134	NA	NA	NA	NA	NA	NA	-0.0307101832983118	NA	NA	NA	NA	NA	NA	NA	-0.0221008037588958	NA	Rat.Rattus_norvegicus.Rnor_6.0.101	cg05207134	Ddx46	Ddx46_Intron	17	9495069	9495118	50	-	9495117	9495118	CCATTATCTGACAGCATCACCTAGAAAAAAACATATTAGAGATTACAGCG	Intron (Ddx46-201/Ddx46, intron 12 of 22)	17	9475538	9519595	44058	2	Ddx46-201	24477	Ddx46-201	Ddx46	0	TRUE	FALSE	FALSE	FALSE	FALSE	FALSE	TRUE	FALSE	FALSE	Intron
cg05256005	NA	NA	NA	NA	NA	NA	-0.0418578332662113	NA	NA	NA	NA	NA	NA	NA	-0.0393841628666302	NA	Rat.Rattus_norvegicus.Rnor_6.0.101	cg05256005	Dll4	Dll4_Promoter	3	111131711	111131760	50	+	111131711	111131712	CGCCCCCACGGCTGCCAGGCTCTGCCAGTCCCACTGCCCCAGTTGGCACG	Promoter (3-4kb)	3	111135021	111145986	10966	1	Dll4-201	-3261	Dll4-201	Dll4	0	FALSE	TRUE	TRUE	FALSE	FALSE	FALSE	FALSE	FALSE	FALSE	Promoter
cg27487607	NA	NA	NA	NA	NA	NA	-0.0314387146637775	NA	NA	NA	NA	NA	NA	NA	-0.0364707911704217	NA	Rat.Rattus_norvegicus.Rnor_6.0.101	cg27487607	Hmx3	Hmx3_Promoter	1	203509361	203509410	50	-	203509409	203509410	CCCCGCATTTAACTTGGATGACATTTTGATTTCATCATTAGCATCCGGCG	Promoter (<=1kb)	1	203509731	203511695	1965	1	Hmx3-201	-370	Hmx3-201	Hmx3	0	FALSE	TRUE	TRUE	FALSE	FALSE	FALSE	FALSE	FALSE	FALSE	Promoter
cg13097175	NA	NA	NA	NA	NA	NA	0.00502224388439838	NA	NA	NA	NA	NA	NA	NA	0.00160469439701051	NA	Rat.Rattus_norvegicus.Rnor_6.0.101	cg13097175	Slc25a14	Slc25a14_Exon	X	135471511	135471560	50	-	135471559	135471560	CCTAATTTTTCTAAGGGTGAAGTTTGCAACGGCGGCCGTGATTGTAAGCG	Promoter (<=1kb)	21	135470915	135509221	38307	1	Slc25a14-201	596	Slc25a14-201	Slc25a14	0	TRUE	FALSE	TRUE	FALSE	FALSE	TRUE	FALSE	FALSE	FALSE	Exon
cg23118730	NA	NA	NA	NA	NA	NA	0.00221391819538466	NA	NA	NA	NA	NA	NA	NA	0.00413313418320875	NA	Rat.Rattus_norvegicus.Rnor_6.0.101	cg23118730	Vsx2	Vsx2_Promoter	6	108285720	108285769	50	+	108285720	108285721	CGGTGATTGGCTGCTCAGCTCTGACCCCACTTGGGCTGCCGCCTGGTTGG	Promoter (<=1kb)	6	108285822	108308587	22766	1	Vsx2-201	-53	Vsx2-201	Vsx2	0	FALSE	TRUE	TRUE	FALSE	FALSE	FALSE	FALSE	FALSE	FALSE	Promoter
cg11418694	NA	NA	NA	NA	NA	NA	0.0117129282885461	NA	NA	NA	NA	NA	NA	NA	0.00677127578224268	NA	Rat.Rattus_norvegicus.Rnor_6.0.101	cg11418694	Zfp36l1	Zfp36l1_threeUTR	6	103309251	103309300	50	+	103309251	103309252	CGCTGAAGAGGTAATGTAGTCACAGTGACAAAGTTAGATTACAAGGCACT	3' UTR	6	103308045	103313074	5030	2	Zfp36l1-201	3774	Zfp36l1-201	Zfp36l1	0	TRUE	FALSE	FALSE	FALSE	TRUE	TRUE	FALSE	FALSE	FALSE	threeUTR
cg18279167	NA	NA	NA	NA	NA	NA	-0.0140931520220816	NA	NA	NA	NA	NA	NA	NA	-0.0154604092549277	NA	Rat.Rattus_norvegicus.Rnor_6.0.101	cg18279167	Mms22l	Mms22l_Intergenic_upstream	5	38551213	38551262	50	+	38551213	38551214	CGATTCAATCTGCTTTCCAACCAGTAATGCTCAATGGTCTGACAGTTTTT	Distal Intergenic	5	38844488	38961035	116548	1	Mms22l-201	-293226	NA	NA	NA	FALSE	TRUE	FALSE	FALSE	FALSE	FALSE	FALSE	FALSE	TRUE	Intergenic_upstream
cg25787117	NA	NA	NA	NA	NA	NA	-0.0132577853524474	NA	NA	NA	NA	NA	NA	NA	-0.0187349411622951	NA	Rat.Rattus_norvegicus.Rnor_6.0.101	cg25787117	Epb41l4b	Epb41l4b_Exon	5	74120361	74120410	50	+	74120409	74120410	TACCCCATACATTTCCAGCCACTTCGCTTTATTCAGATAGGAGAGTTCCG	Exon (Epb41l4b-202/Epb41l4b, exon 8 of 26)	5	74030882	74190991	160110	2	Epb41l4b-202	70581	Epb41l4b-202;Epb41l4b-201	Epb41l4b;Epb41l4b	0;0	TRUE	FALSE	FALSE	FALSE	FALSE	TRUE	FALSE	FALSE	FALSE	Exon
cg17062776	NA	NA	NA	NA	NA	NA	-0.0340552329965461	NA	NA	NA	NA	NA	NA	NA	-0.016113171462136	NA	Rat.Rattus_norvegicus.Rnor_6.0.101	cg17062776	Hpd	Hpd_Intergenic_downstream	12	38843158	38843207	50	+	38843158	38843159	CGGCGTATCTGTAAGAAAAGTCAGTATATTTATGGTTTGCTTTATAAAAG	Downstream (2-3kb)	12	38828444	38839969	11526	1	Hpd-201	14714	Hpd-201;Setd1b-201	Hpd;Setd1b	14714;26139	FALSE	TRUE	FALSE	FALSE	FALSE	FALSE	FALSE	FALSE	FALSE	Intergenic_downstream
cg18468523	NA	NA	NA	NA	NA	NA	-0.110656513261942	NA	NA	NA	NA	NA	NA	NA	-0.0880129577723725	NA	Rat.Rattus_norvegicus.Rnor_6.0.101	cg18468523	Cadm1	Cadm1_Exon	8	52188964	52189013	50	+	52189012	52189013	AGGTACATACTTCACTCATGAAGCCAAAGGAGCCGATGACGCAGCAGACG	Exon (Cadm1-201/Cadm1, exon 11 of 11)	8	52127399	52189722	62324	1	Cadm1-201	61565	Cadm1-201;Cadm1-202	Cadm1;Cadm1	0;0	TRUE	FALSE	FALSE	FALSE	FALSE	TRUE	TRUE	FALSE	FALSE	Exon
cg16811337	NA	NA	NA	NA	0.227839213236676	NA	NA	NA	NA	NA	NA	NA	0.480466740035709	NA	NA	NA	Rat.Rattus_norvegicus.Rnor_6.0.101	cg16811337	Gtf2e2	Gtf2e2_Exon	16	62114948	62114997	50	-	62114996	62114997	CGCACCACTTTCTTTGGTCCAGATTCCTGCATGGAAGAAATACCCTGTCG	Exon (Gtf2e2-201/Gtf2e2, exon 7 of 8)	16	62113854	62164135	50282	2	Gtf2e2-201	49138	Gtf2e2-201	Gtf2e2	0	TRUE	FALSE	FALSE	FALSE	FALSE	TRUE	TRUE	FALSE	FALSE	Exon
cg19983424	NA	NA	NA	NA	NA	NA	-0.0629377952840182	NA	NA	NA	NA	NA	NA	NA	-0.122161572942305	NA	Rat.Rattus_norvegicus.Rnor_6.0.101	cg19983424	Speg	Speg_Intron	9	82578276	82578325	50	+	82578324	82578325	CCGCCATGAAGAAGCTGTGGGTGAAGAAGCGTTTCCAGGTGAGGGCTCCG	Intron (Speg-201/Speg, intron 1 of 40)	9	82571269	82628709	57441	1	Speg-201	7007	Speg-201	Speg	0	TRUE	FALSE	FALSE	FALSE	FALSE	FALSE	TRUE	FALSE	FALSE	Intron
cg25354602	NA	NA	NA	NA	NA	NA	-0.0121392007744151	NA	NA	NA	NA	NA	NA	NA	-0.0034818296685249	NA	Rat.Rattus_norvegicus.Rnor_6.0.101	cg25354602	AABR07026539.1	AABR07026539.1_Intergenic_downstream	16	82437972	82438021	50	+	82438020	82438021	CTTTACATAAAGATCGCATTAACTCAAATTAGTTATCAGACAAAAGAGCG	Downstream (<1kb)	16	82438682	82439441	760	2	AABR07026539.1-201	1420	AABR07026539.1-201	AABR07026539.1	0	FALSE	TRUE	FALSE	FALSE	FALSE	FALSE	FALSE	FALSE	FALSE	Intergenic_downstream
cg27505398	NA	NA	NA	NA	NA	NA	-0.113758827712731	NA	NA	NA	NA	NA	NA	NA	-0.153578601521171	NA	Rat.Rattus_norvegicus.Rnor_6.0.101	cg27505398	Cxxc5	Cxxc5_Intergenic_downstream	18	28683989	28684038	50	-	28683989	28683990	CGTCTGGCATCCGGAGTCTCCCGGGATCGAAAATAATTTGGGCAAAGCGG	Distal Intergenic	18	28653653	28656910	3258	1	Cxxc5-201	30385	NA	NA	NA	FALSE	TRUE	FALSE	FALSE	FALSE	FALSE	FALSE	FALSE	TRUE	Intergenic_downstream
cg11348552	-0.427731878726677	NA	NA	NA	NA	NA	NA	NA	NA	NA	NA	NA	NA	NA	-0.0370947113594893	NA	Rat.Rattus_norvegicus.Rnor_6.0.101	cg11348552	Kat6b	Kat6b_Intergenic_upstream	15	2982271	2982320	50	+	2982319	2982320	CCGACATGACACTGATTACAGCCCAATGGAGTCTCATTAAACCCGAGTCG	Distal Intergenic	15	2813540	2966576	153037	2	Kat6b-201	-15695	NA	NA	NA	FALSE	TRUE	FALSE	FALSE	FALSE	FALSE	FALSE	FALSE	TRUE	Intergenic_upstream
cg07127154	NA	NA	NA	NA	NA	NA	-0.0439966802567377	NA	NA	NA	NA	NA	NA	NA	-0.072453587604942	NA	Rat.Rattus_norvegicus.Rnor_6.0.101	cg07127154	Ing4	Ing4_Exon	4	157561622	157561671	50	-	157561622	157561623	CGTTCCAAAGGGAAAAACTCGGATGAAGAAGCCCCCAAGACTGCCCAGAA	Exon (Ing4-201/Ing4, exon 5 of 8)	4	157554794	157563352	8559	1	Ing4-201	6828	Acrbp-201;Ing4-201	Acrbp;Ing4	-2319;0	TRUE	FALSE	FALSE	FALSE	FALSE	TRUE	FALSE	FALSE	FALSE	Exon
cg26717771	NA	NA	NA	NA	NA	NA	0.0562220948798442	NA	NA	NA	NA	NA	NA	NA	0.0559767376786482	NA	Rat.Rattus_norvegicus.Rnor_6.0.101	cg26717771	Lmo1	Lmo1_Intergenic_upstream	1	173813084	173813133	50	+	173813084	173813085	CGTGCGGACAGATTTAATATCGTTTGTAAATATGATTAGTGGGCTGTCAT	Distal Intergenic	1	173728191	173764250	36060	2	Lmo1-202	-48834	NA	NA	NA	FALSE	TRUE	FALSE	FALSE	FALSE	FALSE	FALSE	FALSE	TRUE	Intergenic_upstream
cg08587692	NA	NA	NA	NA	NA	NA	-0.0166898421645979	NA	NA	NA	NA	NA	NA	NA	-0.00573766918962583	NA	Rat.Rattus_norvegicus.Rnor_6.0.101	cg08587692	Slitrk1	Slitrk1_Exon	15	93306483	93306532	50	-	93306483	93306484	CGAGTGAGGGAATTGCCATGCAGAAATAAATGGTAAAACTGGGAAGTCGG	Promoter (<=1kb)	15	93303382	93307420	4039	2	Slitrk1-201	888	Slitrk1-201	Slitrk1	0	TRUE	FALSE	TRUE	FALSE	FALSE	TRUE	FALSE	FALSE	FALSE	Exon
cg20990500	NA	NA	NA	NA	NA	NA	-0.113102245931871	NA	NA	NA	NA	NA	NA	NA	-0.0877707843664794	NA	Rat.Rattus_norvegicus.Rnor_6.0.101	cg20990500	Ddx6	Ddx6_Exon	8	48950375	48950424	50	-	48950375	48950376	CGAAATGGCTTATGCCGCAATCTTGTTTGCACTGGTAAGTATTTTTGTAT	Exon (Ddx6-201/Ddx6, exon 11 of 14)	8	48925604	48958026	32423	1	Ddx6-201	24771	Ddx6-201	Ddx6	0	TRUE	FALSE	FALSE	FALSE	FALSE	TRUE	TRUE	FALSE	FALSE	Exon
cg15581954	NA	NA	NA	NA	NA	NA	0.0884938254744431	NA	NA	NA	NA	NA	NA	NA	0.120133426868739	NA	Rat.Rattus_norvegicus.Rnor_6.0.101	cg15581954	Runx1	Runx1_Intron	11	32859955	32860004	50	+	32859955	32859956	CGCTGGCTCTATGAATGAGAGTGCCTGGAAATGAACGTGCTTTTACTGTA	Intron (Runx1-202/Runx1, intron 2 of 7)	11	32769219	33003021	233803	2	Runx1-202	143017	Runx1-201;Runx1-202	Runx1;Runx1	0;0	TRUE	FALSE	FALSE	FALSE	FALSE	FALSE	TRUE	FALSE	FALSE	Intron
cg07480114	NA	NA	NA	NA	NA	NA	-0.00481456479728058	NA	NA	NA	NA	NA	NA	NA	-0.0174834210323148	NA	Rat.Rattus_norvegicus.Rnor_6.0.101	cg07480114	Kalrn	Kalrn_Exon	11	69993178	69993227	50	+	69993178	69993179	CGAGGAATCAGAGTGTGATGATCTTGACCCTAATACTAGCATGGAGGTAG	Exon (Kalrn-202/Kalrn, exon 50 of 59)	11	69484293	70025633	541341	1	Kalrn-202	508885	Kalrn-202	Kalrn	0	TRUE	FALSE	FALSE	FALSE	FALSE	TRUE	TRUE	FALSE	FALSE	Exon
cg26957053	NA	NA	NA	NA	NA	NA	0.007847449208058	NA	NA	NA	NA	NA	NA	NA	0.00627350147203543	NA	Rat.Rattus_norvegicus.Rnor_6.0.101	cg26957053	AABR07064304.1	AABR07064304.1_Promoter	6	74911140	74911189	50	+	74911140	74911141	CGACAATGACAGCAGCATCTGGAACTACCCGCCCAACCGGGAGATCTCCA	Promoter (2-3kb)	6	74913209	74913456	248	1	AABR07064304.1-201	-2020	AABR07064304.1-201	AABR07064304.1	-2020	FALSE	TRUE	TRUE	FALSE	FALSE	FALSE	FALSE	FALSE	FALSE	Promoter
cg23536970	NA	NA	NA	NA	NA	NA	0.00133342520078748	NA	NA	NA	NA	NA	NA	NA	0.00632210456907937	NA	Rat.Rattus_norvegicus.Rnor_6.0.101	cg23536970	Ikzf4	Ikzf4_Exon	7	3061552	3061601	50	-	3061600	3061601	CAAAAGGGTCTCTGAAGCCATGGCAGCCCATGTGGATAGTGAACATGACG	Exon (Ikzf4-201/Ikzf4, exon 8 of 8)	7	3061469	3074359	12891	2	Ikzf4-201	12758	Ikzf4-201	Ikzf4	0	TRUE	FALSE	FALSE	FALSE	FALSE	TRUE	FALSE	FALSE	FALSE	Exon
cg17228011	NA	NA	NA	NA	NA	NA	-0.00634343334999424	NA	NA	NA	NA	NA	NA	NA	-0.0159512188862799	NA	Rat.Rattus_norvegicus.Rnor_6.0.101	cg17228011	Ppp2r5e	Ppp2r5e_Exon	6	98564046	98564095	50	+	98564046	98564047	CGAGAAAATCCGTCTACTTTATCCACTGATGGAGGAGTAGTTGGTGCTGA	Exon (Ppp2r5e-201/Ppp2r5e, exon 2 of 12)	6	98417974	98566966	148993	2	Ppp2r5e-201	2871	Ppp2r5e-201;Ppp2r5e-202	Ppp2r5e;Ppp2r5e	0;0	TRUE	FALSE	FALSE	FALSE	FALSE	TRUE	FALSE	FALSE	FALSE	Exon
cg21426639	NA	NA	NA	NA	NA	NA	0.0101844317091364	NA	NA	NA	NA	NA	NA	NA	0.00277930052450846	NA	Rat.Rattus_norvegicus.Rnor_6.0.101	cg21426639	Arx	Arx_Promoter	X	62360083	62360132	50	+	62360131	62360132	ATTGTTGTTTTCTCTCTCTCTTTCTCTCCTCCTAACACTGCAATAACGCG	Promoter (3-4kb)	21	62363757	62365855	2099	1	Arx-203	-3625	Arx-203;Arx-201	Arx;Arx	-3625;0	FALSE	TRUE	TRUE	FALSE	FALSE	FALSE	FALSE	FALSE	FALSE	Promoter
cg08309206	NA	NA	NA	NA	NA	NA	0.0168390220487957	NA	NA	NA	NA	NA	NA	NA	0.00248843512518713	NA	Rat.Rattus_norvegicus.Rnor_6.0.101	cg08309206	Mid1	Mid1_Exon	X	25578106	25578155	50	+	25578106	25578107	CGGTGCCGCCCAACCAGTTTACACAAGGCACAGATTAACTGGTCATCGGT	Exon (Mid1-202/Mid1, exon 2 of 10)	21	25458771	25628272	169502	2	Mid1-202	50117	Mid1-202;Mid1-201	Mid1;Mid1	0;0	TRUE	FALSE	FALSE	FALSE	FALSE	TRUE	FALSE	FALSE	FALSE	Exon
cg27473332	NA	NA	NA	NA	NA	NA	2.51312214946552e-05	NA	NA	NA	NA	NA	NA	NA	9.29575450978142e-05	NA	Rat.Rattus_norvegicus.Rnor_6.0.101	cg27473332	Ttc39c	Ttc39c_Exon	18	4042936	4042985	50	+	4042984	4042985	CACTGATGTATGCAAGCGAAAGTAAGGACATGAAGGCCCCTTTAGCTACG	Exon (Ttc39c-201/Ttc39c, exon 5 of 14)	18	3958432	4080025	121594	1	Ttc39c-201	84504	Ttc39c-201;Ttc39c-202	Ttc39c;Ttc39c	0;0	TRUE	FALSE	FALSE	FALSE	FALSE	TRUE	TRUE	FALSE	FALSE	Exon
cg22956116	NA	NA	NA	NA	NA	NA	0.138983654727047	NA	NA	NA	NA	NA	NA	NA	0.0184716936460811	NA	Rat.Rattus_norvegicus.Rnor_6.0.101	cg22956116	NA	NA	NA	NA	NA	NA	NA	NA	NA	NA	NA	NA	NA	NA	NA	NA	NA	NA	NA	NA	NA	NA	NA	NA	NA	NA	NA	NA	NA	NA	NA
cg20606660	NA	NA	NA	NA	NA	NA	0.0675320549245376	NA	NA	NA	NA	NA	NA	NA	0.00131713452251237	NA	Rat.Rattus_norvegicus.Rnor_6.0.101	cg20606660	Sp4	Sp4_Exon	6	146195202	146195251	50	+	146195250	146195251	ATTGTTATTCTCTGGCTCAGAGGTTTTCCCTCCTTCTGTAGCCATCGCCG	Promoter (<=1kb)	6	146135877	146195819	59943	2	Sp4-201	568	Sp4-201	Sp4	0	TRUE	FALSE	TRUE	FALSE	FALSE	TRUE	FALSE	FALSE	FALSE	Exon
cg17193033	NA	NA	NA	NA	NA	NA	0.00738015110550197	NA	NA	NA	NA	NA	NA	NA	4.12981198783083e-05	NA	Rat.Rattus_norvegicus.Rnor_6.0.101	cg17193033	Ddx3y	Ddx3y_Intergenic_upstream	13	105337842	105337891	50	-	105337890	105337891	CCTCTTTCAATGTGGGCCTCAAACCATTATTTATTGGCTGAAATTAATCG	Distal Intergenic	13	105408179	105411348	3170	1	Ddx3y-201	-70337	NA	NA	NA	FALSE	TRUE	FALSE	FALSE	FALSE	FALSE	FALSE	FALSE	TRUE	Intergenic_upstream
cg25910416	NA	NA	NA	NA	NA	NA	0.000912573466698581	NA	NA	NA	NA	NA	NA	NA	0.07291661110257	NA	Rat.Rattus_norvegicus.Rnor_6.0.101	cg25910416	Arglu1	Arglu1_Intron	16	86607434	86607483	50	-	86607434	86607435	CGCTCGGTCGTTTGGAAAGTAGAGACAGTCCATGGCAAAACTTTCAGTGT	Intron (Arglu1-201/Arglu1, intron 2 of 3)	16	86600877	86625083	24207	1	Arglu1-201	6557	Arglu1-201	Arglu1	0	TRUE	FALSE	FALSE	FALSE	FALSE	FALSE	TRUE	FALSE	FALSE	Intron
cg14956645	NA	NA	NA	NA	0.0196414662937248	NA	0.00344798116137337	NA	NA	NA	NA	NA	NA	NA	0.00130731567604524	NA	Rat.Rattus_norvegicus.Rnor_6.0.101	cg14956645	Hoxc11	Hoxc11_Promoter	7	144566211	144566260	50	-	144566259	144566260	ATTCAAAGGATTTTATTATAACCTACAAAGCCCTCTCTCCCAACGACTCG	Promoter (<=1kb)	7	144565392	144567580	2189	1	Hoxc11-201	819	Hoxc11-201	Hoxc11	0	TRUE	FALSE	TRUE	FALSE	FALSE	FALSE	TRUE	FALSE	FALSE	Promoter
cg24492614	NA	NA	NA	NA	NA	NA	-0.0660813878816546	NA	NA	NA	NA	NA	NA	NA	-0.024269372452349	NA	Rat.Rattus_norvegicus.Rnor_6.0.101	cg24492614	Neurog3	Neurog3_Promoter	20	31758217	31758266	50	+	31758265	31758266	TATTATTATTTTAGCAAACACTGGAGACAGGTGGGGCTTTCTTTTCGTCG	Promoter (3-4kb)	20	31761405	31762893	1489	1	Neurog3-201	-3139	Neurog3-201	Neurog3	-3139	FALSE	TRUE	TRUE	FALSE	FALSE	FALSE	FALSE	FALSE	FALSE	Promoter
cg09313626	NA	NA	NA	NA	NA	NA	-0.00679416363567022	NA	NA	NA	NA	NA	NA	NA	-0.010831236632276	NA	Rat.Rattus_norvegicus.Rnor_6.0.101	cg09313626	Rbm14	Rbm14_Exon	1	220059358	220059407	50	+	220059406	220059407	GGACAGCCAGGCCAGGCCCCTTCTTCTGACCCTTGGTGGAGAGTTCCACG	Exon (Rbm14-201/Rbm14, exon 2 of 3)	1	220048873	220067123	18251	2	Rbm14-201	7716	Rbm14-201;Rbm14-202	Rbm14;Rbm14	0;0	TRUE	FALSE	FALSE	FALSE	FALSE	TRUE	FALSE	FALSE	FALSE	Exon
cg02243284	NA	NA	NA	NA	NA	NA	-0.0236696168830488	NA	NA	NA	NA	NA	NA	NA	-0.00232370189392638	NA	Rat.Rattus_norvegicus.Rnor_6.0.101	cg02243284	NA	NA	NA	NA	NA	NA	NA	NA	NA	NA	NA	NA	NA	NA	NA	NA	NA	NA	NA	NA	NA	NA	NA	NA	NA	NA	NA	NA	NA	NA	NA
cg12232760	NA	NA	NA	NA	NA	NA	-0.0111955453271656	NA	NA	NA	NA	NA	NA	NA	-0.00445360215473262	NA	Rat.Rattus_norvegicus.Rnor_6.0.101	cg12232760	AABR07065485.1	AABR07065485.1_Intergenic_downstream	6	130314324	130314373	50	+	130314372	130314373	ATGTGGCTGAAATTGATAATTCCAAAGTGCTTCATTTCGGCTCCTCGGCG	Distal Intergenic	6	130669638	130675159	5522	2	AABR07065485.1-201	360786	NA	NA	NA	FALSE	TRUE	FALSE	FALSE	FALSE	FALSE	FALSE	FALSE	TRUE	Intergenic_downstream
cg26336538	NA	NA	NA	NA	NA	NA	0.03904870739407	NA	NA	NA	NA	NA	NA	NA	0.0206259797022902	NA	Rat.Rattus_norvegicus.Rnor_6.0.101	cg26336538	Fst	Fst_Intron	2	46542803	46542852	50	-	46542803	46542804	CGTGCAGCTTGCATTGACTTTTACTAGACTGTTTACTTTTATTCGTCCCA	Intron (Fst-201/Fst, intron 1 of 5)	2	46538700	46544457	5758	2	Fst-201	1605	Fst-201	Fst	0	TRUE	FALSE	FALSE	FALSE	FALSE	FALSE	TRUE	FALSE	FALSE	Intron
cg13679010	NA	NA	NA	NA	NA	NA	0.0149019425533955	NA	NA	NA	NA	NA	NA	NA	0.0895028505432435	NA	Rat.Rattus_norvegicus.Rnor_6.0.101	cg13679010	Cxxc4	Cxxc4_Promoter	2	239414433	239414482	50	-	239414481	239414482	GCCTCTTGTTCCCCGTGTAATTTGCAGCCAATCATCAGTAGGTGTCCACG	Promoter (<=1kb)	2	239415046	239439568	24523	1	Cxxc4-201	-613	Cxxc4-201	Cxxc4	0	FALSE	TRUE	TRUE	FALSE	FALSE	FALSE	FALSE	FALSE	FALSE	Promoter
cg01184817	NA	NA	NA	NA	NA	NA	-0.00387133049227541	NA	NA	NA	NA	NA	NA	NA	-8.82568356534229e-06	NA	Rat.Rattus_norvegicus.Rnor_6.0.101	cg01184817	AABR07037073.1	AABR07037073.1_Intergenic_upstream	X	12142194	12142243	50	+	12142194	12142195	CGGCTTGGGCAAAGCAGATTTGGGAGTGAATCAACGCATTTTCTTGCTGC	Distal Intergenic	21	11748594	11750323	1730	2	AABR07037073.1-201	-391871	NA	NA	NA	FALSE	TRUE	FALSE	FALSE	FALSE	FALSE	FALSE	FALSE	TRUE	Intergenic_upstream
cg09554213	NA	NA	NA	NA	NA	NA	0.00635989936307342	NA	NA	NA	NA	NA	NA	NA	0.0104594891175753	NA	Rat.Rattus_norvegicus.Rnor_6.0.101	cg09554213	Hoxc4	Hoxc4_Intergenic_downstream	7	144678190	144678239	50	-	144678190	144678191	CGCGTGATTTATGACTTCAATCTTGGTTCACCGAGAGTTCACACGGCTTT	Distal Intergenic	7	144647587	144650129	2543	1	Hoxc4-201	30652	NA	NA	NA	FALSE	TRUE	FALSE	FALSE	FALSE	FALSE	FALSE	FALSE	TRUE	Intergenic_downstream
cg21858349	NA	NA	NA	NA	NA	NA	-6.55408649570499e-05	NA	NA	NA	NA	NA	NA	NA	-0.000669116496932916	NA	Rat.Rattus_norvegicus.Rnor_6.0.101	cg21858349	Irak1	Irak1_Promoter	X	156713458	156713507	50	-	156713506	156713507	AAGGAAATTTGTACCATTTCAGTAAACCTGTCTGAATGTACCTGTATACG	Promoter (3-4kb)	21	156716604	156725977	9374	1	Irak1-201	-3146	Irak1-201	Irak1	0	FALSE	TRUE	TRUE	FALSE	FALSE	FALSE	FALSE	FALSE	FALSE	Promoter
cg24499728	NA	NA	NA	NA	NA	NA	-0.0880549195632637	NA	NA	NA	NA	NA	NA	NA	-0.0358904066396608	NA	Rat.Rattus_norvegicus.Rnor_6.0.101	cg24499728	Btbd11	Btbd11_Exon	7	24313693	24313742	50	+	24313741	24313742	TGTTGTGCCGGCTGTGCATGGAGTCAGCTAGAGGCGGCCAGCAGCTCCCG	Promoter (<=1kb)	7	24043126	24313885	270760	2	Btbd11-202	143	Btbd11-202	Btbd11	0	TRUE	FALSE	TRUE	FALSE	FALSE	TRUE	FALSE	FALSE	FALSE	Exon
cg03134455	NA	NA	NA	NA	NA	NA	-0.00706567577825068	NA	NA	NA	NA	NA	NA	NA	-0.000600160431290732	NA	Rat.Rattus_norvegicus.Rnor_6.0.101	cg03134455	AABR07050637.1	AABR07050637.1_Intergenic_upstream	5	171801030	171801079	50	+	171801030	171801031	CGCAGCCGGCTAAGAGCCCATGCCAGCAGTAATCAAACGCAAAATCTGCA	Distal Intergenic	5	171825592	171826215	624	1	AABR07050637.1-201	-24513	NA	NA	NA	FALSE	TRUE	FALSE	FALSE	FALSE	FALSE	FALSE	FALSE	TRUE	Intergenic_upstream
cg25707373	NA	NA	NA	NA	NA	NA	-0.0120643377941115	NA	NA	NA	NA	NA	NA	NA	-0.0117038681935607	NA	Rat.Rattus_norvegicus.Rnor_6.0.101	cg25707373	Tmem63b	Tmem63b_Exon	9	17722110	17722159	50	-	17722110	17722111	CGGCAACGCCATGGACCTGCTGCGCATCCCAGGCCTGCTCATGTACATGA	Exon (Tmem63b-201/Tmem63b, exon 18 of 23)	9	17705212	17725378	20167	1	Tmem63b-201	16898	Tmem63b-201	Tmem63b	0	TRUE	FALSE	FALSE	FALSE	FALSE	TRUE	FALSE	FALSE	FALSE	Exon
cg05575546	NA	NA	NA	NA	NA	NA	-0.0202708002402755	NA	NA	NA	NA	NA	NA	NA	-0.0033948136485368	NA	Rat.Rattus_norvegicus.Rnor_6.0.101	cg05575546	AABR07059778.1	AABR07059778.1_Intergenic_downstream	4	34966923	34966972	50	+	34966923	34966924	CGTTTAATGAAAGTGCTCCCCAGATGAATATTACCAGCAATTTCCTGAGT	Distal Intergenic	4	34962339	34962650	312	1	AABR07059778.1-201	4584	AABR07059778.1-201	AABR07059778.1	4584	FALSE	TRUE	FALSE	FALSE	FALSE	FALSE	FALSE	FALSE	TRUE	Intergenic_downstream
cg25310556	NA	NA	NA	NA	NA	NA	-0.0284832052047279	NA	NA	NA	NA	NA	NA	NA	-0.0703785370892292	NA	Rat.Rattus_norvegicus.Rnor_6.0.101	cg25310556	R3hcc1l	R3hcc1l_Intron	1	261777157	261777206	50	-	261777157	261777158	CGTCACTTCGCATTAATTACTGAAGAGGTGTTTTTCCAGTGATTTACCTG	Intron (R3hcc1l-201/R3hcc1l, intron 1 of 1)	1	261753364	261803997	50634	1	R3hcc1l-201	23793	R3hcc1l-201	R3hcc1l	0	TRUE	FALSE	FALSE	FALSE	FALSE	FALSE	TRUE	FALSE	FALSE	Intron
cg26948944	NA	NA	NA	NA	NA	NA	0.00455422087682526	NA	NA	NA	NA	NA	NA	NA	0.00277201519106607	NA	Rat.Rattus_norvegicus.Rnor_6.0.101	cg26948944	Klhl14	Klhl14_Intron	18	12541241	12541290	50	+	12541241	12541242	CGCCGACAGACCATGGCAGGTCTTTTTATCAGGTCAATGAGCTGCTAAAA	Intron (Klhl14-201/Klhl14, intron 5 of 8)	18	12528111	12640716	112606	2	Klhl14-201	99426	Klhl14-201	Klhl14	0	TRUE	FALSE	FALSE	FALSE	FALSE	FALSE	TRUE	FALSE	FALSE	Intron
cg18166816	NA	NA	NA	NA	NA	NA	NA	NA	NA	NA	NA	NA	0.0584315840927275	NA	0.00360248077412495	NA	Rat.Rattus_norvegicus.Rnor_6.0.101	cg18166816	Zfp827	Zfp827_Intergenic_upstream	19	32562468	32562517	50	+	32562516	32562517	CTTTTCTCACATTCTCCTCCTTGGTTAATGTGAGATCAAATAAACCCCCG	Distal Intergenic	19	32401661	32528965	127305	2	Zfp827-201	-33503	NA	NA	NA	FALSE	TRUE	FALSE	FALSE	FALSE	FALSE	FALSE	FALSE	TRUE	Intergenic_upstream
cg06571003	NA	NA	NA	NA	NA	NA	-0.0353276087124166	NA	NA	NA	NA	NA	NA	NA	-0.0571411356250096	NA	Rat.Rattus_norvegicus.Rnor_6.0.101	cg06571003	Pax2	Pax2_Intergenic_upstream	1	264418036	264418085	50	-	264418084	264418085	AATAATCTGTCATCAGGACCAGAGGCAGTCATAAATTATATGGGAGCGCG	Distal Intergenic	1	264504591	264583329	78739	1	Pax2-201	-86555	NA	NA	NA	FALSE	TRUE	FALSE	FALSE	FALSE	FALSE	FALSE	FALSE	TRUE	Intergenic_upstream
cg11002012	NA	NA	NA	NA	NA	NA	-0.042468652921369	NA	NA	NA	NA	NA	NA	NA	-0.0288566770963729	NA	Rat.Rattus_norvegicus.Rnor_6.0.101	cg11002012	Bsn	Bsn_Exon	8	116889631	116889680	50	-	116889679	116889680	ACTGGGCCAGGCTGGCCTCCTGGAAGCCAACTGCATCTCCCCGTGGGCCG	Exon (Bsn-201/Bsn, exon 5 of 12)	8	116873721	116965396	91676	2	Bsn-201	75716	Bsn-201;Bsn-202	Bsn;Bsn	0;0	TRUE	FALSE	FALSE	FALSE	FALSE	TRUE	FALSE	FALSE	FALSE	Exon
cg04154445	NA	NA	NA	NA	NA	NA	-0.0452055822146899	NA	NA	NA	NA	NA	NA	NA	-0.0907189333579108	NA	Rat.Rattus_norvegicus.Rnor_6.0.101	cg04154445	Smad7	Smad7_Exon	18	71397718	71397767	50	-	71397766	71397767	CCCTCCTGCTGTGCAAAGTGTTCAGGTGGCCGGATCTCAGGCATTCCTCG	Exon (Smad7-201/Smad7, exon 1 of 4)	18	71395830	71424157	28328	1	Smad7-201	1888	Smad7-201	Smad7	0	TRUE	FALSE	FALSE	FALSE	FALSE	TRUE	FALSE	FALSE	FALSE	Exon
cg17027938	NA	NA	NA	NA	-0.0152075355618782	NA	-0.0111002136286245	NA	NA	NA	NA	NA	NA	NA	-0.0128379470128472	NA	Rat.Rattus_norvegicus.Rnor_6.0.101	cg17027938	Tmem33	Tmem33_Intergenic_upstream	14	42609591	42609640	50	-	42609591	42609592	CGGCCTCCAGCCAGAAGCCAGCAGGCAAAATTTAACAGCCACGCTTCAAA	Distal Intergenic	14	42535701	42560174	24474	2	Tmem33-201	-49466	NA	NA	NA	FALSE	TRUE	FALSE	FALSE	FALSE	FALSE	FALSE	FALSE	TRUE	Intergenic_upstream
cg17029750	NA	NA	NA	NA	NA	NA	0.258457982856584	NA	NA	NA	NA	NA	NA	NA	0.299120668835485	NA	Rat.Rattus_norvegicus.Rnor_6.0.101	cg17029750	Mtf2	Mtf2_fiveUTR	14	2700720	2700769	50	+	2700768	2700769	CCCAGGCCAAGGTCTCTCACCTCATTCGGTCACTTCAGTGGTGCCAACCG	Promoter (<=1kb)	14	2658267	2700977	42711	2	Mtf2-201	208	Mtf2-201	Mtf2	0	TRUE	FALSE	TRUE	TRUE	FALSE	TRUE	TRUE	FALSE	FALSE	fiveUTR
cg00711678	NA	NA	NA	NA	NA	-0.01564441814844	NA	NA	NA	NA	NA	NA	NA	NA	-0.00700683318201532	NA	Rat.Rattus_norvegicus.Rnor_6.0.101	cg00711678	Nedd4l	Nedd4l_Exon	18	60672180	60672229	50	+	60672180	60672181	CGTAGCCTCAGCTCGCCAACAGTAACTTTATCTGCCCCGCTGGAGGTGAG	Exon (Nedd4l-201/Nedd4l, exon 18 of 34)	18	60392376	60719720	327345	1	Nedd4l-201	279804	Nedd4l-201;Nedd4l-203;Nedd4l-202	Nedd4l;Nedd4l;Nedd4l	0;0;0	TRUE	FALSE	FALSE	FALSE	FALSE	TRUE	TRUE	FALSE	FALSE	Exon
cg17655329	NA	NA	NA	NA	NA	NA	NA	NA	NA	NA	NA	NA	0.0312559344480309	NA	0.00258358109067571	NA	Rat.Rattus_norvegicus.Rnor_6.0.101	cg17655329	Veph1	Veph1_Intergenic_upstream	2	158378197	158378246	50	+	158378197	158378198	CGGTGACTTCCCTGAGTGCAGTGAGTGATTAATTTAGCTGGTGTCACAGG	Distal Intergenic	2	157869482	158156444	286963	2	Veph1-202	-221753	NA	NA	NA	FALSE	TRUE	FALSE	FALSE	FALSE	FALSE	FALSE	FALSE	TRUE	Intergenic_upstream
cg14334315	NA	NA	NA	NA	NA	NA	-0.00420067340031597	NA	NA	NA	NA	NA	NA	NA	-0.000306024598737648	NA	Rat.Rattus_norvegicus.Rnor_6.0.101	cg14334315	Ppfia2	Ppfia2_Exon	7	48548947	48548996	50	-	48548947	48548948	CGTGTGCGTGAGGAGGAGAGCAAAGACGTGATTACTTCAGAATTTATTTA	Exon (AABR07056953.1-201/AABR07056953.1-201, exon 1 of 3)	7	48867664	49042455	174792	1	Ppfia2-201	-318717	NA	NA	NA	TRUE	FALSE	FALSE	FALSE	FALSE	TRUE	FALSE	FALSE	FALSE	Exon
cg12911822	NA	NA	NA	NA	NA	NA	0.0196345654334478	NA	NA	NA	NA	NA	NA	NA	0.0250233319895437	NA	Rat.Rattus_norvegicus.Rnor_6.0.101	cg12911822	Auts2	Auts2_Intergenic_upstream	12	28106459	28106508	50	-	28106459	28106460	CGATTAAAATGTCAGCACAGGATGACGAAGGGGCCAAGAGGGTCCTCAGA	Distal Intergenic	12	28212333	28251816	39484	1	Auts2-201	-105874	NA	NA	NA	FALSE	TRUE	FALSE	FALSE	FALSE	FALSE	FALSE	FALSE	TRUE	Intergenic_upstream
cg27132917	NA	NA	NA	NA	-0.0911115328594096	NA	-0.134103281490308	NA	NA	NA	NA	NA	NA	NA	-0.065055805243241	NA	Rat.Rattus_norvegicus.Rnor_6.0.101	cg27132917	Trim8	Trim8_fiveUTR	1	266256100	266256149	50	-	266256148	266256149	TGGTGTCTCTGGCCGGGGACTGGAATTTCATCTGAATGACTGCCCCTGCG	Promoter (<=1kb)	1	266255797	266270694	14898	1	Trim8-201	303	Trim8-201	Trim8	0	TRUE	FALSE	TRUE	TRUE	FALSE	TRUE	FALSE	FALSE	FALSE	fiveUTR
cg20166043	NA	NA	NA	NA	NA	NA	0.00298657129823195	NA	NA	NA	NA	NA	NA	NA	0.000265693474248655	NA	Rat.Rattus_norvegicus.Rnor_6.0.101	cg20166043	Mycbp2	Mycbp2_Exon	15	93743449	93743498	50	-	93743449	93743450	CGTCCAAATCCCTGACTCCTTGGCTAGCATTAAAGATATTCTGAGCAACA	Exon (Mycbp2-204/Mycbp2, exon 2 of 34)	15	93678058	93748742	70685	2	Mycbp2-204	5244	Mycbp2-204;Mycbp2-201	Mycbp2;Mycbp2	0;0	TRUE	FALSE	FALSE	FALSE	FALSE	TRUE	TRUE	FALSE	FALSE	Exon
cg12459916	NA	NA	NA	NA	NA	NA	0.00869924221474221	NA	NA	NA	NA	NA	NA	NA	0.00283285392402085	NA	Rat.Rattus_norvegicus.Rnor_6.0.101	cg12459916	NA	NA	NA	NA	NA	NA	NA	NA	NA	NA	NA	NA	NA	NA	NA	NA	NA	NA	NA	NA	NA	NA	NA	NA	NA	NA	NA	NA	NA	NA	NA
cg27564788	NA	NA	NA	NA	NA	NA	0.0152967278695036	NA	NA	NA	NA	NA	NA	NA	0.0267428484795627	NA	Rat.Rattus_norvegicus.Rnor_6.0.101	cg27564788	Lmo1	Lmo1_Intergenic_upstream	1	173813070	173813119	50	+	173813070	173813071	CGCAGGCAGGCCTGCGTGCGGACAGATTTAATATCGTTTGTAAATATGAT	Distal Intergenic	1	173728191	173764250	36060	2	Lmo1-202	-48820	NA	NA	NA	FALSE	TRUE	FALSE	FALSE	FALSE	FALSE	FALSE	FALSE	TRUE	Intergenic_upstream
cg20114360	NA	NA	NA	NA	NA	NA	0.00582437141682486	NA	NA	NA	NA	NA	NA	NA	0.0274417187028898	NA	Rat.Rattus_norvegicus.Rnor_6.0.101	cg20114360	Ap3b1	Ap3b1_Intron	2	24173175	24173224	50	-	24173223	24173224	TGTTCATTTGGTGCCCATCAGCCCAGCCTCATCTCTCATACGGCACCTCG	Intron (Ap3b1-202/Ap3b1, intron 22 of 26)	2	24024791	24226224	201434	1	Ap3b1-202	148384	Ap3b1-202;Ap3b1-201	Ap3b1;Ap3b1	0;0	TRUE	FALSE	FALSE	FALSE	FALSE	FALSE	TRUE	FALSE	FALSE	Intron
cg24296072	NA	NA	NA	NA	NA	NA	0.0532517544221399	NA	NA	NA	NA	NA	NA	NA	0.0651345350415207	NA	Rat.Rattus_norvegicus.Rnor_6.0.101	cg24296072	Cul1	Cul1_Exon	4	76852000	76852049	50	+	76852048	76852049	GACCACAGGAACATGGCCAATGGACAGCCCCACAGTGTCAACATCACCCG	Exon (AABR07060487.1-201/AABR07060487.1-201, exon 19 of 23)	4	77211692	77280169	68478	1	Cul1-201	-359643	NA	NA	NA	TRUE	FALSE	FALSE	FALSE	FALSE	TRUE	FALSE	FALSE	FALSE	Exon
cg11275491	NA	NA	NA	NA	NA	NA	-0.161145709094515	NA	NA	NA	NA	NA	NA	NA	-0.142177328301991	NA	Rat.Rattus_norvegicus.Rnor_6.0.101	cg11275491	Ptprd	Ptprd_Exon	5	93025478	93025527	50	+	93025478	93025479	CGGAGGCAACATACCATCTTCATTGGTTCGAATCAACACGGACAAGCTCT	Exon (Ptprd-201/Ptprd, exon 13 of 37)	5	92862267	93244202	381936	2	Ptprd-201	218675	Ptprd-201	Ptprd	0	TRUE	FALSE	FALSE	FALSE	FALSE	TRUE	TRUE	FALSE	FALSE	Exon
cg18940406	NA	NA	NA	NA	NA	NA	8.23320576896837e-05	NA	NA	NA	NA	NA	NA	NA	0.015722138866264	NA	Rat.Rattus_norvegicus.Rnor_6.0.101	cg18940406	Tmx4	Tmx4_Intergenic_upstream	3	127721791	127721840	50	-	127721791	127721792	CGTGTGCGTGTCCGACAGCCTCAAGAAGGGCACCAAATTCGTCAAGTGGG	Distal Intergenic	3	127528434	127569093	40660	2	Tmx4-201	-152747	NA	NA	NA	FALSE	TRUE	FALSE	FALSE	FALSE	FALSE	FALSE	FALSE	TRUE	Intergenic_upstream
cg25768681	NA	NA	NA	NA	NA	NA	0.00649648534303232	NA	NA	NA	NA	NA	NA	NA	0.0099288886398402	NA	Rat.Rattus_norvegicus.Rnor_6.0.101	cg25768681	Fezf1	Fezf1_Exon	4	50310252	50310301	50	+	50310300	50310301	CCTGGTGGAAAGCCTTGTTGCAGATATTGCACTTGAACTGCTTCTCCCCG	Exon (Fezf1-201/Fezf1, exon 4 of 4)	4	50309281	50312608	3328	2	Fezf1-201	2307	Fezf1-201	Fezf1	0	TRUE	FALSE	FALSE	FALSE	FALSE	TRUE	FALSE	FALSE	FALSE	Exon
cg05395648	NA	NA	NA	NA	NA	NA	-0.0919298049429192	NA	NA	NA	NA	NA	NA	NA	-0.0369365860428234	NA	Rat.Rattus_norvegicus.Rnor_6.0.101	cg05395648	Ccn1	Ccn1_Promoter	2	251532395	251532444	50	+	251532395	251532396	CGTTCCAGAATTCTCAAACATCTCAGGAATGCTGGTTGGCGCGGGCTGCT	Promoter (<=1kb)	2	251529354	251532312	2959	2	Ccn1-201	-83	Ccn1-201;AABR07013701.1-201	Ccn1;AABR07013701.1	-83;0	FALSE	TRUE	TRUE	FALSE	FALSE	FALSE	FALSE	FALSE	FALSE	Promoter
cg20456866	NA	NA	NA	NA	NA	NA	-0.0539429200163251	NA	NA	NA	NA	NA	NA	NA	-0.0621419253434144	NA	Rat.Rattus_norvegicus.Rnor_6.0.101	cg20456866	Nlgn3	Nlgn3_Exon	X	71207554	71207603	50	+	71207602	71207603	CCCAGGATCCGGCGCTAAGAAACAGGGCGAGGACTTAGCGGATAATGACG	Exon (Nlgn3-201/Nlgn3, exon 4 of 8)	21	71199491	71220041	20551	1	Nlgn3-203	8063	Nlgn3-203;Nlgn3-201;Nlgn3-202	Nlgn3;Nlgn3;Nlgn3	0;0;0	TRUE	FALSE	FALSE	FALSE	FALSE	TRUE	TRUE	FALSE	FALSE	Exon
cg14255803	NA	NA	NA	NA	NA	NA	0.0236716308247634	NA	NA	NA	NA	NA	NA	NA	0.0140280979467289	NA	Rat.Rattus_norvegicus.Rnor_6.0.101	cg14255803	AABR07066135.1	AABR07066135.1_Promoter	9	3815720	3815769	50	-	3815720	3815721	CGTGTAATTACGGTTACTCACGTGTACTTGCAGACGTGCAAATGATGTGG	Promoter (1-2kb)	9	3817620	3817875	256	1	AABR07066135.1-201	-1900	AABR07066135.1-201	AABR07066135.1	-1851	FALSE	TRUE	TRUE	FALSE	FALSE	FALSE	FALSE	FALSE	FALSE	Promoter
cg07412048	NA	NA	NA	NA	NA	NA	-0.164593468609891	NA	NA	NA	NA	NA	NA	NA	-0.0953950055263488	NA	Rat.Rattus_norvegicus.Rnor_6.0.101	cg07412048	Mxi1	Mxi1_Promoter	1	274030898	274030947	50	+	274030898	274030899	CGCACTAGGACCCAGGCGCCAGAGTGCCTCCGTCTGTCCTGTAGGTTCAT	Promoter (<=1kb)	1	274030978	274090066	59089	1	Mxi1-202	-31	Mxi1-202	Mxi1	0	FALSE	TRUE	TRUE	FALSE	FALSE	FALSE	FALSE	FALSE	FALSE	Promoter
cg16756631	NA	NA	NA	NA	NA	NA	-0.255408812154677	NA	NA	NA	NA	NA	NA	NA	-0.263532342741153	NA	Rat.Rattus_norvegicus.Rnor_6.0.101	cg16756631	Dlx2	Dlx2_Exon	3	58181931	58181980	50	+	58181979	58181980	GAGTGCATATCAGCCACTAGACTGTCAAAGACTCCAGTCATCCTGGCCCG	Promoter (<=1kb)	3	58180088	58181971	1884	2	Dlx2-201	0	Dlx2-201	Dlx2	0	TRUE	FALSE	TRUE	FALSE	FALSE	TRUE	FALSE	FALSE	FALSE	Exon
cg19437021	NA	NA	NA	NA	NA	NA	0.0300730880626189	NA	NA	NA	NA	NA	NA	NA	0.0341444488371504	NA	Rat.Rattus_norvegicus.Rnor_6.0.101	cg19437021	Kiz	Kiz_Intergenic_upstream	3	141047346	141047395	50	-	141047346	141047347	CGGCTGGGTGTTATTTAGTGCAATATGAAATCAAATGATCCTATTTCTCA	Distal Intergenic	3	141068023	141173858	105836	1	Kiz-201	-20677	NA	NA	NA	FALSE	TRUE	FALSE	FALSE	FALSE	FALSE	FALSE	FALSE	TRUE	Intergenic_upstream
cg11694987	NA	NA	NA	NA	NA	NA	0.00219583757290704	NA	NA	NA	NA	NA	NA	NA	0.00250034636497408	NA	Rat.Rattus_norvegicus.Rnor_6.0.101	cg11694987	Micall2	Micall2_Intergenic_downstream	12	17041958	17042007	50	-	17042006	17042007	TTAATTTAATTTGGGTTGCTTTTAGCTCATTAACACATCTAATTAATTCG	Distal Intergenic	12	16988174	17016649	28476	1	Micall2-201	53833	NA	NA	NA	FALSE	TRUE	FALSE	FALSE	FALSE	FALSE	FALSE	FALSE	TRUE	Intergenic_downstream
cg14229983	NA	NA	NA	NA	NA	NA	-0.00700690884932531	NA	NA	NA	NA	NA	NA	NA	-0.00461876686815117	NA	Rat.Rattus_norvegicus.Rnor_6.0.101	cg14229983	Msantd2	Msantd2_Intron	8	39983333	39983382	50	-	39983381	39983382	TTACTTACTTTGGCAAGATAGCTGCATTGTGCACTGTATTTAATGTTACG	Intron (Msantd2-201/Msantd2, intron 1 of 3)	8	39960542	39993630	33089	1	Msantd2-201	22791	Msantd2-201	Msantd2	0	TRUE	FALSE	FALSE	FALSE	FALSE	FALSE	TRUE	FALSE	FALSE	Intron
cg22376688	NA	NA	NA	NA	NA	NA	0.035604525416943	NA	NA	NA	NA	NA	NA	NA	0.0178952715039824	NA	Rat.Rattus_norvegicus.Rnor_6.0.101	cg22376688	Wnt1	Wnt1_Exon	7	140468049	140468098	50	+	140468049	140468050	CGCTGCAACTGCACCTTCCACTGGTGCTGCCACGTCAGCTGCCGCAACTG	Exon (Wnt1-201/Wnt1, exon 4 of 4)	7	140464999	140469046	4048	1	Wnt1-201	3050	Wnt1-201	Wnt1	0	TRUE	FALSE	FALSE	FALSE	FALSE	TRUE	FALSE	FALSE	FALSE	Exon
cg25999777	NA	NA	NA	NA	NA	NA	-0.0469113783698837	NA	NA	NA	NA	NA	NA	NA	-0.0463123524515752	NA	Rat.Rattus_norvegicus.Rnor_6.0.101	cg25999777	Abi2	Abi2_Exon	9	67251860	67251909	50	+	67251908	67251909	CTATCGCACACTGGAGCCAGTGCGTCCTCCAGTGGTACCAAATGATTACG	Exon (Abi2-201/Abi2, exon 5 of 16)	9	67234303	67282600	48298	1	Abi2-201	17557	Abi2-201	Abi2	0	TRUE	FALSE	FALSE	FALSE	FALSE	TRUE	FALSE	FALSE	FALSE	Exon
cg17406771	NA	NA	NA	NA	NA	NA	0.124373434456667	NA	NA	NA	NA	NA	NA	NA	0.0285177011519315	NA	Rat.Rattus_norvegicus.Rnor_6.0.101	cg17406771	Hoxb9	Hoxb9_Exon	10	84119871	84119920	50	+	84119919	84119920	ATAATGTCTGAGAATGTCCATTTCTGGGACGCTTAGCAGCTATTATGTCG	Promoter (<=1kb)	10	84119884	84123390	3507	1	Hoxb9-201	0	Hoxb9-201	Hoxb9	0	TRUE	FALSE	TRUE	FALSE	FALSE	TRUE	FALSE	FALSE	FALSE	Exon
cg11809636	NA	NA	NA	NA	NA	NA	-0.0229937891807407	NA	NA	NA	NA	NA	NA	NA	-0.00573456645481683	NA	Rat.Rattus_norvegicus.Rnor_6.0.101	cg11809636	Clstn3	Clstn3_Exon	4	157063312	157063361	50	-	157063312	157063313	CGCAGAGTGTTCATGTAAGCCACATGCTGCAGGGCATGGTTGAAGGTCTC	Exon (Clstn3-201/Clstn3, exon 12 of 18)	4	157043925	157078130	34206	2	Clstn3-201	14769	AC128967.2-201;Clstn3-201	AC128967.2;Clstn3	5711;0	TRUE	FALSE	FALSE	FALSE	FALSE	TRUE	FALSE	FALSE	FALSE	Exon
cg15036140	NA	NA	NA	NA	NA	NA	NA	NA	NA	NA	NA	NA	-0.0816599157216153	NA	-0.0745464653878942	NA	Rat.Rattus_norvegicus.Rnor_6.0.101	cg15036140	Rab14	Rab14_fiveUTR	3	14395151	14395200	50	+	14395151	14395152	CGGCGCTCCCTGCACAGGGTTTCCTGTCACCCTCGCAATGGGCCGGACCA	Promoter (<=1kb)	3	14382918	14395362	12445	2	Rab14-202	162	Rab14-202	Rab14	0	TRUE	FALSE	TRUE	TRUE	FALSE	TRUE	FALSE	FALSE	FALSE	fiveUTR
cg18577843	NA	NA	NA	NA	NA	NA	-0.0379415185594428	NA	NA	NA	NA	NA	NA	NA	-0.0309133720504418	NA	Rat.Rattus_norvegicus.Rnor_6.0.101	cg18577843	Zfp536	Zfp536_Intron	1	94124279	94124328	50	+	94124279	94124280	CGGCTGTAAATGAAGACATATAAGCTATATGAAACAATTATGGTAAAATG	Intron (AABR07003030.2-202/AABR07003030.2-202, intron 1 of 1)	1	93851454	93949187	97734	2	Zfp536-201	-175092	NA	NA	NA	TRUE	FALSE	FALSE	FALSE	FALSE	FALSE	TRUE	FALSE	FALSE	Intron
cg02808705	NA	NA	NA	NA	NA	NA	0.188966377993608	NA	NA	NA	NA	NA	NA	NA	0.179969563517837	NA	Rat.Rattus_norvegicus.Rnor_6.0.101	cg02808705	AABR07043897.1	AABR07043897.1_Intergenic_downstream	19	47249816	47249865	50	+	47249864	47249865	CATCTGACTTGATCGGAGTTCTATGGATTTTCACTAAAATAGAATCATCG	Distal Intergenic	19	46761570	46771478	9909	1	AABR07043897.1-201	488246	NA	NA	NA	FALSE	TRUE	FALSE	FALSE	FALSE	FALSE	FALSE	FALSE	TRUE	Intergenic_downstream
cg17417202	NA	NA	NA	NA	NA	NA	0.111853872885859	NA	NA	NA	NA	NA	NA	NA	0.100775108992465	NA	Rat.Rattus_norvegicus.Rnor_6.0.101	cg17417202	Hoxb9	Hoxb9_Exon	10	84119900	84119949	50	+	84119900	84119901	CGCTTAGCAGCTATTATGTCGACTCGATCATAAGTCACGAGAGTGAGGAC	Promoter (<=1kb)	10	84119884	84123390	3507	1	Hoxb9-201	16	Hoxb9-201	Hoxb9	0	TRUE	FALSE	TRUE	FALSE	FALSE	TRUE	FALSE	FALSE	FALSE	Exon
cg26275174	NA	NA	NA	NA	NA	NA	-0.000134143851718699	NA	NA	NA	NA	NA	NA	NA	-0.000104495121589611	NA	Rat.Rattus_norvegicus.Rnor_6.0.101	cg26275174	Smarca2	Smarca2_Intron	1	244755617	244755666	50	-	244755665	244755666	CCCAGCTCTCTTTTTTTTCCTGATCAGCTGATGAAGAGACTAGCAGCTCG	Intron (Smarca2-202/Smarca2, intron 27 of 30)	1	244615821	244781633	165813	1	Smarca2-202	139796	Smarca2-202;Smarca2-201	Smarca2;Smarca2	0;0	TRUE	FALSE	FALSE	FALSE	FALSE	FALSE	TRUE	FALSE	FALSE	Intron
cg22567787	NA	NA	NA	NA	NA	NA	-0.0214738844206019	NA	NA	NA	NA	NA	NA	NA	-0.013261708573122	NA	Rat.Rattus_norvegicus.Rnor_6.0.101	cg22567787	Eri3	Eri3_Intron	5	136494624	136494673	50	-	136494624	136494625	CGGAGCTTCATTGCCTATGCACGCGCCGTCCAGCCTGGCGGCATGATTAC	Intron (Eri3-204/Eri3, intron 7 of 8)	5	136406130	136533071	126942	1	Eri3-204	88494	Eri3-204;Eri3-201;Eri3-203	Eri3;Eri3;Eri3	0;0;0	TRUE	FALSE	FALSE	FALSE	FALSE	FALSE	TRUE	FALSE	FALSE	Intron
cg06254866	NA	NA	NA	NA	NA	NA	-0.00523114544036898	NA	NA	NA	NA	NA	NA	NA	-0.0116347735806742	NA	Rat.Rattus_norvegicus.Rnor_6.0.101	cg06254866	Snx5	Snx5_Exon	3	138385439	138385488	50	-	138385439	138385440	CGATCTTTACTGAGAACAGGGTGAGAAGAAAGCCGCTGAAGAAAGACTTC	Exon (Snx5-202/Snx5, exon 6 of 14)	3	138378202	138397870	19669	2	Snx5-202	12382	Snx5-202;Snx5-201	Snx5;Snx5	0;0	TRUE	FALSE	FALSE	FALSE	FALSE	TRUE	FALSE	FALSE	FALSE	Exon
cg01855583	NA	NA	NA	NA	-0.00278297491953743	NA	NA	NA	NA	NA	NA	NA	-0.0509911873232139	NA	NA	NA	Rat.Rattus_norvegicus.Rnor_6.0.101	cg01855583	Camta1	Camta1_Exon	5	168991237	168991286	50	+	168991237	168991238	CGCAGAATACACTTTGGGAAACGCTCTAAGGAAACAGAAAATAAAATGTA	Exon (Camta1-202/Camta1, exon 2 of 4)	5	168141372	169017260	875889	2	Camta1-203	25974	Camta1-203;Camta1-202;Camta1-205	Camta1;Camta1;Camta1	0;0;0	TRUE	FALSE	FALSE	FALSE	FALSE	TRUE	TRUE	FALSE	FALSE	Exon
cg03517030	NA	NA	NA	NA	NA	NA	0.0253088776496127	NA	NA	NA	NA	NA	NA	NA	0.0170278173000605	NA	Rat.Rattus_norvegicus.Rnor_6.0.101	cg03517030	Mtch2	Mtch2_Exon	3	79678232	79678281	50	-	79678232	79678233	CGGCCAGTCAGGTGCTCCTGGGCTCCGGTCTCACCATCCTGTCCCAGCCG	Promoter (<=1kb)	3	79678201	79692327	14127	1	Mtch2-202	31	Mtch2-202;Mtch2-201	Mtch2;Mtch2	0;0	TRUE	FALSE	TRUE	FALSE	FALSE	TRUE	FALSE	FALSE	FALSE	Exon
cg11422297	NA	NA	NA	NA	NA	NA	-0.00105743220764811	NA	NA	NA	NA	NA	NA	NA	-6.15554488291681e-05	NA	Rat.Rattus_norvegicus.Rnor_6.0.101	cg11422297	Bach2	Bach2_Intergenic_upstream	5	47532310	47532359	50	-	47532358	47532359	TGTGTTATCTAAGGAACTGCTGAGCCCATTCATCTGCTTTTCACGGCCCG	Distal Intergenic	5	47546014	47807166	261153	1	Bach2-201	-13704	NA	NA	NA	FALSE	TRUE	FALSE	FALSE	FALSE	FALSE	FALSE	FALSE	TRUE	Intergenic_upstream
cg06482098	NA	NA	NA	NA	NA	NA	-0.000231970262687296	NA	NA	NA	NA	NA	NA	NA	-0.00723778552400348	NA	Rat.Rattus_norvegicus.Rnor_6.0.101	cg06482098	Ctnnd2	Ctnnd2_Exon	2	83711113	83711162	50	+	83711113	83711114	CGCCTGGCCAAGTCCTACAGCACCAGCTCGCCCATCAACATCGTCGTGTC	Exon (Ctnnd2-201/Ctnnd2, exon 6 of 22)	2	83393282	84094315	701034	1	Ctnnd2-201	317831	Ctnnd2-201	Ctnnd2	0	TRUE	FALSE	FALSE	FALSE	FALSE	TRUE	FALSE	FALSE	FALSE	Exon
cg21156605	NA	NA	NA	NA	NA	NA	-0.00170741564577414	NA	NA	NA	NA	NA	NA	NA	-0.000784381505395576	NA	Rat.Rattus_norvegicus.Rnor_6.0.101	cg21156605	Trio	Trio_Exon	2	80481848	80481897	50	+	80481896	80481897	CCTTCCCTTTTGCCGTCTTTATCTTTTTTCTCAGATTTTTTCCTTAAACG	Exon (Trio-201/Trio, exon 49 of 56)	2	80473202	80667481	194280	2	Trio-201	185584	Trio-201	Trio	0	TRUE	FALSE	FALSE	FALSE	FALSE	TRUE	FALSE	FALSE	FALSE	Exon
cg21084050	NA	NA	NA	NA	NA	NA	-0.0130852742468727	NA	NA	NA	NA	NA	NA	NA	-0.0108638902438389	NA	Rat.Rattus_norvegicus.Rnor_6.0.101	cg21084050	Pdlim7	Pdlim7_Intron	17	9659990	9660039	50	+	9659990	9659991	CGCTACACCCGCCTCCGGGACTGGCACCACCAGCGCTCTGCCCACGTGCT	Intron (Pdlim7-201/Pdlim7, intron 7 of 12)	17	9653561	9668712	15152	1	Pdlim7-201	6429	Pdlim7-201	Pdlim7	0	TRUE	FALSE	FALSE	FALSE	FALSE	FALSE	TRUE	FALSE	FALSE	Intron
cg19615265	NA	NA	NA	NA	NA	NA	0.0405100976814037	NA	NA	NA	NA	NA	NA	NA	0.0579618151714298	NA	Rat.Rattus_norvegicus.Rnor_6.0.101	cg19615265	Mettl15	Mettl15_Intergenic_downstream	3	99900434	99900483	50	-	99900434	99900435	CGGGCTGTCTCTTAATCAAATGATATTTTTTGAAGTGTTTCCTCACTGGA	Distal Intergenic	3	100183405	100364400	180996	2	Mettl15-201	463966	NA	NA	NA	FALSE	TRUE	FALSE	FALSE	FALSE	FALSE	FALSE	FALSE	TRUE	Intergenic_downstream
cg20399260	NA	NA	NA	NA	NA	NA	-0.0386523888725999	NA	NA	NA	NA	NA	NA	NA	-0.0505198708561354	NA	Rat.Rattus_norvegicus.Rnor_6.0.101	cg20399260	Arntl	Arntl_Promoter	1	178038937	178038986	50	-	178038985	178038986	AAGGGGGGTTGGGCACAGCGATTGGTGGGCGGGGGGCCGGGCCTGGGCCG	Promoter (<=1kb)	1	178039063	178137465	98403	1	Arntl-201	-126	Arntl-201	Arntl	0	FALSE	TRUE	TRUE	FALSE	FALSE	FALSE	FALSE	FALSE	FALSE	Promoter
cg09421985	NA	NA	NA	NA	NA	NA	0.0383310931834108	NA	NA	NA	NA	NA	NA	NA	0.00943815992713227	NA	Rat.Rattus_norvegicus.Rnor_6.0.101	cg09421985	Phox2b	Phox2b_Exon	14	42714431	42714480	50	-	42714479	42714480	CAGTGGCTTCCAGTATAACCCGATAAGGACCACTTTTGGGGCCACGTCCG	Promoter (<=1kb)	14	42714315	42717010	2696	1	Phox2b-202	116	Phox2b-202;Phox2b-201;AABR07014983.2-201	Phox2b;Phox2b;AABR07014983.2	0;0;-3384	TRUE	FALSE	TRUE	FALSE	FALSE	TRUE	FALSE	FALSE	FALSE	Exon
cg07504616	NA	NA	NA	NA	NA	NA	-0.00424501186732481	NA	NA	NA	NA	NA	NA	NA	-0.0903784652797141	NA	Rat.Rattus_norvegicus.Rnor_6.0.101	cg07504616	Maf	Maf_Exon	19	48196266	48196315	50	-	48196314	48196315	GTTCAGCTGCTGCGGGTAGCCGGTCATCCAGTAGTAGTCTTCCAGGTGCG	Promoter (<=1kb)	19	48194804	48196748	1945	2	Maf-201	433	Maf-201	Maf	0	TRUE	FALSE	TRUE	FALSE	FALSE	TRUE	FALSE	FALSE	FALSE	Exon
cg24225191	NA	NA	NA	NA	NA	NA	0.0157451855051471	NA	NA	NA	NA	NA	NA	NA	0.00707623869550697	NA	Rat.Rattus_norvegicus.Rnor_6.0.101	cg24225191	Hnrnpk	Hnrnpk_Exon	17	6671782	6671831	50	+	6671782	6671783	CGCTCGAATCTGATGCTGTGGAATGCTTAAATGTATGTCATAGTGCCATT	Exon (Hnrnpk-202/Hnrnpk, exon 7 of 16)	17	6665659	6675944	10286	1	Hnrnpk-202	6123	Hnrnpk-202;Hnrnpk-201	Hnrnpk;Hnrnpk	0;0	TRUE	FALSE	FALSE	FALSE	FALSE	TRUE	TRUE	FALSE	FALSE	Exon
cg18475684	NA	NA	NA	NA	NA	NA	-0.0571048882924752	NA	NA	NA	NA	NA	NA	NA	-0.0568216552352058	NA	Rat.Rattus_norvegicus.Rnor_6.0.101	cg18475684	Hoxb5	Hoxb5_Promoter	10	84152065	84152114	50	+	84152113	84152114	CATCAGCGAGAATTTACGACTGGTCAACAAAAGCACGTGATTCCCTAACG	Promoter (<=1kb)	10	84152152	84154360	2209	1	Hoxb5-201	-38	Hoxb5-201;Hoxb6-201	Hoxb5;Hoxb6	0;0	FALSE	TRUE	TRUE	FALSE	FALSE	FALSE	FALSE	FALSE	FALSE	Promoter
cg16218522	NA	NA	NA	NA	NA	NA	0.00917638934269935	NA	NA	NA	NA	NA	NA	NA	0.00138582261876115	NA	Rat.Rattus_norvegicus.Rnor_6.0.101	cg16218522	Pax2	Pax2_Intergenic_upstream	1	264442835	264442884	50	+	264442835	264442836	CGGAGCGATTATGAATGGGTTAGTCACAGGTGGAGTTAAAGGCCTTCAGA	Distal Intergenic	1	264504591	264583329	78739	1	Pax2-201	-61707	NA	NA	NA	FALSE	TRUE	FALSE	FALSE	FALSE	FALSE	FALSE	FALSE	TRUE	Intergenic_upstream
cg10548614	NA	NA	NA	NA	NA	NA	-0.0329810143783887	NA	NA	NA	NA	NA	NA	NA	-0.0468527500652115	NA	Rat.Rattus_norvegicus.Rnor_6.0.101	cg10548614	Kctd15	Kctd15_fiveUTR	1	90520219	90520268	50	+	90520267	90520268	CGCTTCTTTGCTAAGCTGTTATTTTAACCATAAAAGGTAAACAGAAGGCG	Promoter (<=1kb)	1	90507419	90520344	12926	2	Kctd15-202	76	Kctd15-201;Kctd15-202	Kctd15;Kctd15	0;0	TRUE	FALSE	TRUE	TRUE	FALSE	TRUE	FALSE	FALSE	FALSE	fiveUTR
cg23366974	NA	NA	NA	NA	NA	NA	-0.273262969923857	NA	NA	NA	NA	NA	NA	NA	-0.201459723963776	NA	Rat.Rattus_norvegicus.Rnor_6.0.101	cg23366974	Gdf11	Gdf11_threeUTR	7	3308082	3308131	50	+	3308130	3308131	CCATAAAGTGCCCGTGGTAAGTGCTCAGAATTCATCTCTTGGCTGTGGCG	3' UTR	7	3306863	3315856	8994	2	Gdf11-201	7725	Gdf11-201	Gdf11	0	TRUE	FALSE	FALSE	FALSE	TRUE	TRUE	FALSE	FALSE	FALSE	threeUTR
cg00138195	NA	NA	NA	NA	NA	NA	NA	NA	NA	NA	NA	NA	-1.06329118607599	NA	-0.227485976233701	NA	Rat.Rattus_norvegicus.Rnor_6.0.101	cg00138195	Dmbx1	Dmbx1_Intergenic_upstream	5	134816557	134816606	50	-	134816557	134816558	CGATTCTCTCGCTGTCACTTAGGGAGGCTCAGCGCGATTTGCGGCCTAAT	Distal Intergenic	5	134767436	134776247	8812	2	Dmbx1-201	-40359	NA	NA	NA	FALSE	TRUE	FALSE	FALSE	FALSE	FALSE	FALSE	FALSE	TRUE	Intergenic_upstream
cg05202136	NA	NA	NA	NA	NA	NA	NA	NA	NA	NA	NA	NA	-0.00687901767307751	NA	-0.0014741047528312	NA	Rat.Rattus_norvegicus.Rnor_6.0.101	cg05202136	Msantd1	Msantd1_Promoter	14	81100932	81100981	50	+	81100932	81100933	CGTCATTTTGATGTCACGTTTCCATAGCAACAGAGCAACTGCATAAGCTA	Promoter (<=1kb)	14	81090858	81100803	9946	2	Msantd1-201	-129	Msantd1-201;Htt-201	Msantd1;Htt	0;0	FALSE	TRUE	TRUE	FALSE	FALSE	FALSE	FALSE	FALSE	FALSE	Promoter
cg21685750	NA	NA	NA	NA	NA	NA	NA	NA	NA	NA	NA	NA	-0.394341952837594	NA	-0.0415184245002177	NA	Rat.Rattus_norvegicus.Rnor_6.0.101	cg21685750	Strn	Strn_Exon	6	1319210	1319259	50	-	1319210	1319211	CGGGAGGGTCTTTACCTGCAGCTCCGCCCGCTCCACCTCCCACTGGGCTC	Promoter (<=1kb)	6	1237758	1319541	81784	2	Strn-201	282	Strn-201	Strn	0	TRUE	FALSE	TRUE	FALSE	FALSE	TRUE	TRUE	FALSE	FALSE	Exon
cg18775165	NA	NA	NA	NA	NA	NA	NA	NA	NA	NA	NA	NA	-0.0119993086969894	NA	-0.0148692714563082	NA	Rat.Rattus_norvegicus.Rnor_6.0.101	cg18775165	Map3k20	Map3k20_Intron	3	59043998	59044047	50	-	59044046	59044047	AAAAGAACTTCAGTGGCGTAAACACCGTTTGTGCTGTGTCCCCAGCCTCG	Intron (Map3k20-201/Map3k20, intron 7 of 10)	3	58965552	59067369	101818	1	Map3k20-201	78446	Map3k20-201	Map3k20	0	TRUE	FALSE	FALSE	FALSE	FALSE	FALSE	TRUE	FALSE	FALSE	Intron
cg01580126	NA	NA	NA	NA	NA	NA	NA	NA	NA	NA	NA	NA	-0.0633518092171305	NA	-0.00761091920423108	NA	Rat.Rattus_norvegicus.Rnor_6.0.101	cg01580126	Scamp3	Scamp3_Exon	2	188481922	188481971	50	+	188481970	188481971	CATCTACCACGTCGGGGACTGGCTACAAGAGCGATGTACAAGCCAAATCG	Exon (Scamp3-201/Scamp3, exon 4 of 13)	2	188476820	188488808	11989	1	Scamp3-201	5102	Scamp3-201;Scamp3-203	Scamp3;Scamp3	0;0	TRUE	FALSE	FALSE	FALSE	FALSE	TRUE	TRUE	FALSE	FALSE	Exon
cg21332416	NA	NA	NA	NA	NA	NA	NA	NA	NA	NA	NA	NA	-0.0745112905259832	NA	-0.000296198073205215	NA	Rat.Rattus_norvegicus.Rnor_6.0.101	cg21332416	Hnrnpul1	Hnrnpul1_Exon	1	82524662	82524711	50	-	82524662	82524663	CGCATCTTATCCATGATGGCATTGGTACCCAGGATGTTGTACTTCTTGGA	Exon (Hnrnpul1-201/Hnrnpul1, exon 9 of 15)	1	82512745	82546937	34193	2	Hnrnpul1-201	22226	Hnrnpul1-201	Hnrnpul1	0	TRUE	FALSE	FALSE	FALSE	FALSE	TRUE	FALSE	FALSE	FALSE	Exon
cg02596500	NA	NA	NA	NA	0.00110630564986389	NA	NA	NA	NA	NA	NA	NA	0.0886910402733274	NA	NA	NA	Rat.Rattus_norvegicus.Rnor_6.0.101	cg02596500	AABR07018164.1	AABR07018164.1_Intergenic_upstream	15	44239638	44239687	50	-	44239686	44239687	TTCTGAATGCTATTTAAACATTGGCAGGGGGCCTCATTAAAGATGAATCG	Distal Intergenic	15	44329464	44329798	335	1	AABR07018164.1-201	-89826	NA	NA	NA	FALSE	TRUE	FALSE	FALSE	FALSE	FALSE	FALSE	FALSE	TRUE	Intergenic_upstream
cg02724885	NA	NA	NA	NA	-0.00177875595455832	NA	NA	NA	NA	NA	NA	NA	-0.0299442683606914	NA	NA	NA	Rat.Rattus_norvegicus.Rnor_6.0.101	cg02724885	Mdga2	Mdga2_Intergenic_upstream	6	89291763	89291812	50	+	89291763	89291764	CGATTCCACTCACCGTACACTCCTTGGCCAGAGATCCCCTCCAGGAGGAC	Distal Intergenic	6	88447749	88917070	469322	2	Mdga2-201	-374693	NA	NA	NA	FALSE	TRUE	FALSE	FALSE	FALSE	FALSE	FALSE	FALSE	TRUE	Intergenic_upstream
cg07588415	NA	NA	NA	NA	-0.212040398743032	NA	NA	NA	NA	NA	NA	NA	-0.0786217452803256	NA	NA	NA	Rat.Rattus_norvegicus.Rnor_6.0.101	cg07588415	AABR07026596.1	AABR07026596.1_Intergenic_upstream	16	85528279	85528328	50	+	85528327	85528328	GCGTTCCCAAAATATGACCAGGGGTGCTTGGATGTGTCGGCAGTATGACG	Distal Intergenic	16	85463304	85464002	699	2	AABR07026596.1-201	-64277	NA	NA	NA	FALSE	TRUE	FALSE	FALSE	FALSE	FALSE	FALSE	FALSE	TRUE	Intergenic_upstream
cg07607355	NA	NA	NA	NA	0.0673573692356536	NA	NA	NA	NA	NA	NA	NA	0.0113311517913249	NA	NA	NA	Rat.Rattus_norvegicus.Rnor_6.0.101	cg07607355	Id1	Id1_Intergenic_downstream	3	148218744	148218793	50	-	148218744	148218745	CGGAGCTATTTAACCTGAGCATCCCCAGGTGTACGGAGGCGCCTGGCTGT	Downstream (2-3kb)	3	148215540	148216718	1179	1	Id1-201	3253	Id1-201	Id1	3204	FALSE	TRUE	FALSE	FALSE	FALSE	FALSE	FALSE	FALSE	FALSE	Intergenic_downstream
cg02673411	NA	NA	NA	NA	-0.060146116569741	NA	NA	NA	NA	NA	NA	NA	-0.0473003773067491	NA	NA	NA	Rat.Rattus_norvegicus.Rnor_6.0.101	cg02673411	Hdac8	Hdac8_Exon	X	72273733	72273782	50	-	72273781	72273782	TAGTGTTTTCCCTAGGATGACCCCGGTCAAGTATGTCCAGCATCGAGCCG	Exon (Hdac8-201/Hdac8, exon 9 of 11)	21	72163777	72370044	206268	2	Hdac8-201	96262	Hdac8-201	Hdac8	0	TRUE	FALSE	FALSE	FALSE	FALSE	TRUE	FALSE	FALSE	FALSE	Exon
cg03214473	NA	NA	NA	NA	-0.309794617716909	NA	NA	NA	NA	NA	NA	NA	-0.28764044018629	NA	NA	NA	Rat.Rattus_norvegicus.Rnor_6.0.101	cg03214473	Acin1	Acin1_Intron	15	33297586	33297635	50	-	33297634	33297635	AGACACCTGGATAGCAGACTTGGCTCTGATTGGGCAGCTCAGTAGCAGCG	Intron (Acin1-201/Acin1, intron 9 of 18)	15	33288374	33333417	45044	2	Acin1-201	35782	Acin1-201	Acin1	0	TRUE	FALSE	FALSE	FALSE	FALSE	FALSE	TRUE	FALSE	FALSE	Intron
cg22533021	NA	NA	NA	NA	0.210189638447261	NA	NA	NA	NA	NA	NA	NA	0.14464128869364	NA	NA	NA	Rat.Rattus_norvegicus.Rnor_6.0.101	cg22533021	Zfp827	Zfp827_Exon	19	32403509	32403558	50	+	32403557	32403558	GCCCACCGGTGGGGACAGTGTGGCATTTCTTATGCTCCAGCAGCTGTTCG	Exon (Zfp827-201/Zfp827, exon 12 of 13)	19	32401661	32528965	127305	2	Zfp827-201	125407	Zfp827-201	Zfp827	0	TRUE	FALSE	FALSE	FALSE	FALSE	TRUE	FALSE	FALSE	FALSE	Exon
cg26307512	NA	NA	NA	NA	0.000783498499379836	NA	NA	NA	NA	NA	NA	NA	0.00922938957275919	NA	NA	NA	Rat.Rattus_norvegicus.Rnor_6.0.101	cg26307512	Rfx3	Rfx3_threeUTR	1	245898761	245898810	50	+	245898761	245898762	CGGTTGAGGTCACTAAGCATCTGGTTGATTTGGGAAGTGTTCTGAAGCAC	3' UTR	1	245859633	246010594	150962	2	Rfx3-201	111784	Rfx3-201;Rfx3-202	Rfx3;Rfx3	0;0	TRUE	FALSE	FALSE	FALSE	TRUE	TRUE	FALSE	FALSE	FALSE	threeUTR
cg10901883	NA	NA	NA	NA	0.0024921160548163	NA	NA	NA	NA	NA	NA	NA	0.181337976064599	NA	NA	NA	Rat.Rattus_norvegicus.Rnor_6.0.101	cg10901883	Ccdc33	Ccdc33_Intron	8	62826159	62826208	50	+	62826159	62826160	CGTGCCATGAATTTTTCATCAAAAGCCTGTAGACTTTGGGAAACGCACAA	Intron (Ccdc33-201/Ccdc33, intron 11 of 19)	8	62811173	62893087	81915	2	Ccdc33-201	66879	Ccdc33-201	Ccdc33	0	TRUE	FALSE	FALSE	FALSE	FALSE	FALSE	TRUE	FALSE	FALSE	Intron
cg08003189	NA	NA	NA	NA	-0.106735233446721	NA	NA	NA	NA	NA	NA	NA	-0.122068518368869	NA	NA	NA	Rat.Rattus_norvegicus.Rnor_6.0.101	cg08003189	Nrxn2	Nrxn2_Intron	1	221799340	221799389	50	+	221799388	221799389	ATCAGGCTGGGAGCAGGTGCTGCATTTAATTTGATTGGCTAATTAGCCCG	Intron (Nrxn2-203/Nrxn2, intron 1 of 19)	1	221792221	221907154	114934	1	Nrxn2-203	7119	Nrxn2-203;Nrxn2-202	Nrxn2;Nrxn2	0;0	TRUE	FALSE	FALSE	FALSE	FALSE	FALSE	TRUE	FALSE	FALSE	Intron
cg02841886	NA	NA	NA	NA	-0.026394049301548	NA	NA	NA	NA	NA	NA	NA	-0.0628959322031082	NA	NA	NA	Rat.Rattus_norvegicus.Rnor_6.0.101	cg02841886	Rfx1	Rfx1_fiveUTR	19	25181572	25181621	50	-	25181572	25181573	CGGTAGTCGTGGCGACCAAGCAACCCGGCAACGCGAGTCAACAACAACAA	Promoter (<=1kb)	19	25181564	25212410	30847	1	Rfx1-201	8	AABR07043169.1-201;Rfx1-201	AABR07043169.1;Rfx1	-290;0	TRUE	FALSE	TRUE	TRUE	FALSE	TRUE	FALSE	FALSE	FALSE	fiveUTR
cg27005345	NA	NA	NA	NA	NA	NA	0.00499845121698922	NA	NA	NA	NA	NA	0.125255805062817	NA	NA	NA	Rat.Rattus_norvegicus.Rnor_6.0.101	cg27005345	Klhl14	Klhl14_Exon	18	12637449	12637498	50	-	12637497	12637498	TCAGGTGGTAGTTCATGGCGTCCAGCAGCAGCTTCTGGCAGACCGGGTCG	Exon (LOC102555023-202/LOC102555023-202, exon 1 of 4)	18	12528111	12640716	112606	2	Klhl14-201	3218	Klhl14-201	Klhl14	0	TRUE	FALSE	FALSE	FALSE	FALSE	TRUE	FALSE	FALSE	FALSE	Exon
cg24203137	NA	NA	NA	NA	0.0119158002409012	NA	NA	NA	NA	NA	NA	NA	0.0662490982750951	NA	NA	NA	Rat.Rattus_norvegicus.Rnor_6.0.101	cg24203137	Rabac1	Rabac1_Intergenic_downstream	1	81815723	81815772	50	-	81815771	81815772	TTCCCTTTGTTGCCAGAAAATTCGATCCTGGGCCTGGAATTAGGTCCCCG	Distal Intergenic	1	81843649	81846804	3156	2	Rabac1-201	31081	NA	NA	NA	FALSE	TRUE	FALSE	FALSE	FALSE	FALSE	FALSE	FALSE	TRUE	Intergenic_downstream
cg08153819	NA	NA	NA	NA	-0.111412062147967	NA	NA	NA	NA	NA	NA	NA	-0.137911614359655	NA	NA	NA	Rat.Rattus_norvegicus.Rnor_6.0.101	cg08153819	Slc6a5	Slc6a5_Exon	1	105289241	105289290	50	-	105289241	105289242	CGAGCAAGGGGATGAGAATAAGGCCCGAGGGAACTGGTCCAGCAAACTGG	Exon (Slc6a5-201/Slc6a5, exon 3 of 16)	1	105284753	105336363	51611	1	Slc6a5-201	4488	Slc6a5-201;Slc6a5-202	Slc6a5;Slc6a5	0;0	TRUE	FALSE	FALSE	FALSE	FALSE	TRUE	FALSE	FALSE	FALSE	Exon
cg07350767	NA	NA	NA	NA	0.20797920073631	NA	0.0018245235805069	NA	NA	NA	NA	NA	0.0727587741451229	NA	NA	NA	Rat.Rattus_norvegicus.Rnor_6.0.101	cg07350767	Cbx4	Cbx4_Promoter	10	108195409	108195458	50	-	108195409	108195410	CGTTCGGTGGAGGGAAAGGGGAAAGGAGCCATTTTCTGCTGCACATCAGT	Promoter (<=1kb)	10	108190995	108196217	5223	2	Cbx4-201	759	Cbx4-201	Cbx4	0	TRUE	FALSE	TRUE	FALSE	FALSE	FALSE	TRUE	FALSE	FALSE	Promoter
cg08215831	NA	NA	NA	NA	0.0185068684077168	NA	NA	NA	NA	NA	NA	NA	0.0132484922073216	NA	NA	NA	Rat.Rattus_norvegicus.Rnor_6.0.101	cg08215831	Crh	Crh_Promoter	2	104461941	104461990	50	-	104461941	104461942	CGCTCTCTTGACAGCTCGATTGCGTGCTGCCTCTGCTCCTGCATAAATCA	Promoter (<=1kb)	2	104459999	104461863	1865	2	Crh-201	-127	Trim55-201;Crh-201	Trim55;Crh	44969;-78	FALSE	TRUE	TRUE	FALSE	FALSE	FALSE	FALSE	FALSE	FALSE	Promoter
cg27171735	NA	NA	NA	NA	-0.0177118833636493	NA	NA	NA	NA	NA	NA	NA	-0.090997747252079	NA	NA	NA	Rat.Rattus_norvegicus.Rnor_6.0.101	cg27171735	Stx18	Stx18_Intergenic_upstream	14	77532099	77532148	50	+	77532099	77532100	CGGAGTGAATTTTTGTGGCTGAGCTATAAAATTCCGAAAATAAGTGTTTC	Distal Intergenic	14	77402953	77492910	89958	2	Stx18-201	-39189	NA	NA	NA	FALSE	TRUE	FALSE	FALSE	FALSE	FALSE	FALSE	FALSE	TRUE	Intergenic_upstream
cg17502250	NA	NA	NA	NA	NA	NA	-0.00517269664820583	NA	NA	NA	NA	NA	-0.020148383103318	NA	NA	NA	Rat.Rattus_norvegicus.Rnor_6.0.101	cg17502250	Cep112	Cep112_Intron	10	97125672	97125721	50	+	97125720	97125721	TTGGTGGGTCCATCATTGTCCTCAATTTAAGAAGCATTATAGAGGTCACG	Intron (Cep112-201/Cep112, intron 28 of 30)	10	96663740	97146424	482685	1	Cep112-201	461932	Cep112-201	Cep112	0	TRUE	FALSE	FALSE	FALSE	FALSE	FALSE	TRUE	FALSE	FALSE	Intron
cg19945840	NA	NA	NA	NA	0.223072113083557	0.269867205674378	0.000230347385097432	NA	NA	NA	NA	NA	0.0582229732386535	0.305043386637788	NA	NA	Rat.Rattus_norvegicus.Rnor_6.0.101	cg19945840	B3galt6	B3galt6_Exon	5	173425162	173425211	50	+	173425210	173425211	GCCAGGCCAGCATGGCCAGCACCTTGGCCGTGAGGTTTTCGTAGGCGTCG	Promoter (<=1kb)	5	173423475	173425611	2137	2	B3galt6-201	400	B3galt6-201;Sdf4-201	B3galt6;Sdf4	0;-696	TRUE	FALSE	TRUE	FALSE	FALSE	TRUE	FALSE	FALSE	FALSE	Exon
cg11758048	NA	NA	NA	NA	-0.093142710690858	NA	NA	NA	NA	NA	NA	NA	-0.162026741986362	NA	NA	NA	Rat.Rattus_norvegicus.Rnor_6.0.101	cg11758048	Dok6	Dok6_Exon	18	86878048	86878097	50	+	86878048	86878049	CGGATTTTCACGTAGCCCTGCTTGACTATGTCGTTAAAGTTGGAGGCCAT	Promoter (<=1kb)	18	86420361	86878142	457782	2	Dok6-201	45	Dok6-201	Dok6	0	TRUE	FALSE	TRUE	FALSE	FALSE	TRUE	FALSE	FALSE	FALSE	Exon
cg27088374	NA	NA	NA	NA	-0.205302905939705	NA	NA	NA	NA	NA	NA	NA	-0.159712464806562	NA	NA	NA	Rat.Rattus_norvegicus.Rnor_6.0.101	cg27088374	Clint1	Clint1_fiveUTR	10	30981382	30981431	50	+	30981382	30981383	CGAATGTTAAAAGACAACAAAAAGAATTGGAGAAGAGTTTATAAGGTATG	5' UTR	10	30833914	31003910	169997	1	Clint1-201	147468	Clint1-201;Clint1-202	Clint1;Clint1	0;0	TRUE	FALSE	FALSE	TRUE	FALSE	TRUE	TRUE	FALSE	FALSE	fiveUTR
cg24488281	NA	NA	NA	NA	-0.121591150172994	-0.284884218177956	NA	NA	NA	NA	NA	NA	-0.107001764894058	-0.208196953758723	NA	NA	Rat.Rattus_norvegicus.Rnor_6.0.101	cg24488281	Zeb2	Zeb2_Promoter	3	29996964	29997013	50	-	29996964	29996965	CGGAAAACGGTGCACACCATTCACAGAACTGGAGAACTCCAAGGGGCGAA	Promoter (<=1kb)	3	29866812	29996865	130054	2	Zeb2-202	-148	Zeb2-203;Zeb2-202	Zeb2;Zeb2	0;0	FALSE	TRUE	TRUE	FALSE	FALSE	FALSE	FALSE	FALSE	FALSE	Promoter
cg22789469	NA	NA	NA	NA	NA	-0.00767015464012792	-7.78281519121623e-05	NA	NA	NA	NA	NA	-0.0460145879861968	-0.0346373366568475	NA	NA	Rat.Rattus_norvegicus.Rnor_6.0.101	cg22789469	Rabgap1l	Rabgap1l_Intron	13	78099530	78099579	50	-	78099530	78099531	CGCCAGAAGCCGAGGCACAAACAGACGATGCCCCATCCCCAGAAGTTCCA	Intron (Rabgap1l-201/Rabgap1l, intron 18 of 20)	13	78011047	78608844	597798	2	Rabgap1l-201	509265	Rabgap1l-201;Rabgap1l-205;Rabgap1l-202	Rabgap1l;Rabgap1l;Rabgap1l	0;0;0	TRUE	FALSE	FALSE	FALSE	FALSE	FALSE	TRUE	FALSE	FALSE	Intron
cg18425696	NA	NA	NA	NA	NA	-0.275730118597953	NA	NA	NA	NA	NA	NA	-0.0966038147220943	-0.0186867671568842	NA	NA	Rat.Rattus_norvegicus.Rnor_6.0.101	cg18425696	Six4	Six4_Exon	6	95997878	95997927	50	+	95997926	95997927	CTCTCGTTGCCACGTAGCAGGTCGCTCTGGGGCAGGGACCACAGGAACCG	Promoter (<=1kb)	6	95984868	95998529	13662	2	Six4-201	602	Six4-201	Six4	0	TRUE	FALSE	TRUE	FALSE	FALSE	TRUE	FALSE	FALSE	FALSE	Exon
cg15925685	-0.0343976624647373	NA	NA	NA	NA	NA	NA	NA	NA	NA	NA	NA	NA	NA	NA	NA	Rat.Rattus_norvegicus.Rnor_6.0.101	cg15925685	Nxph1	Nxph1_Exon	4	35279479	35279528	50	-	35279527	35279528	AACTGGTCAAGGGAATGTATCTGTCAGCTTGGTACCCCCTACAAAAATCG	Promoter (<=1kb)	4	35279063	35281013	1951	1	Nxph1-201	416	Nxph1-201	Nxph1	0	TRUE	FALSE	TRUE	FALSE	FALSE	TRUE	FALSE	FALSE	FALSE	Exon
cg06156376	NA	NA	NA	NA	NA	0.167537603563452	NA	NA	NA	NA	NA	NA	NA	0.0420302257028248	NA	NA	Rat.Rattus_norvegicus.Rnor_6.0.101	cg06156376	Shox2	Shox2_Promoter	2	164127017	164127066	50	+	164127065	164127066	CACTTTCTGGTCAAAAGACTTGGAGACGAACGCCGTAAGTTCTTCCATCG	Promoter (<=1kb)	2	164118191	164126783	8593	2	Shox2-201	-234	Shox2-201	Shox2	0	FALSE	TRUE	TRUE	FALSE	FALSE	FALSE	FALSE	FALSE	FALSE	Promoter
cg15323542	NA	NA	NA	NA	NA	-0.256540659087895	NA	NA	NA	NA	NA	NA	NA	-0.397196698776102	NA	NA	Rat.Rattus_norvegicus.Rnor_6.0.101	cg15323542	Actrt2	Actrt2_Intergenic_upstream	5	172123315	172123364	50	+	172123315	172123316	CGGAAATTTGTTTAGTCCTATAAAAGCACAGGCCGTATATCAATAGATGA	Distal Intergenic	5	172077282	172078760	1479	2	Actrt2-201	-44555	NA	NA	NA	FALSE	TRUE	FALSE	FALSE	FALSE	FALSE	FALSE	FALSE	TRUE	Intergenic_upstream
cg11766397	NA	NA	NA	NA	NA	-0.321169143167388	NA	NA	NA	NA	NA	NA	NA	-0.412467298951173	NA	NA	Rat.Rattus_norvegicus.Rnor_6.0.101	cg11766397	NA	NA	NA	NA	NA	NA	NA	NA	NA	NA	NA	NA	NA	NA	NA	NA	NA	NA	NA	NA	NA	NA	NA	NA	NA	NA	NA	NA	NA	NA	NA
cg20994225	NA	NA	NA	NA	NA	0.195965082469504	NA	NA	NA	NA	NA	NA	NA	0.230147559049484	NA	NA	Rat.Rattus_norvegicus.Rnor_6.0.101	cg20994225	Acss3	Acss3_Exon	7	49131640	49131689	50	-	49131688	49131689	CTGTAAACAAGGCAGCTACTCCATGCTCTGCAAGCACACGGAAATAAGCG	Exon (Acss3-202/Acss3, exon 8 of 16)	7	49047013	49250957	203945	2	Acss3-202	119268	Acss3-202;Acss3-201	Acss3;Acss3	0;0	TRUE	FALSE	FALSE	FALSE	FALSE	TRUE	FALSE	FALSE	FALSE	Exon
cg25889693	NA	NA	NA	NA	NA	NA	NA	NA	NA	NA	NA	NA	0.00475589399314747	NA	NA	NA	Rat.Rattus_norvegicus.Rnor_6.0.101	cg25889693	Wnt5a	Wnt5a_Promoter	16	4469288	4469337	50	-	4469336	4469337	GCCCACATTTGGGGTTGGAAAGCCCTAATTACCGCCGTCGCTGATGGACG	Promoter (<=1kb)	16	4469468	4489860	20393	1	Wnt5a-201	-180	Wnt5a-201	Wnt5a	0	FALSE	TRUE	TRUE	FALSE	FALSE	FALSE	FALSE	FALSE	FALSE	Promoter
cg09130815	NA	NA	NA	NA	0.217225074666266	NA	0.29079027591941	NA	NA	NA	NA	NA	0.20034484376154	NA	NA	NA	Rat.Rattus_norvegicus.Rnor_6.0.101	cg09130815	Atxn7l1	Atxn7l1_Exon	6	52460087	52460136	50	-	52460087	52460088	CGCAAAGTGCCCAGTCCGGAGGCGTTTCTGGGCAAACCCTGGTCCTCCTG	Promoter (<=1kb)	6	52459946	52557466	97521	1	Atxn7l1-204	141	Atxn7l1-204;Atxn7l1-201;Atxn7l1-206	Atxn7l1;Atxn7l1;Atxn7l1	0;0;0	TRUE	FALSE	TRUE	FALSE	FALSE	TRUE	FALSE	FALSE	FALSE	Exon
cg22527167	NA	NA	NA	NA	NA	NA	0.00921442376387508	NA	NA	NA	NA	NA	0.0221976496532718	NA	NA	NA	Rat.Rattus_norvegicus.Rnor_6.0.101	cg22527167	Prdm13	Prdm13_Promoter	5	35832079	35832128	50	-	35832079	35832080	CGACAAACCAGTTTTGGGAAATAAGTGACTACTTTAAGTCTACTTGGCTG	Promoter (<=1kb)	5	35823983	35831712	7730	2	Prdm13-201	-416	Prdm13-201	Prdm13	0	FALSE	TRUE	TRUE	FALSE	FALSE	FALSE	FALSE	FALSE	FALSE	Promoter
cg14475241	NA	NA	NA	NA	0.0072924786084895	NA	8.4592894726434e-05	NA	NA	NA	NA	NA	0.0245828964841449	NA	NA	NA	Rat.Rattus_norvegicus.Rnor_6.0.101	cg14475241	Pou4f1	Pou4f1_Intergenic_downstream	15	88350196	88350245	50	-	88350244	88350245	ATGAATTTCACCACCAAAAACACAACAACTTCTCCAATCATAAAATACCG	Distal Intergenic	15	88620470	88622413	1944	2	Pou4f1-201	272217	NA	NA	NA	FALSE	TRUE	FALSE	FALSE	FALSE	FALSE	FALSE	FALSE	TRUE	Intergenic_downstream
cg09410314	NA	NA	NA	NA	-1.20388915917067	NA	-0.00199529973144993	NA	NA	NA	NA	NA	-1.00228431600246	NA	NA	NA	Rat.Rattus_norvegicus.Rnor_6.0.101	cg09410314	Rreb1	Rreb1_Intron	17	27663210	27663259	50	-	27663258	27663259	TGCTGGCTCTGAAGCCGTGTAGAATTTCGTAATGGAATGTGAACTGCTCG	Intron (Rreb1-201/Rreb1, intron 2 of 12)	17	27539148	27665266	126119	2	Rreb1-201	2007	Rreb1-201	Rreb1	0	TRUE	FALSE	FALSE	FALSE	FALSE	FALSE	TRUE	FALSE	FALSE	Intron
cg21508838	NA	NA	NA	NA	0.0620824811761672	NA	NA	NA	NA	NA	NA	NA	0.230136385997643	NA	NA	NA	Rat.Rattus_norvegicus.Rnor_6.0.101	cg21508838	AABR07007385.1	AABR07007385.1_Promoter	2	11883891	11883940	50	-	11883939	11883940	CCATGTACTTGAGATTTCTCATGACATCATCATTACCTTGGTCTCCCGCG	Promoter (1-2kb)	2	11885754	11886045	292	1	AABR07007385.1-201	-1863	AABR07007385.1-201	AABR07007385.1	-1814	FALSE	TRUE	TRUE	FALSE	FALSE	FALSE	FALSE	FALSE	FALSE	Promoter
cg09461098	NA	NA	NA	NA	-0.00156142902021051	NA	-0.00605131225682417	NA	NA	NA	NA	NA	-0.0364535736499464	NA	NA	NA	Rat.Rattus_norvegicus.Rnor_6.0.101	cg09461098	Tnrc6a	Tnrc6a_Exon	1	193138095	193138144	50	+	193138143	193138144	CAGCCAGTCCTCCAGGTTCAATAGGAGATGGCTGGCCACGTGCCAAATCG	Exon (Tnrc6a-202/Tnrc6a, exon 18 of 25)	1	193076430	193146394	69965	1	Tnrc6a-202	61665	Tnrc6a-202;Tnrc6a-201	Tnrc6a;Tnrc6a	0;0	TRUE	FALSE	FALSE	FALSE	FALSE	TRUE	FALSE	FALSE	FALSE	Exon
cg14754937	NA	NA	NA	NA	0.0232361562272631	NA	0.00496147187572612	NA	NA	NA	NA	NA	0.0255562613652873	NA	NA	NA	Rat.Rattus_norvegicus.Rnor_6.0.101	cg14754937	AABR07041949.1	AABR07041949.1_Intergenic_upstream	X	144047390	144047439	50	+	144047390	144047391	CGACGTGGGCCTTTTGATCAGAAAAGAAATTAGCTCTAAAAAACAGACAA	Distal Intergenic	21	144035883	144037294	1412	2	AABR07041949.1-201	-10096	NA	NA	NA	FALSE	TRUE	FALSE	FALSE	FALSE	FALSE	FALSE	FALSE	TRUE	Intergenic_upstream
cg15044533	NA	NA	NA	NA	NA	-0.126311230751078	NA	-0.00584906253844649	NA	NA	NA	NA	NA	-0.131181841526121	NA	NA	Rat.Rattus_norvegicus.Rnor_6.0.101	cg15044533	Pbx3	Pbx3_Intron	3	13317121	13317170	50	+	13317169	13317170	TAAAGGCTCTCAGTAAATTACACTCCCAGTAAATGACTGTAATTTACCCG	Intron (Pbx3-202/Pbx3, intron 3 of 7)	3	13182024	13525983	343960	2	Pbx3-202	208813	Pbx3-202;Pbx3-201	Pbx3;Pbx3	0;0	TRUE	FALSE	FALSE	FALSE	FALSE	FALSE	TRUE	FALSE	FALSE	Intron
cg21658655	NA	NA	NA	NA	NA	NA	0.000788115875532315	NA	NA	NA	NA	NA	0.0893678469909179	NA	NA	NA	Rat.Rattus_norvegicus.Rnor_6.0.101	cg21658655	NA	NA	NA	NA	NA	NA	NA	NA	NA	NA	NA	NA	NA	NA	NA	NA	NA	NA	NA	NA	NA	NA	NA	NA	NA	NA	NA	NA	NA	NA	NA
cg21900509	NA	NA	NA	NA	-0.00260691259810265	NA	NA	NA	NA	NA	NA	NA	-0.0855331593511984	NA	NA	NA	Rat.Rattus_norvegicus.Rnor_6.0.101	cg21900509	Lrpprc	Lrpprc_Intron	6	7995380	7995429	50	-	7995380	7995381	CGACCTGGAGACAGCTTTTGTGTTATCCTGTCAATGGTTATAGAAGGATA	Intron (Lrpprc-201/Lrpprc, intron 30 of 37)	6	7984019	8066868	82850	2	Lrpprc-201	71439	Lrpprc-201	Lrpprc	0	TRUE	FALSE	FALSE	FALSE	FALSE	FALSE	TRUE	FALSE	FALSE	Intron
cg06496890	NA	NA	NA	NA	0.0637782290064599	NA	NA	NA	NA	NA	NA	NA	NA	NA	NA	NA	Rat.Rattus_norvegicus.Rnor_6.0.101	cg06496890	NA	NA	NA	NA	NA	NA	NA	NA	NA	NA	NA	NA	NA	NA	NA	NA	NA	NA	NA	NA	NA	NA	NA	NA	NA	NA	NA	NA	NA	NA	NA
cg14650619	NA	NA	NA	NA	NA	NA	NA	NA	NA	NA	NA	NA	-0.125594646109217	NA	NA	NA	Rat.Rattus_norvegicus.Rnor_6.0.101	cg14650619	Prpf3	Prpf3_Exon	2	197947275	197947324	50	-	197947323	197947324	GCCATGTTCTCTGTAGGACACTGTTTAAACTTCATCTCTCCAAAGCTCCG	Exon (Prpf3-201/Prpf3, exon 15 of 15)	2	197947010	197971456	24447	2	Prpf3-201	24132	Prpf3-201;Prpf3-202	Prpf3;Prpf3	0;0	TRUE	FALSE	FALSE	FALSE	FALSE	TRUE	FALSE	FALSE	FALSE	Exon
cg10155596	NA	NA	NA	NA	-0.0886211570082585	NA	-0.00105027356727589	NA	NA	NA	NA	NA	-0.364902335501504	NA	NA	NA	Rat.Rattus_norvegicus.Rnor_6.0.101	cg10155596	Ubr3	Ubr3_Intron	3	56213804	56213853	50	-	56213804	56213805	CGACGGCCTAAAGTTCTTCAAAGAGAGGTAGATGTGTATGATATTTTCAT	Intron (Ubr3-201/Ubr3, intron 22 of 38)	3	56125924	56281055	155132	1	Ubr3-201	87880	Ubr3-201	Ubr3	0	TRUE	FALSE	FALSE	FALSE	FALSE	FALSE	TRUE	FALSE	FALSE	Intron
cg18352661	NA	NA	NA	NA	NA	0.112770415768948	NA	0.0125430107902118	NA	NA	NA	NA	NA	0.0830756596099629	NA	NA	Rat.Rattus_norvegicus.Rnor_6.0.101	cg18352661	Hoxc4	Hoxc4_Intergenic_downstream	7	144652222	144652271	50	-	144652270	144652271	AGGTTCACGGGGAGGACACAGCATTTTCTCTCCCATTGCCTTTATATTCG	Downstream (2-3kb)	7	144647587	144650129	2543	1	Hoxc4-201	4684	Hoxc4-201	Hoxc4	0	FALSE	TRUE	FALSE	FALSE	FALSE	FALSE	FALSE	FALSE	FALSE	Intergenic_downstream
cg02495519	NA	NA	NA	NA	NA	NA	-0.00288361838704482	NA	NA	NA	NA	NA	-0.0390065508302742	NA	NA	NA	Rat.Rattus_norvegicus.Rnor_6.0.101	cg02495519	Dcun1d3	Dcun1d3_Promoter	1	189665704	189665753	50	+	189665752	189665753	TCACAGCTGCTCCAGAGGTTCCTCCAGTCAAACCCTTTCTGGAAACGACG	Promoter (<=1kb)	1	189627972	189666440	38469	2	Dcun1d3-201	687	Dcun1d3-201;Lyrm1-201	Dcun1d3;Lyrm1	0;-223	TRUE	FALSE	TRUE	FALSE	FALSE	FALSE	TRUE	FALSE	FALSE	Promoter
cg26799063	NA	NA	NA	NA	0.0466785783533557	NA	NA	NA	NA	NA	NA	NA	NA	NA	NA	NA	Rat.Rattus_norvegicus.Rnor_6.0.101	cg26799063	Kiz	Kiz_Intergenic_upstream	3	141035173	141035222	50	+	141035173	141035174	CGCCAATTATGTGTTATCCGATATGTTGCTGGGTATCTTGATCTTTGCCC	Distal Intergenic	3	141068023	141173858	105836	1	Kiz-201	-32801	NA	NA	NA	FALSE	TRUE	FALSE	FALSE	FALSE	FALSE	FALSE	FALSE	TRUE	Intergenic_upstream
cg23640730	NA	NA	NA	NA	NA	-1.92299026470835	NA	-0.276509555113868	NA	NA	NA	NA	NA	-0.366597682155166	NA	NA	Rat.Rattus_norvegicus.Rnor_6.0.101	cg23640730	Dlg4	Dlg4_fiveUTR	10	56627578	56627627	50	-	56627578	56627579	CGCCGCCGCGGCCAGGCCCCCCAACATGGACTGTCTCTGTATAGTGACAA	Promoter (<=1kb)	10	56627411	56652819	25409	1	Dlg4-202	167	Acadvl-201;Dlg4-202;Dlg4-201	Acadvl;Dlg4;Dlg4	0;0;0	TRUE	FALSE	TRUE	TRUE	FALSE	TRUE	FALSE	FALSE	FALSE	fiveUTR
cg18206459	NA	NA	NA	NA	NA	NA	-0.0372572319801138	NA	NA	NA	NA	NA	NA	NA	NA	NA	Rat.Rattus_norvegicus.Rnor_6.0.101	cg18206459	NA	NA	NA	NA	NA	NA	NA	NA	NA	NA	NA	NA	NA	NA	NA	NA	NA	NA	NA	NA	NA	NA	NA	NA	NA	NA	NA	NA	NA	NA	NA
cg19778148	NA	NA	NA	NA	NA	NA	0.00281527420141948	NA	NA	NA	NA	NA	0.00234801054431781	NA	NA	NA	Rat.Rattus_norvegicus.Rnor_6.0.101	cg19778148	Dicer1	Dicer1_Intergenic_downstream	6	128331846	128331895	50	-	128331894	128331895	CTGACAGATCCGGTGCTAAGATGTTCTGAATTAGATTTGAATTACAACCG	Distal Intergenic	6	128388053	128434183	46131	2	Dicer1-201	102337	NA	NA	NA	FALSE	TRUE	FALSE	FALSE	FALSE	FALSE	FALSE	FALSE	TRUE	Intergenic_downstream
cg15216075	NA	NA	NA	NA	NA	NA	-1.86307766201809e-05	NA	NA	NA	NA	NA	NA	NA	NA	NA	Rat.Rattus_norvegicus.Rnor_6.0.101	cg15216075	Tfap2a	Tfap2a_Exon	17	24660011	24660060	50	+	24660011	24660012	CGGGTATTAACATCCCAGATCAAACTGTAATTAAGAAAGGTAAGCCATTT	Exon (Tfap2a-201/Tfap2a, exon 3 of 7)	17	24654902	24670457	15556	1	Tfap2a-201	5109	Tfap2a-201	Tfap2a	0	TRUE	FALSE	FALSE	FALSE	FALSE	TRUE	TRUE	FALSE	FALSE	Exon
cg17876895	NA	NA	NA	NA	NA	NA	-0.000480472448175037	NA	NA	NA	NA	NA	-0.0739560475833039	NA	NA	NA	Rat.Rattus_norvegicus.Rnor_6.0.101	cg17876895	Wfs1	Wfs1_Exon	14	78663580	78663629	50	-	78663628	78663629	ATCTGCACCCTCAAGGTGTTCCAGGACAGCAAGGCCTGGGAGAACTTCCG	Exon (Wfs1-201/Wfs1, exon 8 of 8)	14	78640620	78665966	25347	1	Wfs1-201	22960	Wfs1-201	Wfs1	0	TRUE	FALSE	FALSE	FALSE	FALSE	TRUE	FALSE	FALSE	FALSE	Exon
cg20672483	NA	NA	NA	NA	NA	NA	NA	NA	NA	NA	NA	NA	-3.60730841887651e-05	NA	NA	NA	Rat.Rattus_norvegicus.Rnor_6.0.101	cg20672483	Phox2b	Phox2b_Promoter	14	42714058	42714107	50	-	42714058	42714059	CGCCAGCAATAAGACCAACCGCTTTGCTATTGTCCAAGTGGAAAGAGCCA	Promoter (<=1kb)	14	42714315	42717010	2696	1	Phox2b-202	-257	Phox2b-202;Phox2b-201;AABR07014983.2-201	Phox2b;Phox2b;AABR07014983.2	0;0;-3757	FALSE	TRUE	TRUE	FALSE	FALSE	FALSE	FALSE	FALSE	FALSE	Promoter
cg25769211	NA	0.00143603111923809	NA	NA	NA	NA	NA	0.032606322744476	NA	NA	NA	NA	NA	NA	NA	NA	Rat.Rattus_norvegicus.Rnor_6.0.101	cg25769211	Nkx2-2	Nkx2-2_Promoter	3	141413345	141413394	50	+	141413393	141413394	TCATTCATTTCTGAATCCGTCCACAATATTAAGGAAACCCCTTCATGTCG	Promoter (2-3kb)	3	141408798	141411170	2373	2	Nkx2-2-201	-2175	Nkx2-2-201	Nkx2-2	0	FALSE	TRUE	TRUE	FALSE	FALSE	FALSE	FALSE	FALSE	FALSE	Promoter
cg14494918	NA	NA	NA	NA	NA	NA	0.0245550922161932	NA	NA	NA	NA	NA	NA	NA	NA	NA	Rat.Rattus_norvegicus.Rnor_6.0.101	cg14494918	Fign	Fign_Promoter	3	50119551	50119600	50	-	50119599	50119600	CAAGTCCATGTCAATTTCACTCACTCCCATTGAAACTAACAAGAGCTCCG	Promoter (<=1kb)	3	49992397	50120392	127996	2	Fign-201	792	Fign-201	Fign	0	TRUE	FALSE	TRUE	FALSE	FALSE	FALSE	TRUE	FALSE	FALSE	Promoter
cg15462582	NA	NA	NA	NA	0.558843836967431	NA	0.0580748981074873	NA	NA	NA	NA	NA	NA	NA	NA	NA	Rat.Rattus_norvegicus.Rnor_6.0.101	cg15462582	Tead1	Tead1_Promoter	1	177496423	177496472	50	-	177496471	177496472	AAAATTTTCAGGAGTCAGCAGAAACATTGTGTCCAAAAAAGACTGAGTCG	Promoter (<=1kb)	1	177495782	177706863	211082	1	Tead1-201	641	Tead1-201	Tead1	0	TRUE	FALSE	TRUE	FALSE	FALSE	FALSE	TRUE	FALSE	FALSE	Promoter
cg19204561	NA	NA	NA	NA	NA	NA	0.00063423389593237	NA	NA	NA	NA	NA	NA	NA	NA	NA	Rat.Rattus_norvegicus.Rnor_6.0.101	cg19204561	Add3	Add3_Intron	1	273908126	273908175	50	-	273908126	273908127	CGTGACATGAACTTTGTGTGTAAGAGTGGGTTCATTGAATTAAAAAAAAG	Intron (Add3-201/Add3, intron 1 of 13)	1	273854248	273961982	107735	1	Add3-201	53878	Add3-201;Add3-202;Add3-203	Add3;Add3;Add3	0;0;0	TRUE	FALSE	FALSE	FALSE	FALSE	FALSE	TRUE	FALSE	FALSE	Intron
cg03497693	NA	NA	NA	NA	NA	NA	-0.0279063854097369	NA	NA	NA	NA	NA	NA	NA	NA	NA	Rat.Rattus_norvegicus.Rnor_6.0.101	cg03497693	Cnot11	Cnot11_Exon	9	46270537	46270586	50	+	46270537	46270538	CGAGGGCCTGTCCACCGCCTTCCACCACTACTTCAGCAAGGCCGACCACT	Promoter (<=1kb)	9	46270122	46279995	9874	1	Cnot11-201	415	Cnot11-201	Cnot11	0	TRUE	FALSE	TRUE	FALSE	FALSE	TRUE	FALSE	FALSE	FALSE	Exon
cg10450703	NA	NA	NA	NA	NA	NA	-0.00510986740029262	NA	NA	NA	NA	NA	NA	NA	NA	NA	Rat.Rattus_norvegicus.Rnor_6.0.101	cg10450703	Ssbp3	Ssbp3_Exon	5	126640417	126640466	50	+	126640465	126640466	AGTGACAACATCTACACAATGATTAATCCAGTGCCGCCTGGAGGCAGCCG	Exon (Ssbp3-201/Ssbp3, exon 13 of 17)	5	126511350	126648661	137312	1	Ssbp3-201	129067	Ssbp3-201	Ssbp3	0	TRUE	FALSE	FALSE	FALSE	FALSE	TRUE	FALSE	FALSE	FALSE	Exon
cg11545945	NA	NA	NA	NA	-0.0614485575212057	NA	-0.00238663268077948	NA	NA	NA	NA	NA	-0.429360795959168	NA	NA	NA	Rat.Rattus_norvegicus.Rnor_6.0.101	cg11545945	Poll	Poll_Intergenic_downstream	1	265278131	265278180	50	-	265278179	265278180	GTGATGACAAATGCCCGTTATCAGCGAACGAGGCCGATGACAAATGGGCG	Distal Intergenic	1	265290339	265298797	8459	2	Poll-201	20666	NA	NA	NA	FALSE	TRUE	FALSE	FALSE	FALSE	FALSE	FALSE	FALSE	TRUE	Intergenic_downstream
cg02241397	NA	NA	NA	NA	NA	NA	NA	NA	0.000776940418452137	NA	NA	NA	0.0702042760705683	NA	NA	NA	Rat.Rattus_norvegicus.Rnor_6.0.101	cg02241397	Tal1	Tal1_Promoter	5	133864330	133864379	50	+	133864378	133864379	CTCCGGTGAAATTGCCAAATTAAAATGAATCATTTGGCCCATAATGGCCG	Promoter (<=1kb)	5	133864798	133878830	14033	1	Tal1-202	-419	Tal1-202;Tal1-201	Tal1;Tal1	0;-952	FALSE	TRUE	TRUE	FALSE	FALSE	FALSE	FALSE	FALSE	FALSE	Promoter
cg25670428	NA	NA	NA	NA	NA	NA	0.00399415828047505	NA	NA	NA	NA	NA	0.0282589888184209	NA	NA	NA	Rat.Rattus_norvegicus.Rnor_6.0.101	cg25670428	Esrra	Esrra_Exon	1	222171872	222171921	50	+	222171872	222171873	CGGACAGCTGTACTCGATGCTCCCTGCCAGGAAGAGGCAGGGCTCCAGTG	Exon (Esrra-201/Esrra, exon 3 of 7)	1	222168730	222178725	9996	2	Esrra-201	6804	Esrra-201;Esrra-202;Prdx5-201;Trmt112-201	Esrra;Esrra;Prdx5;Trmt112	0;0;-4425;3945	TRUE	FALSE	FALSE	FALSE	FALSE	TRUE	TRUE	FALSE	FALSE	Exon
cg24790812	NA	NA	NA	NA	NA	NA	NA	NA	NA	NA	NA	0.170962283240674	0.00240282999953583	NA	NA	NA	Rat.Rattus_norvegicus.Rnor_6.0.101	cg24790812	AABR07038831.1	AABR07038831.1_Intergenic_downstream	X	61938714	61938763	50	+	61938762	61938763	CCACGCTTCTCTGCCAGCACAGCTGGTGTTTAACACCACTGACTTCAGCG	Distal Intergenic	21	61918750	61920338	1589	1	AABR07038831.1-201	19964	NA	NA	NA	FALSE	TRUE	FALSE	FALSE	FALSE	FALSE	FALSE	FALSE	TRUE	Intergenic_downstream
cg22568392	NA	NA	NA	NA	NA	NA	-4.83683356147412e-05	NA	NA	NA	NA	NA	NA	NA	NA	NA	Rat.Rattus_norvegicus.Rnor_6.0.101	cg22568392	AABR07049348.1	AABR07049348.1_Intergenic_downstream	5	118011654	118011703	50	+	118011702	118011703	ACTCTCTTTCCCAGTTGATATGATGGAACATTGGAGTGAAATCACTCTCG	Distal Intergenic	5	117973061	117973413	353	1	AABR07049348.1-201	38593	NA	NA	NA	FALSE	TRUE	FALSE	FALSE	FALSE	FALSE	FALSE	FALSE	TRUE	Intergenic_downstream
cg08308796	NA	NA	NA	0.20055266090409	NA	NA	NA	NA	NA	NA	NA	NA	NA	NA	NA	NA	Rat.Rattus_norvegicus.Rnor_6.0.101	cg08308796	Foxa2	Foxa2_Intergenic_upstream	3	142331251	142331300	50	+	142331251	142331252	CGGAGAACTAGCATTTTTATTTCGGCTCCAAGCTGTCAAAGATCTGGAGA	Distal Intergenic	3	142383278	142387481	4204	1	Foxa2-201	-51978	NA	NA	NA	FALSE	TRUE	FALSE	FALSE	FALSE	FALSE	FALSE	FALSE	TRUE	Intergenic_upstream
cg24924928	0.108464392907787	NA	NA	NA	NA	NA	NA	NA	0.231260550594207	NA	0.252737813170549	0.920879693340684	NA	NA	NA	NA	Rat.Rattus_norvegicus.Rnor_6.0.101	cg24924928	NA	NA	NA	NA	NA	NA	NA	NA	NA	NA	NA	NA	NA	NA	NA	NA	NA	NA	NA	NA	NA	NA	NA	NA	NA	NA	NA	NA	NA	NA	NA
cg04290831	NA	NA	NA	0.428529055989954	NA	NA	NA	NA	NA	NA	0.272658858838699	0.49500103217382	NA	NA	NA	NA	Rat.Rattus_norvegicus.Rnor_6.0.101	cg04290831	Casz1	Casz1_Intron	5	165748686	165748735	50	-	165748686	165748687	CGTTTATATTTTAGGGAAGAAAGTCAGAGGAATGTTTACATGGACAGGAG	Intron (Casz1-201/Casz1, intron 2 of 18)	5	165724027	165774616	50590	1	Casz1-201	24659	Casz1-201	Casz1	0	TRUE	FALSE	FALSE	FALSE	FALSE	FALSE	TRUE	FALSE	FALSE	Intron
cg26844246	0.310797608415693	0.153727102674045	NA	NA	NA	NA	NA	NA	0.451557609747068	0.271691607508797	NA	NA	NA	NA	NA	NA	Rat.Rattus_norvegicus.Rnor_6.0.101	cg26844246	Tlx3	Tlx3_Promoter	10	18131654	18131703	50	+	18131654	18131655	CGCACTGAAACTTTGCCAAGAGTGCGCGGGCCCGACAGGCTCTGTGTCAT	Promoter (<=1kb)	10	18129408	18131562	2155	2	Tlx3-201	-92	Tlx3-201	Tlx3	0	FALSE	TRUE	TRUE	FALSE	FALSE	FALSE	FALSE	FALSE	FALSE	Promoter
cg25734253	NA	NA	NA	NA	-0.274993022243737	NA	NA	NA	NA	NA	NA	NA	NA	NA	NA	NA	Rat.Rattus_norvegicus.Rnor_6.0.101	cg25734253	Zhx2	Zhx2_Promoter	7	97559552	97559601	50	-	97559552	97559553	CGTTACAGATCATGTGGGTTTTGGCGTAGATTCCCCACTGATCGAGGCAT	Promoter (<=1kb)	7	97559841	97695739	135899	1	Zhx2-201	-289	Zhx2-201	Zhx2	-240	FALSE	TRUE	TRUE	FALSE	FALSE	FALSE	FALSE	FALSE	FALSE	Promoter
cg08874396	NA	NA	NA	NA	NA	-0.0317803623446105	NA	-0.000766810291811741	NA	NA	NA	NA	NA	NA	NA	NA	Rat.Rattus_norvegicus.Rnor_6.0.101	cg08874396	Pitx2	Pitx2_Intergenic_upstream	2	233217955	233218004	50	+	233218003	233218004	GACATTTCAATTGTACGAGCAATTTGCATTCTATCTGACATTAAATAACG	Distal Intergenic	2	233602732	233621051	18320	1	Pitx2-201	-384728	NA	NA	NA	FALSE	TRUE	FALSE	FALSE	FALSE	FALSE	FALSE	FALSE	TRUE	Intergenic_upstream
cg16101912	NA	NA	NA	NA	0.222409975369675	NA	NA	NA	NA	NA	NA	NA	0.188001376494523	NA	NA	NA	Rat.Rattus_norvegicus.Rnor_6.0.101	cg16101912	Pitx2	Pitx2_Intergenic_upstream	2	233217937	233217986	50	+	233217937	233217938	CGGTGGCATGTTTTAGATGACATTTCAATTGTACGAGCAATTTGCATTCT	Distal Intergenic	2	233602732	233621051	18320	1	Pitx2-201	-384746	NA	NA	NA	FALSE	TRUE	FALSE	FALSE	FALSE	FALSE	FALSE	FALSE	TRUE	Intergenic_upstream
cg16437066	NA	NA	NA	0.16492591224588	NA	NA	NA	NA	NA	NA	NA	0.390092345531499	NA	NA	NA	NA	Rat.Rattus_norvegicus.Rnor_6.0.101	cg16437066	Lrba	Lrba_Exon	2	185843707	185843756	50	-	185843755	185843756	CAAGATTCTCTAAATCTTTCTCATCCACGGATGACAGAGTATCATCATCG	Exon (Lrba-203/Lrba, exon 46 of 65)	2	185590986	186109464	518479	1	Lrba-203	252721	Lrba-203;Lrba-204;Lrba-201	Lrba;Lrba;Lrba	0;0;0	TRUE	FALSE	FALSE	FALSE	FALSE	TRUE	TRUE	FALSE	FALSE	Exon
cg12757011	NA	NA	NA	NA	0.363454630440055	NA	0.00248551297052975	NA	NA	NA	NA	NA	0.437398117528013	NA	NA	NA	Rat.Rattus_norvegicus.Rnor_6.0.101	cg12757011	Tbr1	Tbr1_Intergenic_downstream	3	47686223	47686272	50	-	47686271	47686272	TGAAACTCTTCACCTTTAGGAGACCTGGGCAGTCCTGTCAGGCAGCAGCG	Downstream (<1kb)	3	47677720	47685902	8183	1	Tbr1-201	8552	Tbr1-201	Tbr1	0	FALSE	TRUE	FALSE	FALSE	FALSE	FALSE	FALSE	FALSE	FALSE	Intergenic_downstream
cg17548032	NA	NA	NA	0.162278976899767	NA	NA	NA	NA	NA	NA	NA	0.318739568234535	NA	NA	NA	NA	Rat.Rattus_norvegicus.Rnor_6.0.101	cg17548032	Foxg1	Foxg1_Promoter	6	69968749	69968798	50	-	69968797	69968798	CATATCAGAGTACAAATAGTATAGTTACTCCACATCAGTAAATGTTTACG	Promoter (2-3kb)	6	69971227	69974037	2811	1	Foxg1-201	-2478	Foxg1-201	Foxg1	0	FALSE	TRUE	TRUE	FALSE	FALSE	FALSE	FALSE	FALSE	FALSE	Promoter
cg23141779	NA	NA	NA	-0.551810274081148	NA	NA	NA	NA	NA	NA	NA	-0.0852722613042618	NA	NA	NA	NA	Rat.Rattus_norvegicus.Rnor_6.0.101	cg23141779	AABR07047576.1	AABR07047576.1_Intergenic_downstream	5	37674610	37674659	50	-	37674610	37674611	CGTGGGATGACAGCTGCAACACGTACTCAGGCGCAATAAACAGCTAAATG	Distal Intergenic	5	38018574	38024704	6131	2	AABR07047576.1-201	350094	NA	NA	NA	FALSE	TRUE	FALSE	FALSE	FALSE	FALSE	FALSE	FALSE	TRUE	Intergenic_downstream
cg10355209	NA	NA	NA	-0.297285374347151	NA	NA	NA	NA	NA	NA	NA	-0.0150971204838292	NA	NA	NA	NA	Rat.Rattus_norvegicus.Rnor_6.0.101	cg10355209	Slc35b3	Slc35b3_Intergenic_upstream	17	25902598	25902647	50	+	25902598	25902599	CGTCTCTGACTTTTGTTACAACTGCATATAAGGCCAGAAAATTGCATCTC	Distal Intergenic	17	26478315	26504738	26424	1	Slc35b3-201	-575668	NA	NA	NA	FALSE	TRUE	FALSE	FALSE	FALSE	FALSE	FALSE	FALSE	TRUE	Intergenic_upstream
cg12887931	NA	NA	NA	NA	-0.633994392807457	NA	-0.0372532592851532	NA	NA	NA	NA	NA	-0.971240419311655	NA	NA	NA	Rat.Rattus_norvegicus.Rnor_6.0.101	cg12887931	AABR07052498.1	AABR07052498.1_Intergenic_downstream	3	57997930	57997979	50	-	57997978	57997979	AAAAGCAGCAGCAGAGAGTTGGAGTCACCTTGACCGCCATGCTGTGCTCG	Distal Intergenic	3	58009032	58009514	483	2	AABR07052498.1-201	11584	NA	NA	NA	FALSE	TRUE	FALSE	FALSE	FALSE	FALSE	FALSE	FALSE	TRUE	Intergenic_downstream
cg11488183	NA	NA	NA	-0.223909118699506	NA	NA	NA	NA	NA	NA	NA	-0.290250729013136	NA	NA	NA	NA	Rat.Rattus_norvegicus.Rnor_6.0.101	cg11488183	Cstf2t	Cstf2t_Intergenic_downstream	1	249876103	249876152	50	-	249876103	249876104	CGAGGAGGAAAAGGACATCTGATTCATAGCAAGCCCTGCCAAAGTACAGC	Distal Intergenic	1	249574954	249578520	3567	1	Cstf2t-201	301198	NA	NA	NA	FALSE	TRUE	FALSE	FALSE	FALSE	FALSE	FALSE	FALSE	TRUE	Intergenic_downstream
cg03945566	NA	NA	NA	0.259293729927818	NA	NA	NA	NA	NA	NA	NA	0.00433444755019608	NA	NA	NA	NA	Rat.Rattus_norvegicus.Rnor_6.0.101	cg03945566	Sox14	Sox14_Exon	8	108108711	108108760	50	-	108108711	108108712	CGTAGCGTGGGCTGACGAATAAGGGTCTATGCCAGTCTTGGTCATGCCTG	Exon (Sox14-201/Sox14, exon 1 of 1)	8	108107865	108109801	1937	2	Sox14-201	1041	Sox14-201	Sox14	0	TRUE	FALSE	FALSE	FALSE	FALSE	TRUE	FALSE	FALSE	FALSE	Exon
cg18164445	NA	NA	NA	0.501547936499272	NA	NA	NA	NA	NA	NA	NA	0.0112483950874425	NA	NA	NA	NA	Rat.Rattus_norvegicus.Rnor_6.0.101	cg18164445	Skida1	Skida1_Promoter	17	84835508	84835557	50	-	84835556	84835557	ATCAGCACACGTTGCATATCCGGGGTCTTCTCCAGGCACATTGGGGGTCG	Promoter (5-6kb)	17	84827426	84830185	2760	2	Skida1-201	-5372	NA	NA	NA	FALSE	TRUE	TRUE	FALSE	FALSE	FALSE	FALSE	FALSE	FALSE	Promoter
cg13447705	NA	NA	NA	NA	-0.139789896486469	NA	NA	NA	NA	NA	NA	NA	-0.209286608097403	NA	NA	NA	Rat.Rattus_norvegicus.Rnor_6.0.101	cg13447705	Slc6a5	Slc6a5_Exon	1	105289319	105289368	50	+	105289367	105289368	AGTGGGGCTGGGCAATGTCTGGAGGTTTCCCTACCTGGCCTTCCAGAACG	Exon (Slc6a5-201/Slc6a5, exon 3 of 16)	1	105284753	105336363	51611	1	Slc6a5-201	4566	Slc6a5-201;Slc6a5-202	Slc6a5;Slc6a5	0;0	TRUE	FALSE	FALSE	FALSE	FALSE	TRUE	FALSE	FALSE	FALSE	Exon
cg00994804	NA	NA	NA	NA	-0.00664420084439567	NA	NA	NA	NA	NA	0.262101289710747	NA	-0.031498806805869	NA	NA	NA	Rat.Rattus_norvegicus.Rnor_6.0.101	cg00994804	Runx1	Runx1_fiveUTR	11	32858400	32858449	50	-	32858400	32858401	CGTGCTGGCATCTACGGGGATACGCATCACAACAAGCCGATTGAGTTAGG	Promoter (<=1kb)	11	32769165	32858830	89666	2	Runx1-201	381	Runx1-201;Runx1-202	Runx1;Runx1	0;0	TRUE	FALSE	TRUE	TRUE	FALSE	TRUE	TRUE	FALSE	FALSE	fiveUTR
cg24966735	NA	NA	NA	NA	1.2682579609888	NA	0.146883878246747	NA	NA	NA	NA	NA	2.62006231248066	NA	NA	NA	Rat.Rattus_norvegicus.Rnor_6.0.101	cg24966735	Klf12	Klf12_fiveUTR	15	84748324	84748373	50	+	84748372	84748373	TGCAAATGACTTACCCGGATCACATGATGCGCTAAATGTAGGGTGGGCCG	Promoter (<=1kb)	15	84325468	84748525	423058	2	Klf12-202	152	Klf12-202	Klf12	0	TRUE	FALSE	TRUE	TRUE	FALSE	TRUE	FALSE	FALSE	FALSE	fiveUTR
cg13690286	NA	NA	NA	NA	-0.147145330296336	NA	-0.00383432986095955	NA	NA	NA	NA	NA	-0.370829882235533	NA	NA	NA	Rat.Rattus_norvegicus.Rnor_6.0.101	cg13690286	Stard10	Stard10_fiveUTR	1	166433346	166433395	50	-	166433394	166433395	CCAAACCGGTCTTGCAGGTCCCAGGAAGGTGGCGTCAGCATCTGCAGCCG	5' UTR	1	166428761	166457509	28749	1	Stard10-202	4585	Stard10-202;Stard10-201	Stard10;Stard10	0;0	TRUE	FALSE	FALSE	TRUE	FALSE	TRUE	TRUE	FALSE	FALSE	fiveUTR
cg17792758	NA	NA	NA	1.3523636613887	NA	NA	NA	NA	NA	NA	NA	1.1361840097212	NA	NA	NA	NA	Rat.Rattus_norvegicus.Rnor_6.0.101	cg17792758	Tcf24	Tcf24_Exon	5	8957659	8957708	50	+	8957707	8957708	CACCAAGCTGTCCAAGCTGGACGTGCTGCTGCTGGCCACCACCTACATCG	Promoter (<=1kb)	5	8957405	8961337	3933	1	Tcf24-201	254	Ppp1r42-201;Tcf24-201	Ppp1r42;Tcf24	41026;0	TRUE	FALSE	TRUE	FALSE	FALSE	TRUE	FALSE	FALSE	FALSE	Exon
cg13544332	0.00588838997439532	NA	NA	0.844967353192053	NA	NA	NA	NA	NA	NA	NA	0.76551768743392	NA	NA	NA	NA	Rat.Rattus_norvegicus.Rnor_6.0.101	cg13544332	Bcl9l	Bcl9l_Intron	8	48821487	48821536	50	-	48821487	48821488	CGTTACTGGTCTCCAGAAGAGCCCAGCTGCAGCCCCGGGGCCCCGCCAGG	Intron (Bcl9l-201/Bcl9l, intron 2 of 10)	8	48805684	48834312	28629	1	Bcl9l-201	15803	Bcl9l-201	Bcl9l	0	TRUE	FALSE	FALSE	FALSE	FALSE	FALSE	TRUE	FALSE	FALSE	Intron
cg10211416	NA	NA	NA	NA	NA	-0.332516482120462	NA	-0.000827547570402317	NA	NA	NA	NA	NA	NA	NA	NA	Rat.Rattus_norvegicus.Rnor_6.0.101	cg10211416	Zfp326	Zfp326_Intergenic_downstream	14	4827518	4827567	50	-	4827518	4827519	CGATTCTAACACTGTTAACATTTTAATGTCCTGGGCGTGCATGGTAACAT	Distal Intergenic	14	4998539	5006594	8056	2	Zfp326-202	179076	NA	NA	NA	FALSE	TRUE	FALSE	FALSE	FALSE	FALSE	FALSE	FALSE	TRUE	Intergenic_downstream
cg22679201	NA	NA	NA	NA	NA	NA	NA	NA	-0.0227420868217964	NA	NA	NA	NA	NA	NA	NA	Rat.Rattus_norvegicus.Rnor_6.0.101	cg22679201	Zeb2	Zeb2_Intron	3	29934032	29934081	50	+	29934080	29934081	AGCTGACATTATGCTGTAGGATGTGCTGCAGGTGTGCAGGCCTGGGAACG	Intron (Zeb2-201/Zeb2, intron 1 of 8)	3	29862473	29993715	131243	2	Zeb2-203	59634	Zeb2-203;Zeb2-201;Zeb2-202	Zeb2;Zeb2;Zeb2	0;0;0	TRUE	FALSE	FALSE	FALSE	FALSE	FALSE	TRUE	FALSE	FALSE	Intron
cg24897861	NA	NA	NA	NA	-0.0324280936141944	NA	-2.45020458249386e-05	NA	NA	NA	NA	NA	-0.0177466392257933	NA	NA	NA	Rat.Rattus_norvegicus.Rnor_6.0.101	cg24897861	Ntm	Ntm_Intergenic_upstream	8	30749506	30749555	50	-	30749506	30749507	CGTGGAAAGATTATTCTGACTAACGAGGTTCTGGGCCACTAATTCATTAC	Distal Intergenic	8	30039408	30222036	182629	2	Ntm-201	-527519	NA	NA	NA	FALSE	TRUE	FALSE	FALSE	FALSE	FALSE	FALSE	FALSE	TRUE	Intergenic_upstream
cg16391501	NA	0.490164887917592	NA	NA	-0.0102966585843163	NA	NA	NA	NA	0.329823221619044	NA	NA	-0.122523310739664	NA	NA	NA	Rat.Rattus_norvegicus.Rnor_6.0.101	cg16391501	Pax2	Pax2_Intergenic_upstream	1	264417149	264417198	50	-	264417197	264417198	GAGTGCTTAATGGTGCATAAGATTAAGCCGAGGCTCTCAGCTGCGCAGCG	Distal Intergenic	1	264504591	264583329	78739	1	Pax2-201	-87442	NA	NA	NA	FALSE	TRUE	FALSE	FALSE	FALSE	FALSE	FALSE	FALSE	TRUE	Intergenic_upstream
cg00046033	NA	NA	NA	NA	0.0986518142768854	NA	0.000177060462973561	NA	NA	NA	NA	NA	0.146329102281379	NA	NA	NA	Rat.Rattus_norvegicus.Rnor_6.0.101	cg00046033	Rara	Rara_Intron	10	86879033	86879082	50	+	86879033	86879034	CGGAGCTGAGCAGCTGCCATTTCAATAGAATTAAAGCTTCCGAATGATAA	Intron (Rara-202/Rara, intron 3 of 7)	10	86860685	86884210	23526	1	Rara-202	18348	Rara-202;Rara-201	Rara;Rara	0;0	TRUE	FALSE	FALSE	FALSE	FALSE	FALSE	TRUE	FALSE	FALSE	Intron
cg06685968	NA	NA	NA	NA	0.000454321513262506	NA	NA	NA	NA	NA	NA	NA	0.055016308045568	NA	NA	NA	Rat.Rattus_norvegicus.Rnor_6.0.101	cg06685968	NA	NA	NA	NA	NA	NA	NA	NA	NA	NA	NA	NA	NA	NA	NA	NA	NA	NA	NA	NA	NA	NA	NA	NA	NA	NA	NA	NA	NA	NA	NA
cg27664365	NA	NA	NA	1.00465883020167	NA	NA	NA	NA	NA	NA	NA	1.5267680418287	NA	NA	NA	NA	Rat.Rattus_norvegicus.Rnor_6.0.101	cg27664365	Celf3	Celf3_Exon	2	195719623	195719672	50	-	195719623	195719624	CGAACAGTTTGGTCGGATCTTTGAGCTGACTGTCATCAAGGACAAGTACA	Promoter (<=1kb)	2	195719543	195730274	10732	1	Celf3-201	80	Celf3-201	Celf3	0	TRUE	FALSE	TRUE	FALSE	FALSE	TRUE	FALSE	FALSE	FALSE	Exon
cg23755537	NA	NA	NA	NA	NA	NA	NA	NA	NA	NA	-0.161866910792199	NA	NA	NA	NA	NA	Rat.Rattus_norvegicus.Rnor_6.0.101	cg23755537	AABR07049866.1	AABR07049866.1_Intergenic_upstream	5	141823949	141823998	50	-	141823949	141823950	CGGTGATTATTTCTCCATTGCCATAAAGAATGTAAAGGAGATGGGAAAAA	Distal Intergenic	5	141753798	141753914	117	2	AABR07049866.1-201	-70084	NA	NA	NA	FALSE	TRUE	FALSE	FALSE	FALSE	FALSE	FALSE	FALSE	TRUE	Intergenic_upstream
cg22094235	NA	NA	NA	NA	NA	NA	NA	NA	NA	0.0232445497399634	NA	0.0426396285924613	NA	NA	NA	NA	Rat.Rattus_norvegicus.Rnor_6.0.101	cg22094235	Runx1	Runx1_Exon	11	32858374	32858423	50	+	32858422	32858423	GTGGAAGGCGGCGTGAAGCGGCGGCTCGTGCTGGCATCTACGGGGATACG	Promoter (<=1kb)	11	32769165	32858830	89666	2	Runx1-201	407	Runx1-201;Runx1-202	Runx1;Runx1	0;0	TRUE	FALSE	TRUE	FALSE	FALSE	TRUE	TRUE	FALSE	FALSE	Exon
cg10893298	NA	NA	-0.052606364274298	NA	NA	NA	NA	NA	NA	NA	NA	NA	NA	NA	NA	NA	Rat.Rattus_norvegicus.Rnor_6.0.101	cg10893298	AABR07057586.1	AABR07057586.1_Intergenic_downstream	7	79334330	79334379	50	-	79334378	79334379	GCAATCGCAGCCATCTAAGGCGGGAAGGCAGGCAGAGCAAATTGAAAGCG	Distal Intergenic	7	79138925	79139725	801	1	AABR07057586.1-201	195454	NA	NA	NA	FALSE	TRUE	FALSE	FALSE	FALSE	FALSE	FALSE	FALSE	TRUE	Intergenic_downstream
cg14212421	NA	NA	NA	NA	NA	NA	NA	NA	NA	NA	-0.124551426226918	NA	NA	NA	NA	NA	Rat.Rattus_norvegicus.Rnor_6.0.101	cg14212421	Ilf3	Ilf3_Exon	8	22429385	22429434	50	+	22429385	22429386	CGTCCCTCCGACACGCCAAGTGGTTCCAGGTTTGCATTTTGTTCTTCTAT	Exon (Ilf3-202/Ilf3, exon 6 of 20)	8	22402890	22440885	37996	1	Ilf3-202	26495	Ilf3-202;Ilf3-203;Ilf3-201	Ilf3;Ilf3;Ilf3	0;0;0	TRUE	FALSE	FALSE	FALSE	FALSE	TRUE	TRUE	FALSE	FALSE	Exon
cg20766695	NA	0.232480482151908	0.984295745566187	NA	NA	NA	NA	NA	NA	0.342245608562855	0.485794175599046	NA	NA	NA	NA	NA	Rat.Rattus_norvegicus.Rnor_6.0.101	cg20766695	Pax5	Pax5_Intron	5	60184896	60184945	50	+	60184944	60184945	TATGCATGGATGCAAACGGGTCGTGCTTACAGTGTATTTCCATCGGGGCG	Intron (Pax5-201/Pax5, intron 1 of 13)	5	60007587	60191941	184355	2	Pax5-201	6996	Pax5-201	Pax5	0	TRUE	FALSE	FALSE	FALSE	FALSE	FALSE	TRUE	FALSE	FALSE	Intron
cg15075184	NA	NA	NA	NA	0.0744580729767976	NA	0.008009196580186	NA	NA	NA	NA	NA	0.132178360550783	NA	NA	NA	Rat.Rattus_norvegicus.Rnor_6.0.101	cg15075184	Isl1	Isl1_Intron	2	48497778	48497827	50	-	48497826	48497827	GATTGACTAACCGTTTACTTCCTACAGAGATAAACACACTTTTAGTGTCG	Intron (Isl1-201/Isl1, intron 1 of 5)	2	48487736	48501436	13701	2	Isl1-201	3609	Isl1-201	Isl1	0	TRUE	FALSE	FALSE	FALSE	FALSE	FALSE	TRUE	FALSE	FALSE	Intron
cg04629621	NA	NA	NA	NA	-0.00127265172096171	NA	NA	NA	NA	NA	NA	NA	-0.114660752729849	NA	NA	NA	Rat.Rattus_norvegicus.Rnor_6.0.101	cg04629621	Dmtf1	Dmtf1_Exon	4	21888791	21888840	50	+	21888791	21888792	CGCGGAATAAAAGATGCTACAGAAATCATCTTTGAGATGTCAAAAGACGA	Exon (Dmtf1-201/Dmtf1, exon 8 of 17)	4	21862313	21902762	40450	1	Dmtf1-201	26478	Dmtf1-201;Dmtf1-202	Dmtf1;Dmtf1	0;0	TRUE	FALSE	FALSE	FALSE	FALSE	TRUE	FALSE	FALSE	FALSE	Exon
cg09254098	NA	NA	NA	NA	NA	NA	-0.0548844498000239	NA	NA	NA	NA	NA	NA	NA	NA	NA	Rat.Rattus_norvegicus.Rnor_6.0.101	cg09254098	Jmjd1c	Jmjd1c_Intron	20	22826063	22826112	50	+	22826063	22826064	CGGTGCTCTGTAAACTGTAACTAATCCCCCGTCACAGGTGCTGATGGAGT	Intron (Jmjd1c-201/Jmjd1c, intron 2 of 25)	20	22751743	22882672	130930	2	Jmjd1c-201	56560	Jmjd1c-201	Jmjd1c	0	TRUE	FALSE	FALSE	FALSE	FALSE	FALSE	TRUE	FALSE	FALSE	Intron
cg01351663	NA	NA	NA	NA	0.339727304846742	NA	0.00218217034361053	NA	NA	NA	NA	NA	0.376988145936178	NA	NA	NA	Rat.Rattus_norvegicus.Rnor_6.0.101	cg01351663	Nkx2-1	Nkx2-1_Intergenic_downstream	6	77407504	77407553	50	-	77407504	77407505	CGATGAGAGCCCACACGCTTCCTAACAAGTCATTTTTAACAGTTACAAGC	Distal Intergenic	6	77418096	77421286	3191	2	Nkx2-1-201	13782	NA	NA	NA	FALSE	TRUE	FALSE	FALSE	FALSE	FALSE	FALSE	FALSE	TRUE	Intergenic_downstream
cg27704080	NA	NA	NA	NA	NA	NA	-0.00103689804020082	NA	NA	NA	NA	NA	NA	NA	NA	NA	Rat.Rattus_norvegicus.Rnor_6.0.101	cg27704080	AABR07063632.1	AABR07063632.1_Promoter	6	38013165	38013214	50	+	38013213	38013214	TTCAGATCCATCACCCTGAGATAAACTGTGAATATTGCCCTTTGTCGCCG	Promoter (6-7kb)	6	38006602	38007162	561	2	AABR07063632.1-201	-6003	NA	NA	NA	FALSE	TRUE	TRUE	FALSE	FALSE	FALSE	FALSE	FALSE	FALSE	Promoter
cg26294925	NA	NA	NA	NA	0.000226401959801772	NA	NA	NA	NA	NA	NA	NA	0.041409292916644	NA	NA	NA	Rat.Rattus_norvegicus.Rnor_6.0.101	cg26294925	Wdpcp	Wdpcp_Intron	14	106556622	106556671	50	+	106556670	106556671	GTCTGGTCCAGTAGGCTTAGCCATGCGCTTAATCCCCAGAAAGTGGTTCG	Intron (Wdpcp-201/Wdpcp, intron 8 of 18)	14	106393959	106759505	365547	1	Wdpcp-201	162663	Wdpcp-201	Wdpcp	0	TRUE	FALSE	FALSE	FALSE	FALSE	FALSE	TRUE	FALSE	FALSE	Intron
cg22684134	NA	NA	NA	NA	0.000461955173872242	NA	NA	NA	NA	NA	NA	NA	0.0350448745273669	NA	NA	NA	Rat.Rattus_norvegicus.Rnor_6.0.101	cg22684134	Dmd	Dmd_Intergenic_upstream	X	51149771	51149820	50	-	51149819	51149820	CAAACAGTGTTGCTTTTACAGAATGGATTTTAAAATTGCCTTGTGCTGCG	Distal Intergenic	21	51286737	53519259	2232523	1	Dmd-202	-136966	NA	NA	NA	FALSE	TRUE	FALSE	FALSE	FALSE	FALSE	FALSE	FALSE	TRUE	Intergenic_upstream
cg10172301	NA	NA	NA	NA	0.316033445777902	NA	NA	NA	NA	NA	NA	NA	0.981588437001296	NA	NA	NA	Rat.Rattus_norvegicus.Rnor_6.0.101	cg10172301	Foxd2	Foxd2_Exon	5	133709670	133709719	50	-	133709718	133709719	TCTCGGAGGACATGATCTCGCAGCAGCAGCTGCCCAGGGTCATGGTGCCG	Promoter (<=1kb)	5	133708228	133709712	1485	2	Foxd2-201	0	Foxd2-201	Foxd2	0	TRUE	FALSE	TRUE	FALSE	FALSE	TRUE	FALSE	FALSE	FALSE	Exon
cg26845017	NA	NA	NA	NA	-0.168161659521812	NA	NA	NA	NA	NA	NA	NA	-0.26233702138512	NA	NA	NA	Rat.Rattus_norvegicus.Rnor_6.0.101	cg26845017	Pax2	Pax2_Intergenic_upstream	1	264417924	264417973	50	-	264417972	264417973	CATCAAAAAACTTCTATTAGTAATGGAGACCTCGCCGGAGACCTTCCGCG	Distal Intergenic	1	264504591	264583329	78739	1	Pax2-201	-86667	NA	NA	NA	FALSE	TRUE	FALSE	FALSE	FALSE	FALSE	FALSE	FALSE	TRUE	Intergenic_upstream
cg17875783	NA	NA	1.12792250510886	NA	NA	NA	NA	NA	NA	NA	NA	NA	NA	NA	NA	NA	Rat.Rattus_norvegicus.Rnor_6.0.101	cg17875783	Unc79	Unc79_Intergenic_upstream	6	126821402	126821451	50	+	126821402	126821403	CGGGGGCGATTTCCTAACCTTCCGGGACCGAATTCTGCAATTTGATGTGC	Distal Intergenic	6	126874193	127064626	190434	1	Unc79-201	-52742	NA	NA	NA	FALSE	TRUE	FALSE	FALSE	FALSE	FALSE	FALSE	FALSE	TRUE	Intergenic_upstream
cg12854758	NA	NA	NA	NA	-0.00912722291179618	NA	NA	NA	NA	NA	NA	NA	-0.101454937984163	NA	NA	NA	Rat.Rattus_norvegicus.Rnor_6.0.101	cg12854758	Cul1	Cul1_Exon	4	77250387	77250436	50	+	77250435	77250436	AGCAAAGTGCTGAATGGAATTTGTGCCTACCTCAATAGACATTGGGTTCG	Exon (Cul1-201/Cul1, exon 4 of 22)	4	77211692	77280169	68478	1	Cul1-201	38695	Cul1-201;Cul1-202	Cul1;Cul1	0;0	TRUE	FALSE	FALSE	FALSE	FALSE	TRUE	FALSE	FALSE	FALSE	Exon
cg16848873	NA	0.039277055379564	NA	NA	NA	NA	NA	NA	NA	NA	NA	NA	NA	NA	NA	NA	Rat.Rattus_norvegicus.Rnor_6.0.101	cg16848873	Hoxb7	Hoxb7_Intergenic_downstream	10	84140921	84140970	50	+	84140969	84140970	TTATAATGCAGCATTCTTTTGGACACCACACCTAGGTCGGAGCACTGTCG	Distal Intergenic	10	84135116	84138637	3522	1	Hoxb7-201	5805	Hoxb7-201	Hoxb7	0	FALSE	TRUE	FALSE	FALSE	FALSE	FALSE	FALSE	FALSE	TRUE	Intergenic_downstream
cg17514125	0.14048269227775	NA	0.0345650746376699	NA	NA	NA	0.00447250872447918	NA	0.0843348900343898	NA	7.21823067123979e-05	NA	NA	NA	NA	NA	Rat.Rattus_norvegicus.Rnor_6.0.101	cg17514125	NA	NA	NA	NA	NA	NA	NA	NA	NA	NA	NA	NA	NA	NA	NA	NA	NA	NA	NA	NA	NA	NA	NA	NA	NA	NA	NA	NA	NA	NA	NA
cg24326951	NA	NA	NA	NA	NA	NA	-0.00239753157299743	NA	NA	NA	NA	NA	NA	NA	NA	NA	Rat.Rattus_norvegicus.Rnor_6.0.101	cg24326951	Pitpnm3	Pitpnm3_Exon	10	58627552	58627601	50	-	58627552	58627553	CGTGATGTAAAGGATCATGTAGCCCAAGTCCTGCCAGTGCCTGGTGAGAT	Exon (Pitpnm3-201/Pitpnm3, exon 17 of 19)	10	58618645	58693754	75110	2	Pitpnm3-201	66153	Pitpnm3-201	Pitpnm3	0	TRUE	FALSE	FALSE	FALSE	FALSE	TRUE	TRUE	FALSE	FALSE	Exon
cg07043724	NA	NA	NA	NA	0.0290995553099981	NA	NA	NA	NA	NA	NA	NA	0.00512333897266458	NA	NA	NA	Rat.Rattus_norvegicus.Rnor_6.0.101	cg07043724	Hoxb8	Hoxb8_Promoter	10	84130469	84130518	50	+	84130517	84130518	ATAACTTGTATTAAAATACCAATTACATTTATAGGACCTTTTAAAACTCG	Promoter (<=1kb)	10	84131495	84133246	1752	1	Hoxb8-201	-977	Hoxb7-201;Hoxb8-201	Hoxb7;Hoxb8	0;0	FALSE	TRUE	TRUE	FALSE	FALSE	FALSE	FALSE	FALSE	FALSE	Promoter
cg18335591	0.120744831939664	NA	0.315899244429427	NA	NA	NA	NA	NA	0.130663313694388	NA	0.146132610749726	NA	NA	NA	NA	NA	Rat.Rattus_norvegicus.Rnor_6.0.101	cg18335591	Runx1	Runx1_fiveUTR	11	32858395	32858444	50	+	32858395	32858396	CGGCTCGTGCTGGCATCTACGGGGATACGCATCACAACAAGCCGATTGAG	Promoter (<=1kb)	11	32769165	32858830	89666	2	Runx1-201	386	Runx1-201;Runx1-202	Runx1;Runx1	0;0	TRUE	FALSE	TRUE	TRUE	FALSE	TRUE	TRUE	FALSE	FALSE	fiveUTR
cg19561061	NA	NA	NA	NA	0.0387986669690054	NA	NA	NA	NA	NA	NA	NA	NA	NA	NA	NA	Rat.Rattus_norvegicus.Rnor_6.0.101	cg19561061	Lrpprc	Lrpprc_Intergenic_upstream	6	8098366	8098415	50	-	8098366	8098367	CGCACAGTATTTGCCGAATCTATGGAAATCTTGGAAATGCTTTGACAGCT	Distal Intergenic	6	7984019	8066868	82850	2	Lrpprc-201	-31547	NA	NA	NA	FALSE	TRUE	FALSE	FALSE	FALSE	FALSE	FALSE	FALSE	TRUE	Intergenic_upstream
cg16895007	0.315173291679143	NA	0.414243904046621	0.392589684223371	NA	NA	NA	NA	0.0359818151036595	NA	0.578573732904998	NA	NA	NA	NA	NA	Rat.Rattus_norvegicus.Rnor_6.0.101	cg16895007	Satb2	Satb2_fiveUTR	9	63636149	63636198	50	+	63636149	63636150	CGGGCTCTCGCTCCGCCGCTCCATGCTGCTCCGACTCGGAGACAAAGTTC	5' UTR	9	63456783	63641400	184618	2	Satb2-202	5202	Satb2-202;Satb2-201	Satb2;Satb2	0;0	TRUE	FALSE	FALSE	TRUE	FALSE	TRUE	FALSE	FALSE	FALSE	fiveUTR
cg00110098	-0.124292102116397	NA	-0.247181392984024	NA	NA	NA	NA	NA	-0.0828944681815371	NA	-0.308933812493577	NA	NA	NA	NA	NA	Rat.Rattus_norvegicus.Rnor_6.0.101	cg00110098	St18	St18_Intron	5	12500733	12500782	50	+	12500781	12500782	AGCTACATAGTTTAAAATATTCCTATTAAGTGCAGATCACCAGAGAGGCG	Intron (St18-202/St18, intron 4 of 20)	5	12437525	12541019	103495	2	St18-202	40237	St18-202;St18-201;St18-203	St18;St18;St18	0;0;0	TRUE	FALSE	FALSE	FALSE	FALSE	FALSE	TRUE	FALSE	FALSE	Intron
cg02944016	NA	NA	NA	NA	0.000954681970233078	NA	0.00209824233035333	NA	NA	NA	NA	NA	0.0281469573912475	NA	NA	NA	Rat.Rattus_norvegicus.Rnor_6.0.101	cg02944016	Sash1	Sash1_Intron	1	2811478	2811527	50	+	2811526	2811527	AGACTTCTGGTGGATTCTCAAGAGAACCCTTTTAGTACAGCGGTCGACCG	Intron (Sash1-201/Sash1, intron 5 of 14)	1	2782864	2846200	63337	2	Sash1-201	34673	Sash1-201	Sash1	0	TRUE	FALSE	FALSE	FALSE	FALSE	FALSE	TRUE	FALSE	FALSE	Intron
cg25905455	NA	NA	NA	NA	0.191773755165846	NA	0.000902857452182408	NA	NA	NA	NA	NA	0.236425499356617	NA	NA	NA	Rat.Rattus_norvegicus.Rnor_6.0.101	cg25905455	AC142138.1	AC142138.1_Intergenic_downstream	3	9504332	9504381	50	+	9504332	9504333	CGGAATTTGAAATCCCAGCGAGTCGGTGCCATTTATTTTCAGAGGCTGTC	Distal Intergenic	3	9540713	9541050	338	2	AC142138.1-201	36669	NA	NA	NA	FALSE	TRUE	FALSE	FALSE	FALSE	FALSE	FALSE	FALSE	TRUE	Intergenic_downstream
cg06603975	0.250875795103803	NA	0.222884075299163	NA	NA	NA	NA	NA	0.377559463452062	NA	0.103734599290057	NA	NA	NA	NA	NA	Rat.Rattus_norvegicus.Rnor_6.0.101	cg06603975	Dlx1	Dlx1_Promoter	3	58163766	58163815	50	+	58163766	58163767	CGTATGAAAATTAAACATCAGTGTTATGCTAATGGGGCGCCTTCAGCTGC	Promoter (1-2kb)	3	58164931	58169521	4591	1	Dlx1-201	-1116	Metap1d-201;Dlx1-201	Metap1d;Dlx1	0;0	FALSE	TRUE	TRUE	FALSE	FALSE	FALSE	FALSE	FALSE	FALSE	Promoter
cg21510166	NA	NA	NA	NA	0.000943065831968233	NA	0.00334572835114983	NA	NA	NA	NA	NA	0.0157832176116709	NA	NA	NA	Rat.Rattus_norvegicus.Rnor_6.0.101	cg21510166	Pax2	Pax2_Intron	1	264543991	264544040	50	+	264543991	264543992	CGGATAAGGCAGAGATGGTAAAAGGAAAAATTTAGGCCAGGCACAGCCCA	Intron (Pax2-201/Pax2, intron 6 of 10)	1	264504591	264583329	78739	1	Pax2-201	39400	Pax2-201	Pax2	0	TRUE	FALSE	FALSE	FALSE	FALSE	FALSE	TRUE	FALSE	FALSE	Intron
cg16723516	NA	NA	NA	NA	0.346865843620884	NA	0.00760061641557721	NA	NA	NA	NA	NA	0.767793754737847	NA	NA	NA	Rat.Rattus_norvegicus.Rnor_6.0.101	cg16723516	Usp54	Usp54_Exon	15	4174459	4174508	50	+	4174507	4174508	AGCACGCACAGCAGAGCCCTAGTCGATAAGAAGTTGCAAATCAGTATTCG	Exon (Usp54-202/Usp54, exon 18 of 22)	15	4091754	4190366	98613	1	Usp54-202	82705	Usp54-202;Usp54-201	Usp54;Usp54	0;0	TRUE	FALSE	FALSE	FALSE	FALSE	TRUE	FALSE	FALSE	FALSE	Exon
cg18462586	NA	NA	NA	NA	-0.254641558689551	NA	NA	NA	NA	NA	NA	NA	-0.172846734270623	NA	NA	NA	Rat.Rattus_norvegicus.Rnor_6.0.101	cg18462586	Celsr2	Celsr2_Exon	2	211187430	211187479	50	-	211187430	211187431	CGGACCTCCTTGCTAAGCACCACATAGGAGAGGAAGATGAAGGGGCCCTG	Exon (Celsr2-201/Celsr2, exon 28 of 34)	2	211183311	211207465	24155	2	Celsr2-201	19986	Celsr2-201	Celsr2	0	TRUE	FALSE	FALSE	FALSE	FALSE	TRUE	TRUE	FALSE	FALSE	Exon
cg16966998	NA	NA	NA	NA	-0.277696450228504	NA	-0.00424759743152692	NA	NA	NA	NA	NA	-0.210883988606218	NA	NA	NA	Rat.Rattus_norvegicus.Rnor_6.0.101	cg16966998	Grik4	Grik4_Exon	8	46976381	46976430	50	+	46976381	46976382	CGTACTGGTTTCTGCAGTCTCGTACTCGCTGTCTCTGAGAAGCTCAAAGA	Exon (Grik4-201/Grik4, exon 2 of 19)	8	46806147	47094352	288206	2	Grik4-201	117922	Grik4-201	Grik4	0	TRUE	FALSE	FALSE	FALSE	FALSE	TRUE	TRUE	FALSE	FALSE	Exon
cg19499679	0.0189367127378976	NA	0.736382329910137	NA	NA	NA	NA	NA	0.00857292095239006	NA	0.349145920630138	NA	NA	NA	NA	NA	Rat.Rattus_norvegicus.Rnor_6.0.101	cg19499679	NA	NA	NA	NA	NA	NA	NA	NA	NA	NA	NA	NA	NA	NA	NA	NA	NA	NA	NA	NA	NA	NA	NA	NA	NA	NA	NA	NA	NA	NA	NA
cg00411555	-0.0598428958628405	NA	NA	NA	NA	NA	-0.000232307600420302	NA	-0.0297743441154208	NA	NA	NA	-0.00248957603123894	NA	NA	NA	Rat.Rattus_norvegicus.Rnor_6.0.101	cg00411555	Ubtf	Ubtf_threeUTR	10	90251875	90251924	50	+	90251875	90251876	CGAGATCGGTAGGAAACGTCTCGTTGACAGCTCAGAGCTTAAAAAAAAAT	3' UTR	10	90250275	90265017	14743	2	Ubtf-201	13093	Ubtf-201;Ubtf-202	Ubtf;Ubtf	0;0	TRUE	FALSE	FALSE	FALSE	TRUE	TRUE	FALSE	FALSE	FALSE	threeUTR
cg23100467	-0.599794638331813	NA	-0.113599123434131	NA	NA	NA	NA	NA	-0.561210107052586	NA	-0.233219827346485	NA	NA	NA	NA	NA	Rat.Rattus_norvegicus.Rnor_6.0.101	cg23100467	Aph1a	Aph1a_threeUTR	2	198009057	198009106	50	+	198009057	198009058	CGGCAGGAGGACAGTCGGGTGATGGTGTATTCTGCCCTGCGCATCCCACC	3' UTR	2	198006316	198009314	2999	1	Aph1a-202	2741	Aph1a-202;Aph1a-201;Ca14-201	Aph1a;Aph1a;Ca14	0;0;7792	TRUE	FALSE	FALSE	FALSE	TRUE	TRUE	FALSE	FALSE	FALSE	threeUTR
cg16264705	1.79612973582174	NA	NA	NA	NA	NA	NA	NA	2.03330806259551	NA	0.0527985557416662	NA	NA	NA	NA	NA	Rat.Rattus_norvegicus.Rnor_6.0.101	cg16264705	Atp5mc2	Atp5mc2_Promoter	7	144273906	144273955	50	-	144273954	144273955	AATTTCCCGGGACCCCGAGCGACGCCATTACAGGAATGTAATTTTGCCCG	Promoter (1-2kb)	7	144264214	144272578	8365	2	Atp5mc2-201	-1377	Atp5mc2-202;Atp5mc2-201	Atp5mc2;Atp5mc2	-4420;-1328	FALSE	TRUE	TRUE	FALSE	FALSE	FALSE	FALSE	FALSE	FALSE	Promoter
[truncated: 1,061 more rows]
[truncated: 18 more columns]
